# Supplementary material for: A Systems Approach Implicates a Brain Mitochondrial Oxidative Homeostasis Co-expression Network in Genetic Vulnerability to Alcohol Withdrawal
Source: Front Genet. 2017 Jan 3;7:218. doi: 10.3389/fgene.2016.00218 (PMC5206817; doi:10.3389/fgene.2016.00218)
Supplement: Supplementary file 1 [file Table_1.xlsx]

## Sheet: DE genes in R8B6
Differential expression between R8 and B6
ProbeID	SYMBOL	B6/R8	ttest - 2 tail pvalue	SPECIES	SOURCE	SEARCH_KEY	TRANSCRIPT	ILMN_GENE	SOURCE_REFERENCE_ID	REFSEQ_ID	UNIGENE_ID	ENTREZ_GENE_ID	GI	ACCESSION	SYMBOL	PROTEIN_PRODUCT	PROBE_ID	ARRAY_ADDRESS_ID	PROBE_TYPE	PROBE_START	PROBE_SEQUENCE	CHROMOSOME	PROBE_CHR_ORIENTATION	PROBE_COORDINATES (Build NCBIM37)	CYTOBAND	DEFINITION	ONTOLOGY_COMPONENT	ONTOLOGY_PROCESS	ONTOLOGY_FUNCTION	SYNONYMS
5720064	Adamts4	0.460164	3.5788e-13	Mus musculus	MEEBO	ILMN_214117	ILMN_214117	ADAMTS4	scl0240913.9_121	NM_172845.1		240913	27370273	NM_172845.1	Adamts4		ILMN_1230152	5720064	S	3527	ATGCTCTTTTTGGAGTCAGACAAATGTGGGTTATATTCTGGCCCCGCATC	1	+	173189908-173189957			A structure lying external to one or more cells, which provides structural support for cells or tissues; may be completely external to the cell (as in animals) or be part of the cell (as in plants) [goid 31012] [evidence IEA]; The space external to the outermost structure of a cell. For cells without external protective or external encapsulating structures this refers to space outside of the plas…	Any series of molecular signals generated as a consequence of an integrin binding to one of its physiological ligands [goid 7229] [evidence IEA]; The hydrolysis of a peptide bond or bonds within a protein [goid 6508] [evidence IDA]	Interacting selectively with zinc (Zn) ions [goid 8270] [evidence IEA]; Interacting selectively with any metal ion [goid 46872] [evidence IEA]; Catalysis of the hydrolysis of internal, alpha-peptide bonds in a polypeptide chain by a mechanism in which water acts as a nucleophile, one or two metal ions hold the water molecule in place, and charged amino acid side chains are ligands for the metal i…
3830678	Fcgr3	0.561738	1.31619e-11	Mus musculus	RefSeq	ILMN_217772	ILMN_217772	FCGR3	NM_010188.4	NM_010188.4		14131	76150626	NM_010188.4	Fcgr3	NP_034318.1	ILMN_2687403	3830678	S	909	CCACACAGCCTTCCTTTGAAAGCAACTTACAAGCAGGCCGGGATGTTTGG	1	-	172981689-172981738	1qH3	Mus musculus Fc receptor, IgG, low affinity III (Fcgr3), mRNA.	Penetrating at least one phospholipid bilayer of a membrane. May also refer to the state of being buried in the bilayer with no exposure outside the bilayer. When used to describe a protein, indicates that all or part of the peptide sequence is embedded in the membrane [goid 16021] [evidence IEA]; Double layer of lipid molecules that encloses all cells, and, in eukaryotes, many organelles; may be…	Any series of molecular signals initiated by the binding of an extracellular ligand to a receptor on the surface of the target cell [goid 7166] [evidence IMP]; The initial step in phagocytosis involving adhesion to bacteria, immune complexes and other particulate matter, or an apoptotic cell and based on recognition of factors such as bacterial cell wall components, opsonins like complement and a…	Combining with an extracellular or intracellular messenger to initiate a change in cell activity [goid 4872] [evidence IEA]; Combining with an immunoglobulin of an IgG isotype via the Fc region to initiate a change in cell activity [goid 19770] [evidence IMP]; Interacting selectively with an immunoglobulin of an IgG isotype [goid 19864] [evidence IMP]	CD16
7570370	B4galt3	0.701225	2.81601e-10	Mus musculus	RefSeq	ILMN_217433	ILMN_217433	B4GALT3	NM_020579.1	NM_020579.1		57370	10181157	NM_020579.1	B4galt3	NP_065604.1	ILMN_2930764	7570370	S	1791	ATGGTTCCTAAGAAGCTGTCTGGTGGAGGAAACCCCTAGCCGGGCATTTC	1	+	173206879-173206928	1qH3	Mus musculus UDP-Gal:betaGlcNAc beta 1,4-galactosyltransferase, polypeptide 3 (B4galt3), mRNA.	A compound membranous cytoplasmic organelle of eukaryotic cells, consisting of flattened, ribosome-free vesicles arranged in a more or less regular stack. The Golgi apparatus differs from the endoplasmic reticulum in often having slightly thicker membranes, appearing in sections as a characteristic shallow semicircle so that the convex side (cis or entry face) abuts the endoplasmic reticulum, sec…	The chemical reactions and pathways involving carbohydrates, any of a group of organic compounds based of the general formula Cx(H2O)y. Includes the formation of carbohydrate derivatives by the addition of a carbohydrate residue to another molecule [goid 5975] [evidence IEA]	Interacting selectively with manganese (Mn) ions [goid 30145] [evidence IEA]; Catalysis of the transfer of a group, e.g. a methyl group, glycosyl group, acyl group, phosphorus-containing, or other groups, from one compound (generally regarded as the donor) to another compound (generally regarded as the acceptor). Transferase is the systematic name for any enzyme of EC class 2 [goid 16740] [eviden…	AW125175; ESTM26; 9530061M23Rik; R74981; ESTM6; AA104562
4060593	Vangl2	1.45106	9.305e-09	Mus musculus	RefSeq	ILMN_189719	ILMN_261778	VANGL2	NM_033509.3	NM_033509.3		93840	118131201	NM_033509.3	Vangl2	NP_277044.1	ILMN_2685770	4060593	S	2192	TGTACCCAGTCTCCCCTCTTCCTCAGTTTTTCCCATCTGGAAATCTGGAG	1	-	173934520-173934569	1qH3	Mus musculus vang-like 2 (van gogh, Drosophila) (Vangl2), mRNA.	Penetrating at least one phospholipid bilayer of a membrane. May also refer to the state of being buried in the bilayer with no exposure outside the bilayer. When used to describe a protein, indicates that all or part of the peptide sequence is embedded in the membrane [goid 16021] [evidence ISS]; Double layer of lipid molecules that encloses all cells, and, in eukaryotes, many organelles; may be…	Coordinated organization of groups of cells in the plane of an epithelium, such that they all orient to similar coordinates [goid 1736] [evidence IMP]; Any process by which a protein is transported to, or maintained in, apical regions of the cell [goid 45176] [evidence IMP]; The assembly of a sensory cilium, a primary cilium found on sensory neurons that contains an a 9+0 axonemal arrangement of …	Interacting selectively with any protein or protein complex (a complex of two or more proteins that may include other nonprotein molecules) [goid 5515] [evidence IPI]	Lpp1; Vang1l2; Lp; C530001F03Rik; strabismus; Ltap; stbm
3870221	Ppox	1.27197	6.09433e-08	Mus musculus	RefSeq	ILMN_211665	ILMN_211665	PPOX	NM_008911.2	NM_008911.2		19044	114431259	NM_008911.2	Ppox	NP_032937.1	ILMN_2826816	3870221	S	1617	CAGCTATGCAATTCCTGACGGCCCAGAGGTTGCCCCTGACTTTGGCTGGA	1	-	173207277-173207326	1qH3	Mus musculus protoporphyrinogen oxidase (Ppox), nuclear gene encoding mitochondrial protein, mRNA.	Double layer of lipid molecules that encloses all cells, and, in eukaryotes, many organelles; may be a single or double lipid bilayer; also includes associated proteins [goid 16020] [evidence IEA]; A semiautonomous, self replicating organelle that occurs in varying numbers, shapes, and sizes in the cytoplasm of virtually all eukaryotic cells. It is notably the site of tissue respiration [goid 573…	The chemical reactions and pathways resulting in the formation of heme, any compound of iron complexed in a porphyrin (tetrapyrrole) ring, from less complex precursors [goid 6783] [evidence IEA]; The chemical reactions and pathways resulting in the formation of any member of a large group of derivatives or analogs of porphyrin. Porphyrin consists of a ring of four pyrrole nuclei linked each to th…	Catalysis of an oxidation-reduction (redox) reaction, a reversible chemical reaction in which the oxidation state of an atom or atoms within a molecule is altered. One substrate acts as a hydrogen or electron donor and becomes oxidized, while the other acts as hydrogen or electron acceptor and becomes reduced [goid 16491] [evidence IEA]; Any molecular entity that serves as an electron acceptor an…	Ppo
5560433	Copa	1.33157	3.37189e-06	Mus musculus	RefSeq	ILMN_217326	ILMN_217326	COPA	NM_009938.3	NM_009938.3		12847	142356847	NM_009938.3	Copa	NP_034068.2	ILMN_2681906	5560433	S	4124	CCACTTTCCCCAGCCACGCGAGTTGTTAACTATCCCATCTTTTTCTTGGG	1	+	174052232-174052281	1qH3	Mus musculus coatomer protein complex subunit alpha (Copa), mRNA.	Double layer of lipid molecules that encloses all cells, and, in eukaryotes, many organelles; may be a single or double lipid bilayer; also includes associated proteins [goid 16020] [evidence IEA]; A compound membranous cytoplasmic organelle of eukaryotic cells, consisting of flattened, ribosome-free vesicles arranged in a more or less regular stack. The Golgi apparatus differs from the endoplasm…	The directed movement of substances, either within a vesicle or in the vesicle membrane, into, out of or within a cell [goid 16192] [evidence IEA]; The directed movement of substances (such as macromolecules, small molecules, ions) into, out of, within or between cells, or within a multicellular organism [goid 6810] [evidence IEA]; The regulated release of pancreatic juice by the exocrine pancrea…	The action characteristic of a hormone, any substance formed in very small amounts in one specialized organ or group of cells and carried (sometimes in the bloodstream) to another organ or group of cells in the same organism, upon which it has a specific regulatory action. The term was originally applied to agents with a stimulatory physiological action in vertebrate animals (as opposed to a chal…	xenin; AU040324
2350523	Ufc1	1.20976	4.83113e-06	Mus musculus	RefSeq	ILMN_222108	ILMN_222108	UFC1	NM_025388.2	NM_025388.2		66155	142379212	NM_025388.2	Ufc1	NP_079664.1	ILMN_2744693	2350523	S	562	TCCTTGGCTGGCAGTGGAAGTCCCCGATCTGATCCAGAAGGGTGTGATCC	1	-	173219047-173219096	1qH3	Mus musculus ubiquitin-fold modifier conjugating enzyme 1 (Ufc1), mRNA.		The chemical reactions and pathways resulting in the breakdown of a protein or peptide by hydrolysis of its peptide bonds, initiated by the covalent attachment of a ubiquitin moiety, or multiple ubiquitin moieties, to the protein [goid 6511] [evidence IEA]	Interacting selectively with any protein or protein complex (a complex of two or more proteins that may include other nonprotein molecules) [goid 5515] [evidence IPI]	AA062310; 1110021H02Rik; ESTM29
5670100	Sdhc	0.762201	4.90126e-05	Mus musculus	RefSeq	ILMN_209265	ILMN_209265	SDHC	NM_025321.2	NM_025321.2		66052	141803581	NM_025321.2	Sdhc	NP_079597.1	ILMN_2594149	5670100	S	952	TGTCCTGCTCAGCTAGAGGGAGATAAAGAGCAGCCTGGGAGCTTGGAGCT	1	-	173059464-173059513	1qH3	Mus musculus succinate dehydrogenase complex, subunit C, integral membrane protein (Sdhc), nuclear gene encoding mitochondrial protein, mRNA.	Penetrating at least one phospholipid bilayer of a membrane. May also refer to the state of being buried in the bilayer with no exposure outside the bilayer. When used to describe a protein, indicates that all or part of the peptide sequence is embedded in the membrane [goid 16021] [evidence IEA]; Double layer of lipid molecules that encloses all cells, and, in eukaryotes, many organelles; may be…	The directed movement of substances (such as macromolecules, small molecules, ions) into, out of, within or between cells, or within a multicellular organism [goid 6810] [evidence IEA]; A nearly universal metabolic pathway in which the acetyl group of acetyl coenzyme A is effectively oxidized to two CO2 and four pairs of electrons are transferred to coenzymes. The acetyl group combines with oxalo…	Interacting selectively with iron (Fe) ions [goid 5506] [evidence IEA]; Interacting selectively with any metal ion [goid 46872] [evidence IEA]; Catalysis of the reaction: succinate + acceptor = fumarate + reduced acceptor. No reaction with quinols [goid 104] [evidence IEA]; Any molecular entity that serves as an electron acceptor and electron donor in an electron transport system [goid 9055] [evi…	AU019277; AI316496; MGC103103; 0610010E03Rik
3310176	Usp21	1.18028	0.000106256	Mus musculus	RefSeq	ILMN_193302	ILMN_193302	USP21	NM_013919.3	NM_013919.3		30941	142347963	NM_013919.3	Usp21	NP_038947.1	ILMN_2495939	3310176	S	1884	GTGACACCATCTTGAAGCCCTGGCACCTGTGAAAACCTTCCCAACACCCT	1	-	173212296-173212342:173212343-173212345	1qH3	Mus musculus ubiquitin specific peptidase 21 (Usp21), mRNA.		The chemical reactions and pathways resulting in the breakdown of a protein or peptide by hydrolysis of its peptide bonds, initiated by the covalent attachment of a ubiquitin moiety, or multiple ubiquitin moieties, to the protein [goid 6511] [evidence IEA]	Catalysis of the reaction: ubiquitin C-terminal thiolester + H2O = ubiquitin + a thiol. Hydrolysis of esters, including those formed between thiols such as dithiothreitol or glutathione and the C-terminal glycine residue of the polypeptide ubiquitin, and AMP-ubiquitin [goid 4221] [evidence IEA]; Catalysis of the hydrolysis of various bonds, e.g. C-O, C-N, C-C, phosphoric anhydride bonds, etc. Hyd…	Usp16; W53272; ESTM28; Usp23
5270167	Tmem229b	0.866647	0.000130173	Mus musculus	RefSeq	ILMN_215843	ILMN_215843	6330442E10RIK	NM_178745.3	NM_178745.3		268567	46048373	NM_178745.3	Tmem229b	NP_848860.1	ILMN_2834294	5270167	S	3628	GTATGAGGAAGGCCATGGGAGTGCCTTCCACCCTGAAGCCACCCTTACCT	12	-	80062969-80063018	12qC3	Mus musculus RIKEN cDNA 6330442E10 gene (6330442E10Rik), mRNA.	Penetrating at least one phospholipid bilayer of a membrane. May also refer to the state of being buried in the bilayer with no exposure outside the bilayer. When used to describe a protein, indicates that all or part of the peptide sequence is embedded in the membrane [goid 16021] [evidence IEA]; Double layer of lipid molecules that encloses all cells, and, in eukaryotes, many organelles; may be…			9830138K24; AU019070
2340138	Ncstn	1.13455	0.000270988	Mus musculus	RefSeq	ILMN_210184	ILMN_210184	NCSTN	NM_021607.2	NM_021607.2		59287	31981204	NM_021607.2	Ncstn	NP_067620.2	ILMN_2914418	2340138	S	2495	GCTGCACCAGGAAGAGGGTGTGAAAGATTGTGCATCTGCATTCAACTACC	1	-	173996399-173996448	1qH3	Mus musculus nicastrin (Ncstn), mRNA.	Double layer of lipid molecules that encloses all cells, and, in eukaryotes, many organelles; may be a single or double lipid bilayer; also includes associated proteins [goid 16020] [evidence IEA]; Penetrating at least one phospholipid bilayer of a membrane. May also refer to the state of being buried in the bilayer with no exposure outside the bilayer. When used to describe a protein, indicates …	The series of molecular signals initiated by binding of an extracellular ligand to a Notch receptor on the surface of the target cell [goid 7219] [evidence IEA]; The posttranslational modification of a protein, particularly secretory proteins and proteins targeted for membranes or specific cellular locations [goid 16485] [evidence IEA]	Interacting selectively with any protein or protein complex (a complex of two or more proteins that may include other nonprotein molecules) [goid 5515] [evidence IPI]	Nct; Aph2; AA727311; 9430068N19Rik; Kiaa0253; mKIAA0253
450647	Ncstn	1.18801	0.000309386	Mus musculus	RefSeq	ILMN_210184	ILMN_210184	NCSTN	NM_021607.2	NM_021607.2		59287	31981204	NM_021607.2	Ncstn	NP_067620.2	ILMN_2914416	450647	S	2595	CCCACTGTCCTTTCTCCAGGTGTGCAGATGGCATGTTAGTGTGGGCACGC	1	-	173996299-173996348	1qH3	Mus musculus nicastrin (Ncstn), mRNA.	Double layer of lipid molecules that encloses all cells, and, in eukaryotes, many organelles; may be a single or double lipid bilayer; also includes associated proteins [goid 16020] [evidence IEA]; Penetrating at least one phospholipid bilayer of a membrane. May also refer to the state of being buried in the bilayer with no exposure outside the bilayer. When used to describe a protein, indicates …	The series of molecular signals initiated by binding of an extracellular ligand to a Notch receptor on the surface of the target cell [goid 7219] [evidence IEA]; The posttranslational modification of a protein, particularly secretory proteins and proteins targeted for membranes or specific cellular locations [goid 16485] [evidence IEA]	Interacting selectively with any protein or protein complex (a complex of two or more proteins that may include other nonprotein molecules) [goid 5515] [evidence IPI]	Nct; Aph2; AA727311; 9430068N19Rik; Kiaa0253; mKIAA0253
2450411	Tfpt	0.843977	0.000326327	Mus musculus	RefSeq	ILMN_212710	ILMN_212710	TFPT	NM_023524.1	NM_023524.1		69714	13122605	NM_023524.1	Tfpt	NP_076013.1	ILMN_2877706	2450411	S	740	GGCAGCCAAGGCACAGATGTCCCTACCCCAGGCAATGCTGAGAATGAACC	7	-	3572529-3572578	7qA1	Mus musculus TCF3 (E2A) fusion partner (Tfpt), mRNA.	A membrane-bounded organelle of eukaryotic cells in which chromosomes are housed and replicated. In most cells, the nucleus contains all of the cell's chromosomes except the organellar chromosomes, and is the site of RNA synthesis and processing. In some species, or in specialized cell types, RNA metabolism or DNA replication may be absent [goid 5634] [evidence ISO]	A process that directly activates any of the steps required for cell death by apoptosis [goid 6917] [evidence ISO]	Interacting selectively with any protein or protein complex (a complex of two or more proteins that may include other nonprotein molecules) [goid 5515] [evidence ISO]; Interacting selectively with a nonidentical protein to form a heterodimer [goid 46982] [evidence ISO]	2400004F01Rik; FB1; Amida; AI450389
5050753	Il20rb	1.14486	0.000367582	Mus musculus	RefSeq	ILMN_246272	ILMN_246272	IL20RB	NM_001033543.1	NM_001033543.1		213208	85702052	NM_001033543.1	Il20rb	NP_001028715.1	ILMN_3047030	5050753	I	1995	CAACCAGGTGCTTCCAGTCCGTCTTCAGCACAGATGCCAACGGCCTCATC	9	-	100267355-100267404	9qE3.3	Mus musculus interleukin 20 receptor beta (Il20rb), transcript variant 2, mRNA. XM_906440 XM_919838 XM_919854			Combining with an extracellular or intracellular messenger to initiate a change in cell activity [goid 4872] [evidence IEA]	MGC130209; Fndc6; AV228068; Gm186
1990196	Tmem98	0.846908	0.000382318	Mus musculus	RefSeq	ILMN_215383	ILMN_215383	TMEM98	NM_029537.1	NM_029537.1		103743	22095006	NM_029537.1	Tmem98	NP_083813.1	ILMN_2658815	1990196	S	931	GGAGAGTGGCAGTGTAATCCCACAGTTAGGGGAGACGCTGTGTACCTCTA	11	+	80635073-80635122	11qB5	Mus musculus transmembrane protein 98 (Tmem98), mRNA.	Penetrating at least one phospholipid bilayer of a membrane. May also refer to the state of being buried in the bilayer with no exposure outside the bilayer. When used to describe a protein, indicates that all or part of the peptide sequence is embedded in the membrane [goid 16021] [evidence IEA]; Double layer of lipid molecules that encloses all cells, and, in eukaryotes, many organelles; may be…			AI463522; RP23-480G5.1; 6530411B15Rik
1070341	Pisd-ps1	1.49398	0.000395268	Mus musculus	RefSeq	ILMN_241433	ILMN_241433	4933439C20RIK	NM_001004146.1	NM_001004146.1		236604	51921288	NM_001004146.1	Pisd-ps1	NP_001004146.1	ILMN_2944601	1070341	S	1856	GGTTGAGGCCTTGCCCTGCAGAAGTAGGGGACATGCTGCTATTGGTCTAG	11	+	3031652-3031701	11qA1	Mus musculus RIKEN cDNA 4933439C20 gene (4933439C20Rik), mRNA.				MGC65558; MGC103350
1190707	Itgb3bp	0.860354	0.000614946	Mus musculus	RefSeq	ILMN_217586	ILMN_217586	ITGB3BP	NM_026348.3	NM_026348.3		67733	142343818	NM_026348.3	Itgb3bp	NP_080624.1	ILMN_1213858	1190707	S	131	CCTACTACTGGAACTTATCAGTTGAGCCCATTTTCTTCTCCCGCAACCCC	4	-	99468822-99468871	4qC6	Mus musculus integrin beta 3 binding protein (beta3-endonexin) (Itgb3bp), mRNA.	A membrane-bounded organelle of eukaryotic cells in which chromosomes are housed and replicated. In most cells, the nucleus contains all of the cell's chromosomes except the organellar chromosomes, and is the site of RNA synthesis and processing. In some species, or in specialized cell types, RNA metabolism or DNA replication may be absent [goid 5634] [evidence IEA]; A structure composed of a ver…	Any series of molecular signals generated as a consequence of an integrin binding to one of its physiological ligands [goid 7229] [evidence IEA]; A form of programmed cell death induced by external or internal signals that trigger the activity of proteolytic caspases, whose actions dismantle the cell and result in cell death. Apoptosis begins internally with condensation and subsequent fragmentat…		AU022583; 4930471O16Rik
7000519	Enpp6	0.846432	0.000696269	Mus musculus	RefSeq	ILMN_223331	ILMN_223331	ENPP6	NM_177304.3	NM_177304.3		320981	142368620	NM_177304.3	Enpp6	NP_796278.1	ILMN_2766894	7000519	S	2954	AGACAAAACATCAGCTCTCAGGAGGAGGAAGCCTTTATTTGGTGCTTGCC	8	+	48180138-48180187	8qB1.1	Mus musculus ectonucleotide pyrophosphatase/phosphodiesterase 6 (Enpp6), mRNA.	Penetrating at least one phospholipid bilayer of a membrane. May also refer to the state of being buried in the bilayer with no exposure outside the bilayer. When used to describe a protein, indicates that all or part of the peptide sequence is embedded in the membrane [goid 16021] [evidence IEA]; Double layer of lipid molecules that encloses all cells, and, in eukaryotes, many organelles; may be…	The chemical reactions and pathways resulting in the breakdown of lipids, compounds soluble in an organic solvent but not, or sparingly, in an aqueous solvent [goid 16042] [evidence IEA]; The chemical reactions and pathways, including anabolism and catabolism, by which living organisms transform chemical substances. Metabolic processes typically transform small molecules, but also include macromo…	Catalysis of the hydrolysis of various bonds, e.g. C-O, C-N, C-C, phosphoric anhydride bonds, etc. Hydrolase is the systematic name for any enzyme of EC class 3 [goid 16787] [evidence IEA]; Catalysis of a biochemical reaction at physiological temperatures. In biologically catalyzed reactions, the reactants are known as substrates, and the catalysts are naturally occurring macromolecular substance…	B830047L21Rik; 4833421B01Rik; D8Ertd514e; Npp6
1430689	Ldhd	0.908685	0.000884547	Mus musculus	RefSeq	ILMN_213686	ILMN_213686	LDHD	NM_027570.3	NM_027570.3		52815	34328378	NM_027570.3	Ldhd	NP_081846.3	ILMN_2825080	1430689	S	1906	GTTCCATCCGGCACTGTTGGGCCGGCTCTTTGGTCACGTGAGCCCCGTTT	8	-	114150436-114150485	8qE1	Mus musculus lactate dehydrogenase D (Ldhd), nuclear gene encoding mitochondrial protein, mRNA.	A semiautonomous, self replicating organelle that occurs in varying numbers, shapes, and sizes in the cytoplasm of virtually all eukaryotic cells. It is notably the site of tissue respiration [goid 5739] [evidence IDA]	The process of removal or addition of one or more electrons with or without the concomitant removal or addition of a proton or protons [goid 55114] [evidence IEA]; The chemical reactions and pathways resulting in the formation of ATP, adenosine 5'-triphosphate, a universally important coenzyme and enzyme regulator [goid 6754] [evidence NAS]	Catalysis of an oxidation-reduction (redox) reaction, a reversible chemical reaction in which the oxidation state of an atom or atoms within a molecule is altered. One substrate acts as a hydrogen or electron donor and becomes oxidized, while the other acts as hydrogen or electron acceptor and becomes reduced [goid 16491] [evidence IEA]; Catalysis of a biochemical reaction at physiological temper…	D8Bwg1320e; 4733401P21Rik
4010292	Nid1	0.893823	0.000908479	Mus musculus	RefSeq	ILMN_212169	ILMN_212169	NID1	NM_010917.1	NM_010917.1		18073	6754853	NM_010917.1	Nid1	NP_035047.1	ILMN_2814005	4010292	S	5562	CCCCAACCCTATCTCCTACCTCCACCTCGACCTGCTTACATTGGACTGGG	13	+	13604147-13604196	13qA1	Mus musculus nidogen 1 (Nid1), mRNA.	The space external to the outermost structure of a cell. For cells without external protective or external encapsulating structures this refers to space outside of the plasma membrane. This term covers the host cell environment outside an intracellular parasite [goid 5576] [evidence IEA]; A thin layer of dense material found in various animal tissues interposed between the cells and the adjacent …	The process whose specific outcome is the progression of the glomerular basement membrane over time, from its formation to the mature structure. The glomerular basement membrane is the basal laminal portion of the glomerulus which performs the actual filtration [goid 32836] [evidence IDA]; The attachment of a cell, either to another cell or to an underlying substrate such as the extracellular mat…	Interacting selectively with calcium ions (Ca2+) [goid 5509] [evidence IEA]; Interacting selectively with any protein or protein complex (a complex of two or more proteins that may include other nonprotein molecules) [goid 5515] [evidence IPI]	A630025O17; Nid; nidogen-1; entactin; entactin-1
4560739	Nit1	1.10918	0.00115813	Mus musculus	RefSeq	ILMN_221187	ILMN_221187	NIT1	NM_012049.1	NM_012049.1		27045	6754855	NM_012049.1	Nit1	NP_036179.1	ILMN_2754027	4560739	S	1251	TCATGAAAACTGAAGTTATGCTGAGGGCTGAGCAGCACTGGCATTGAAAA	1	-	173272390-173272439	1qH3	Mus musculus nitrilase 1 (Nit1), mRNA.	The part of a cell or its extracellular environment in which a gene product is located. A gene product may be located in one or more parts of a cell and its location may be as specific as a particular macromolecular complex, that is, a stable, persistent association of macromolecules that function together [goid 5575] [evidence ND ]	The chemical reactions and pathways involving various organic and inorganic nitrogenous compounds; includes nitrogen fixation, nitrification, denitrification, assimilatory/dissimilatory nitrate reduction and the interconversion of nitrogenous organic matter and ammonium [goid 6807] [evidence IEA]	Catalysis of the hydrolysis of various bonds, e.g. C-O, C-N, C-C, phosphoric anhydride bonds, etc. Hydrolase is the systematic name for any enzyme of EC class 3 [goid 16787] [evidence IEA]; Catalysis of the hydrolysis of any carbon-nitrogen bond, C-N, with the exception of peptide bonds [goid 16810] [evidence IEA]	W57327; ESTM30; AI255805
4180379	Ndufs2	0.837013	0.00117135	Mus musculus	RefSeq	ILMN_209531	ILMN_209531	NDUFS2	NM_153064.4	NM_153064.4		226646	142376353	NM_153064.4	Ndufs2	NP_694704.1	ILMN_2704165	4180379	S	728	ACCTACCTCTTGGGCTTCTGGATGACATTTATGAGTTTTCCAAGAACTTC	1	-	173168672-173168721	1qH3	Mus musculus NADH dehydrogenase (ubiquinone) Fe-S protein 2 (Ndufs2), mRNA.	Double layer of lipid molecules that encloses all cells, and, in eukaryotes, many organelles; may be a single or double lipid bilayer; also includes associated proteins [goid 16020] [evidence IEA]; The inner, i.e. lumen-facing, lipid bilayer of the mitochondrial envelope. It is highly folded to form cristae [goid 5743] [evidence IEA]; The protein complexes that form the mitochondrial electron tra…	The directed movement of substances (such as macromolecules, small molecules, ions) into, out of, within or between cells, or within a multicellular organism [goid 6810] [evidence IEA]; Any process specifically pertinent to the functioning of integrated living units: cells, tissues, organs, and organisms. A process is a collection of molecular events with a defined beginning and end [goid 8150] […	Interacting selectively with a 4 iron, 4 sulfur (4Fe-4S) cluster; this cluster consists of four iron atoms, with the inorganic sulfur atoms found between the irons and acting as bridging ligands [goid 51539] [evidence IEA]; Interacting selectively with an iron-sulfur cluster, a combination of iron and sulfur atoms [goid 51536] [evidence IEA]; Interacting selectively with iron (Fe) ions [goid 5506…	MGC27667; AL033311
270209	Slc48a1	1.08373	0.00120395	Mus musculus	RefSeq	ILMN_216911	ILMN_216911	4930570C03RIK	NM_026353.2	NM_026353.2		67739	31560174	NM_026353.2	Slc48a1	NP_080629.1	ILMN_2912471	270209	S	2448	TCCACTGACGATGTCCCACCAACATCCAGGAGGCGTTCTCCCAAGGACTT	15	+	97620648-97620697	15qF1	Mus musculus RIKEN cDNA 4930570C03 gene (4930570C03Rik), mRNA.	A cytoplasmic, membrane-bounded organelle that is found in most animal cells and that contains a variety of hydrolases, most of which have their maximal activities in the pH range 5-6. The contained enzymes display latency if properly isolated. About 40 different lysosomal hydrolases are known and lysosomes have a great variety of morphologies and functions [goid 5764] [evidence IEA]; Penetrating…	The directed movement of substances (such as macromolecules, small molecules, ions) into, out of, within or between cells, or within a multicellular organism [goid 6810] [evidence IEA]
3180682	Dkk3	1.11224	0.00129807	Mus musculus	RefSeq	ILMN_219132	ILMN_219132	DKK3	NM_015814.2	NM_015814.2		50781	31560475	NM_015814.2	Dkk3	NP_056629.1	ILMN_2746556	3180682	S	3228	GCTATGTGCTAAGTCTTCCACATAAGAGCACCGAGTACCTCTTAAACGCC	7	-	119259612-119259661	7qF1	Mus musculus dickkopf homolog 3 (Xenopus laevis) (Dkk3), mRNA.	The space external to the outermost structure of a cell. For cells without external protective or external encapsulating structures this refers to space outside of the plasma membrane. This term covers the host cell environment outside an intracellular parasite [goid 5576] [evidence ISS]; That part of a multicellular organism outside the cells proper, usually taken to be outside the plasma membra…	The biological process whose specific outcome is the progression of a multicellular organism over time from an initial condition (e.g. a zygote or a young adult) to a later condition (e.g. a multicellular animal or an aged adult) [goid 7275] [evidence IEA]; The series of molecular signals initiated by binding of Wnt protein to a frizzled family receptor on the surface of the target cell and endin…		AW061014; C87148
2850564	Tacr3	1.05101	0.00132986	Mus musculus	RefSeq	ILMN_216524	ILMN_216524	TACR3	NM_021382.2	NM_021382.2		21338	45597459	NM_021382.2	Tacr3	NP_067357.1	ILMN_2860586	2850564	S	3320	TCAGGGCAGAGGCAATTGCCTGGTAGTAAATCATAGTGGATTATCACAGC	3	+	134871524-134871573	3qG3	Mus musculus tachykinin receptor 3 (Tacr3), mRNA.	Penetrating at least one phospholipid bilayer of a membrane. May also refer to the state of being buried in the bilayer with no exposure outside the bilayer. When used to describe a protein, indicates that all or part of the peptide sequence is embedded in the membrane [goid 16021] [evidence IEA]; Double layer of lipid molecules that encloses all cells, and, in eukaryotes, many organelles; may be…	The series of molecular signals generated as a consequence of a G-protein coupled receptor binding to its physiological ligand [goid 7186] [evidence IEA]; The cascade of processes by which a signal interacts with a receptor, causing a change in the level or activity of a second messenger or other downstream target, and ultimately effecting a change in the functioning of the cell [goid 7165] [evid…	A receptor that binds an extracellular ligand and transmits the signal to a heterotrimeric G-protein complex. These receptors are characteristically seven-transmembrane receptors and are made up of hetero- or homodimers [goid 4930] [evidence IEA]; Combining with an extracellular or intracellular messenger to initiate a change in cell activity [goid 4872] [evidence IEA]; Mediates the transfer of a…	Tac3r; Nk3r
6560594	Abca8a	1.1928	0.00136321	Mus musculus	RefSeq	ILMN_217713	ILMN_217713	ABCA8A	NM_153145.3	NM_153145.3		217258	145279212	NM_153145.3	Abca8a	NP_694785.2	ILMN_2686700	6560594	S	4880	TTTACCTATGGCTGGTTTCTACTCTCTAGTGGCTCAAAGCAATTTTGTCT	11	-	109887563-109887612	11qE1	Mus musculus ATP-binding cassette, sub-family A (ABC1), member 8a (Abca8a), mRNA.	Penetrating at least one phospholipid bilayer of a membrane. May also refer to the state of being buried in the bilayer with no exposure outside the bilayer. When used to describe a protein, indicates that all or part of the peptide sequence is embedded in the membrane [goid 16021] [evidence IEA]; Double layer of lipid molecules that encloses all cells, and, in eukaryotes, many organelles; may be…	The directed movement of substances (such as macromolecules, small molecules, ions) into, out of, within or between cells, or within a multicellular organism [goid 6810] [evidence IEA]	Interacting selectively with ATP, adenosine 5'-triphosphate, a universally important coenzyme and enzyme regulator [goid 5524] [evidence IEA]; Interacting selectively with a nucleotide, any compound consisting of a nucleoside that is esterified with (ortho)phosphate or an oligophosphate at any hydroxyl group on the ribose or deoxyribose moiety [goid 166] [evidence IEA]; Catalysis of the reaction:…
3780382	Smad5	1.08122	0.00142206	Mus musculus	RefSeq	ILMN_220057	ILMN_220057	SMAD5	NM_008541.2	NM_008541.2		17129	42734445	NM_008541.2	Smad5	NP_032567.1	ILMN_3076864	3780382	I	903	CCCAGCCTATGGATACAAGCAGTAACATGATTCCTCAGACCATGCCCAGC	13	+	56829953-56829990:56834211-56834222	13qB1	Mus musculus MAD homolog 5 (Drosophila) (Smad5), mRNA.	All of the contents of a cell excluding the plasma membrane and nucleus, but including other subcellular structures [goid 5737] [evidence IEA]; The living contents of a cell; the matter contained within (but not including) the plasma membrane, usually taken to exclude large vacuoles and masses of secretory or ingested material. In eukaryotes it includes the nucleus and cytoplasm [goid 5622] [evid…	Any process that modulates the frequency, rate or extent of DNA-dependent transcription [goid 6355] [evidence IEA]; Blood vessel formation when new vessels emerge from the proliferation of pre-existing blood vessels [goid 1525] [evidence IEA]; Muscle contraction of cardiac muscle tissue [goid 60048] [evidence IMP]; The commitment of mesenchymal cells to the specific cell fate of an osteoblast. An…	The function of binding to a specific DNA sequence in order to modulate transcription. The transcription factor may or may not also interact selectively with a protein or macromolecular complex [goid 3700] [evidence IEA]; Interacting selectively with any protein or protein complex (a complex of two or more proteins that may include other nonprotein molecules) [goid 5515] [evidence IPI]; Interacti…	1110051M15Rik; Dwf-C; MusMLP; Madh5; AI451355
1410762	Gpr17	0.845547	0.00147255	Mus musculus	RefSeq	ILMN_244720	ILMN_244720	GPR17	NM_001025381.1	NM_001025381.1		574402	71725393	NM_001025381.1	Gpr17	NP_001020552.1	ILMN_3160970	1410762	S	4995	CAGCCAGTGTTTAACCAGTCCTTGCCTCTGGGTCTGCCAGATGCTGGGGT	18	-	32102801-32102850	18qB1	Mus musculus G protein-coupled receptor 17 (Gpr17), mRNA.	Penetrating at least one phospholipid bilayer of a membrane. May also refer to the state of being buried in the bilayer with no exposure outside the bilayer. When used to describe a protein, indicates that all or part of the peptide sequence is embedded in the membrane [goid 16021] [evidence IEA]; Double layer of lipid molecules that encloses all cells, and, in eukaryotes, many organelles; may be…	The series of molecular signals generated as a consequence of a G-protein coupled receptor binding to its physiological ligand [goid 7186] [evidence IEA]; The cascade of processes by which a signal interacts with a receptor, causing a change in the level or activity of a second messenger or other downstream target, and ultimately effecting a change in the functioning of the cell [goid 7165] [evid…	A receptor that binds an extracellular ligand and transmits the signal to a heterotrimeric G-protein complex. These receptors are characteristically seven-transmembrane receptors and are made up of hetero- or homodimers [goid 4930] [evidence IEA]; Combining with an extracellular or intracellular messenger to initiate a change in cell activity [goid 4872] [evidence IEA]; Mediates the transfer of a…	MGC99918
3840446	Marcksl1	0.853101	0.00147444	Mus musculus	RefSeq	ILMN_211564	ILMN_211564	MARCKSL1	NM_010807.3	NM_010807.3		17357	118130156	NM_010807.3	Marcksl1	NP_034937.1	ILMN_1250438	3840446	S	1249	GCCCCATCTGGGTTTTTATAAATGTCTTACTCAAGTTCAAACCTCCAGCT	4	+	129192936-129192985	4qD2.2	Mus musculus MARCKS-like 1 (Marcksl1), mRNA.		Any process that activates or increases the rate or extent of cell proliferation [goid 8284] [evidence IDA]	Interacting selectively with calmodulin, a calcium-binding protein with many roles, both in the calcium-bound and calcium-free states [goid 5516] [evidence IEA]	Macs3; F52; AL022768; D4Bc1; Macs-2; AW215397; MacMARCKS; Macs-3; Mrp; Macs2; AW536807; Mlp
2320470	Slc27a6	0.92508	0.00149623	Mus musculus	RefSeq	ILMN_214291	ILMN_243525	SLC27A6	NM_001081072.1	NM_001081072.1		225579	124487284	NM_001081072.1	Slc27a6	NP_001074541.1	ILMN_1230314	2320470	S	2468	GAGGATTTACTCTGAAGCGAGATGGGGAAGCAGTGTTCAGCAGGCGATGC	18	+	58772393-58772442	18qD3	Mus musculus solute carrier family 27 (fatty acid transporter), member 6 (Slc27a6), mRNA.	The irregular network of unit membranes, visible only by electron microscopy, that occurs in the cytoplasm of many eukaryotic cells. The membranes form a complex meshwork of tubular channels, which are often expanded into slitlike cavities called cisternae. The ER takes two forms, rough (or granular), with ribosomes adhering to the outer surface, and smooth (with no ribosomes attached) [goid 5783…	The chemical reactions and pathways involving long-chain fatty acids, aliphatic compounds having a terminal carboxyl group and with a chain length of C12-18 [goid 1676] [evidence TAS]	Catalysis of the reaction: ATP + a long-chain carboxylic acid + CoA = AMP + diphosphate + an acyl-CoA; long-chain fatty acids have chain lengths of C12-18 [goid 4467] [evidence TAS]	VLCS-H1; FATP6; FACVL2; 4732438L20Rik
4050255	Tmem114	0.924729	0.00149857	Mus musculus	RefSeq	ILMN_216758	ILMN_245371	4930511J11RIK	NM_029070.2	NM_029070.2		74720	141802133	NM_029070.2	Tmem114	NP_083346.1	ILMN_2675000	4050255	S	1337	GTGCTTCTGGTAGTCCGGAAGAGAGGGAGTGTGGAGCCCTTATCACCTGA	16	-	8409388-8409437	16qA1	Mus musculus RIKEN cDNA 4930511J11 gene (4930511J11Rik), mRNA.	Penetrating at least one phospholipid bilayer of a membrane. May also refer to the state of being buried in the bilayer with no exposure outside the bilayer. When used to describe a protein, indicates that all or part of the peptide sequence is embedded in the membrane [goid 16021] [evidence IEA]; Double layer of lipid molecules that encloses all cells, and, in eukaryotes, many organelles; may be…
6450440	Nfkbil1	1.07011	0.00157335	Mus musculus	RefSeq	ILMN_215183	ILMN_215183	NFKBIL1	NM_010909.1	NM_010909.1		18038	6754843	NM_010909.1	Nfkbil1	NP_035039.1	ILMN_2989469	6450440	S	1306	TAGACGGAAGGAAGCAAGGTCGTGGATGGGGATGGACAAGAAGGGGCAGC	17	-	34828341-34828390	17qB1	Mus musculus nuclear factor of kappa light polypeptide gene enhancer in B-cells inhibitor-like 1 (Nfkbil1), mRNA.	The part of a cell or its extracellular environment in which a gene product is located. A gene product may be located in one or more parts of a cell and its location may be as specific as a particular macromolecular complex, that is, a stable, persistent association of macromolecules that function together [goid 5575] [evidence ND ]	Any process specifically pertinent to the functioning of integrated living units: cells, tissues, organs, and organisms. A process is a collection of molecular events with a defined beginning and end [goid 8150] [evidence ND ]	Elemental activities, such as catalysis or binding, describing the actions of a gene product at the molecular level. A given gene product may exhibit one or more molecular functions [goid 3674] [evidence ND ]	Def-7
7150309	Cox6b2	1.10491	0.0016497	Mus musculus	RefSeq	ILMN_216902	ILMN_216902	COX6B2	NM_183405.1	NM_183405.1		333182	34536833	NM_183405.1	Cox6b2	NP_899664.1	ILMN_2764551	7150309	S	480	ATCAAGCCCCAGCCTGGGTCACCCCCTCCCTCCACTTTGTCTTTGTGCCA	7	-	4703417-4703466	7qA1	Mus musculus cytochrome c oxidase subunit VIb polypeptide 2 (Cox6b2), mRNA.	A semiautonomous, self replicating organelle that occurs in varying numbers, shapes, and sizes in the cytoplasm of virtually all eukaryotic cells. It is notably the site of tissue respiration [goid 5739] [evidence IEA]; Any of the inward folds of the mitochondrial inner membrane. Their number, extent, and shape differ in mitochondria from different tissues and organisms. They appear to be devices…	Any process specifically pertinent to the functioning of integrated living units: cells, tissues, organs, and organisms. A process is a collection of molecular events with a defined beginning and end [goid 8150] [evidence ND ]	Catalysis of the transfer of a solute or solutes from one side of a membrane to the other according to the reaction: 4 ferrocytochrome c + O2 = 4 ferricytochrome c + 2 H2O [goid 4129] [evidence IEA]; Elemental activities, such as catalysis or binding, describing the actions of a gene product at the molecular level. A given gene product may exhibit one or more molecular functions [goid 3674] [evid…	MGC130249; BC048670; MGC130250; COXVIB2
2360332	Gjc2	0.881311	0.00177446	Mus musculus	RefSeq	ILMN_209625	ILMN_211106	GJC2	NM_175452.3	NM_175452.3		118454	141802174	NM_175452.3	Gjc2	NP_780661.1	ILMN_2597606	2360332	S	1990	CTTCTTAGGGGACATCCTGGAAGTTCTGTTGTGCCTTGCTGCTTAGATGC	11	-	58989217-58989266	11qB1.3	Mus musculus gap junction protein, gamma 2 (Gjc2), transcript variant 2, mRNA.	The membrane surrounding a cell that separates the cell from its external environment. It consists of a phospholipid bilayer and associated proteins [goid 5886] [evidence IEA]; Penetrating at least one phospholipid bilayer of a membrane. May also refer to the state of being buried in the bilayer with no exposure outside the bilayer. When used to describe a protein, indicates that all or part of t…	Any process that mediates the transfer of information from one cell to another [goid 7267] [evidence IDA]; Any process that mediates interactions between a cell and its surroundings. Encompasses interactions such as signaling or attachment between one cell and another cell, between a cell and an extracellular matrix, or between a cell and any other aspect of its environment [goid 7154] [evidence …	A wide pore channel activity that enables a direct cytoplasmic connection from one cell to an adjacent cell. The gap junction can pass large solutes as well as electrical signals between cells. Gap junctions consist of two gap junction hemi-channels, or connexons, one contributed by each membrane through which the gap junction passes [goid 5243] [evidence IDA]	MGC130506; B230382L12Rik; Cx47
2690324	0610010K14Rik	0.87945	0.00180511	Mus musculus	RefSeq	ILMN_216704	ILMN_216704	0610010K14RIK	NM_026757.1	NM_026757.1		104457	21389317	NM_026757.1	0610010K14Rik	NP_081033.1	ILMN_2674228	2690324	S	318	ATGACGTCCGGTGTCCTCTCACCTCCAAACGCCCCTCCACCCAGCAGCTC	11	-	70051096-70051106:70051033-70051071	11qB3	Mus musculus RIKEN cDNA 0610010K14 gene (0610010K14Rik), mRNA.	A membrane-bounded organelle of eukaryotic cells in which chromosomes are housed and replicated. In most cells, the nucleus contains all of the cell's chromosomes except the organellar chromosomes, and is the site of RNA synthesis and processing. In some species, or in specialized cell types, RNA metabolism or DNA replication may be absent [goid 5634] [evidence IEA]		Interacting selectively with DNA (deoxyribonucleic acid) [goid 3677] [evidence IEA]	AL033328; RP23-198E14.7; AU045833; 1110020A23Rik
5570152	Tctn3	1.11417	0.00185307	Mus musculus	RefSeq	ILMN_210189	ILMN_210189	TCTN3	NM_026260.2	NM_026260.2		67590	31541974	NM_026260.2	Tctn3	NP_080536.2	ILMN_1224799	5570152	S	1267	TGGGCTTTGCTCTGCTAAGAGACACGCAGTACAGTTTGGAGTGAACGCAG	19	-	40680212-40680261	19qC3	Mus musculus tectonic family member 3 (Tctn3), mRNA.	Penetrating at least one phospholipid bilayer of a membrane. May also refer to the state of being buried in the bilayer with no exposure outside the bilayer. When used to describe a protein, indicates that all or part of the peptide sequence is embedded in the membrane [goid 16021] [evidence IEA]; Double layer of lipid molecules that encloses all cells, and, in eukaryotes, many organelles; may be…	A form of programmed cell death induced by external or internal signals that trigger the activity of proteolytic caspases, whose actions dismantle the cell and result in cell death. Apoptosis begins internally with condensation and subsequent fragmentation of the cell nucleus (blebbing) while the plasma membrane remains intact. Other characteristics of apoptosis include DNA fragmentation and the …		Tect3; AI197391
4210309	Mboat2	0.892104	0.00198034	Mus musculus	RefSeq	ILMN_209489	ILMN_322214	MBOAT2	NM_001083341.1	NM_001083341.1		67216	134053902	NM_001083341.1	Mboat2	NP_001076810.1	ILMN_1233752	4210309	S	342	GTACAAAGTGGGATTTCCTACTGCATCATGATCATAGCAGGAGTGGAGAG	12	+	25567601-25567650	12qA1.3	Mus musculus membrane bound O-acyltransferase domain containing 2 (Mboat2), transcript variant 2, mRNA.	Penetrating at least one phospholipid bilayer of a membrane. May also refer to the state of being buried in the bilayer with no exposure outside the bilayer. When used to describe a protein, indicates that all or part of the peptide sequence is embedded in the membrane [goid 16021] [evidence IEA]; Double layer of lipid molecules that encloses all cells, and, in eukaryotes, many organelles; may be…		Catalysis of the transfer of a group, e.g. a methyl group, glycosyl group, acyl group, phosphorus-containing, or other groups, from one compound (generally regarded as the donor) to another compound (generally regarded as the acceptor). Transferase is the systematic name for any enzyme of EC class 2 [goid 16740] [evidence IEA]; Catalysis of the generalized reaction: acyl-carrier + reactant = acyl…	Oact2; AW547221; AU022889; 2810049G06Rik; Moact2
270017	Ccdc127	0.908692	0.00204258	Mus musculus	RefSeq	ILMN_214991	ILMN_214991	CCDC127	NM_024201.2	NM_024201.2		67433	31541788	NM_024201.2	Ccdc127	NP_077163.1	ILMN_2932814	270017	S	3071	GAGACAGCACAGGAGGATCTGGAATGGTTTACCTGTGAGAGGAGGTCCTG	13	+	74496805-74496854	13qC1	Mus musculus coiled-coil domain containing 127 (Ccdc127), mRNA.				AI256405; C130002N06; 5430420E17Rik; 0610011N22Rik; AW050060; A430066A18
4480019	Ndufaf3	0.901031	0.00207291	Mus musculus	MEEBO	ILMN_195866	ILMN_195866	4733401H18RIK	scl35350.4_304			66706	12963602	NM_023247	Ndufaf3		ILMN_2519451	4480019	S	3	GCTCTGTCACAAATGAGACTATGCTATGAACATGTGTGATGGTGGGGACC	9	-	108467949-108467998			A membrane-bounded organelle of eukaryotic cells in which chromosomes are housed and replicated. In most cells, the nucleus contains all of the cell's chromosomes except the organellar chromosomes, and is the site of RNA synthesis and processing. In some species, or in specialized cell types, RNA metabolism or DNA replication may be absent [goid 5634] [evidence IEA]
6180064	Rbm43	0.87256	0.00222736	Mus musculus	RefSeq	ILMN_218064	ILMN_218064	RBM43	NM_030243.2	NM_030243.2		71684	34328331	NM_030243.2	Rbm43	NP_084519.1	ILMN_2995426	6180064	S	1743	GGGGAATCTTGGGAGAAGTCTGTGCAGTGGCTTTTGTGGGTGGTTCTTGC	2	-	51746770-51746819	2qC1.1	Mus musculus RNA binding motif protein 43 (Rbm43), mRNA.			Interacting selectively with an RNA molecule or a portion thereof [goid 3723] [evidence IEA]; Interacting selectively with any nucleic acid [goid 3676] [evidence IEA]	0610033I05Rik
4830154	LOC100044210	1.08128	0.00226177	Mus musculus	RefSeq	ILMN_210587	ILMN_329385	LOC100044210	XM_001471732.1	XM_001471732.1		100044210	149251762	XM_001471732.1	LOC100044210	XP_001471782.1	ILMN_1214947	4830154	S	1914	CAGATGAAGTGCAGGTCTACCACAGTAGTAGGTCAGAGTGGGAAGAGGTG	9	+	4331312-4331361		PREDICTED: Mus musculus hypothetical protein LOC100044210 (LOC100044210), mRNA.
540202	Ttc3	1.02226	0.00230215	Mus musculus	RefSeq	ILMN_187235	ILMN_187235	TTC3	NM_009441.1	NM_009441.1		22129	6678452	NM_009441.1	Ttc3	NP_033467.1	ILMN_2841721	540202	S	7078	AGCTGTTGAGACAGAGAGCTGTGCTTCGTGTCAGAGCCTGTGAACATGCC	16	+	94664065-94664114	16qC4	Mus musculus tetratricopeptide repeat domain 3 (Ttc3), mRNA.			Interacting selectively with any metal ion [goid 46872] [evidence IEA]; Interacting selectively with zinc (Zn) ions [goid 8270] [evidence IEA]	2610202A04Rik; D16Ium21; mKIAA4119; D16Ium21e; TPRD; KIAA4119; AA409221
7550524	Ryr1	1.08238	0.00246087	Mus musculus	RefSeq	ILMN_214945	ILMN_226638	RYR1	NM_009109.2	NM_009109.2		20190	145046266	NM_009109.2	Ryr1	NP_033135.2	ILMN_1220181	7550524	S	224	CTCAAGGAACAGCTGAAGTTGTGTCTGGCCGCTGAGGGGTTCGGCAACCG	7	-	29903813-29903862	7qB1	Mus musculus ryanodine receptor 1, skeletal muscle (Ryr1), mRNA.	Penetrating at least one phospholipid bilayer of a membrane. May also refer to the state of being buried in the bilayer with no exposure outside the bilayer. When used to describe a protein, indicates that all or part of the peptide sequence is embedded in the membrane [goid 16021] [evidence IEA]; That fraction of cells, prepared by disruptive biochemical methods, that includes the plasma and oth…	The directed movement of charged atoms or small charged molecules into, out of, within or between cells [goid 6811] [evidence IEA]; The directed movement of substances (such as macromolecules, small molecules, ions) into, out of, within or between cells, or within a multicellular organism [goid 6810] [evidence IEA]; Any process that modulates the frequency, rate or extent of muscle contraction [g…	Interacting selectively with any protein or protein complex (a complex of two or more proteins that may include other nonprotein molecules) [goid 5515] [evidence IPI]; Catalysis of facilitated diffusion of an ion (by an energy-independent process) by passage through a transmembrane aqueous pore or channel without evidence for a carrier-mediated mechanism [goid 5216] [evidence IEA]; Combining with…	skrr; Ryr; AI528790
6200619	Xkrx	1.07296	0.00249499	Mus musculus	RefSeq	ILMN_218579	ILMN_218579	XKRX	NM_183319.2	NM_183319.2		331524	59858576	NM_183319.2	Xkrx	NP_899142.2	ILMN_3161225	6200619	S	2622	GGAACTGGGGTCAGGTAAACACTCTACCAACTGAGACATCCTTGGCCCCC	X	-	130683786-130683835	XqE3	Mus musculus X Kell blood group precursor related X linked (Xkrx), mRNA.	Penetrating at least one phospholipid bilayer of a membrane. May also refer to the state of being buried in the bilayer with no exposure outside the bilayer. When used to describe a protein, indicates that all or part of the peptide sequence is embedded in the membrane [goid 16021] [evidence IEA]; Double layer of lipid molecules that encloses all cells, and, in eukaryotes, many organelles; may be…			A630026F04
160674	Olfr965	1.1063	0.00254509	Mus musculus	RefSeq	ILMN_246582	ILMN_246582	OLFR965	NM_001011859.1	NM_001011859.1		258165	58801475	NM_001011859.1	Olfr965	NP_001011859.1	ILMN_3161298	160674	S	426	ATGGATGATAGGTGGGGTGTATTGCATAGGTCTCATTGAAGCCACACTTC	9	+	39527239-39527288	9qA5.1	Mus musculus olfactory receptor 965 (Olfr965), mRNA.	Double layer of lipid molecules that encloses all cells, and, in eukaryotes, many organelles; may be a single or double lipid bilayer; also includes associated proteins [goid 16020] [evidence IEA]; The membrane surrounding a cell that separates the cell from its external environment. It consists of a phospholipid bilayer and associated proteins [goid 5886] [evidence IEA]; Penetrating at least one…	The cascade of processes by which a signal interacts with a receptor, causing a change in the level or activity of a second messenger or other downstream target, and ultimately effecting a change in the functioning of the cell [goid 7165] [evidence IEA]; The series of molecular signals generated as a consequence of a G-protein coupled receptor binding to its physiological ligand [goid 7186] [evid…	A receptor that binds an extracellular ligand and transmits the signal to a heterotrimeric G-protein complex. These receptors are characteristically seven-transmembrane receptors and are made up of hetero- or homodimers [goid 4930] [evidence IEA]; Combining with an extracellular or intracellular messenger to initiate a change in cell activity [goid 4872] [evidence IEA]; Mediates the transfer of a…	MOR171-28
7610564	Aaas	0.897272	0.00257759	Mus musculus	RefSeq	ILMN_209893	ILMN_209893	AAAS	NM_153416.1	NM_153416.1		223921	23510310	NM_153416.1	Aaas	NP_700465.1	ILMN_2686898	7610564	S	1527	CCACATACCTCTGTACTTTGTCAATGCTCAGTTTCCACGCTTTAGCCCAG	15	-	102168856-102168905	15qF3	Mus musculus achalasia, adrenocortical insufficiency, alacrimia (Aaas), mRNA.	Any of the numerous similar discrete openings in the nuclear envelope of a eukaryotic cell, where the inner and outer nuclear membranes are joined [goid 5643] [evidence ISO]	The directed movement of molecules between the nucleus and the cytoplasm [goid 6913] [evidence ISO]; The union of gametes of opposite sexes during the process of sexual reproduction to form a zygote. It involves the fusion of the gametic nuclei (karyogamy) and cytoplasm (plasmogamy) [goid 9566] [evidence IMP]; Any process in an organism in which a relatively long-lasting adaptive behavioral chang…	Elemental activities, such as catalysis or binding, describing the actions of a gene product at the molecular level. A given gene product may exhibit one or more molecular functions [goid 3674] [evidence ND ]	ADRACALA; D030041N15Rik; GL003; AAA
7050370	Uck2	0.934076	0.00262189	Mus musculus	RefSeq	ILMN_220523	ILMN_220523	UCK2	NM_030724.1	NM_030724.1		80914	13507679	NM_030724.1	Uck2	NP_109649.1	ILMN_2880536	7050370	S	1162	CCACGGAGATGAAATGCCTTGATTTCCCTTTCTGCCTTTTTGTACTTTGG	1	-	169062884-169062933	1qH2.3	Mus musculus uridine-cytidine kinase 2 (Uck2), mRNA.		The chemical reactions and pathways, including anabolism and catabolism, by which living organisms transform chemical substances. Metabolic processes typically transform small molecules, but also include macromolecular processes such as DNA repair and replication, and protein synthesis and degradation [goid 8152] [evidence IEA]	Catalysis of the transfer of a group, e.g. a methyl group, glycosyl group, acyl group, phosphorus-containing, or other groups, from one compound (generally regarded as the donor) to another compound (generally regarded as the acceptor). Transferase is the systematic name for any enzyme of EC class 2 [goid 16740] [evidence IEA]; Catalysis of the transfer of a phosphate group, usually from ATP, to …	UK; AI481316; AU020720; UMK; TSA903; Umpk; AU018180; AA407809
160291	Bbs9	0.828487	0.00269683	Mus musculus	RefSeq	ILMN_213205	ILMN_213205	BBS9	NM_181316.3	NM_181316.3		319845	37620184	NM_181316.3	Bbs9	NP_851833.2	ILMN_2634728	160291	S	3235	CATGCGCTTATAGTCAGGATTTAGCAAGGTGACGAAGTTTGGGGACAGAC	9	+	22692577-22692626	9qA3	Mus musculus Bardet-Biedl syndrome 9 (Bbs9), mRNA.		The process whereby a relatively unspecialized cell acquires specialized features of an adipocyte, an animal connective tissue cell specialized for the synthesis and storage of fat [goid 45444] [pmid 17379567] [evidence IEP]		E130103I17Rik
4200327	Lass2	0.923848	0.00276719	Mus musculus	RefSeq	ILMN_213412	ILMN_213412	LASS2	NM_029789.1	NM_029789.1		76893	22095014	NM_029789.1	Lass2	NP_084065.1	ILMN_2893993	4200327	S	1924	GCCACAACTACAGGTAGGACCTGATATTTCGGCGAGGGACCATTTCAGAC	3	+	95127397-95127446	3qF2.1	Mus musculus LAG1 homolog, ceramide synthase 2 (Lass2), mRNA.	The irregular network of unit membranes, visible only by electron microscopy, that occurs in the cytoplasm of many eukaryotic cells. The membranes form a complex meshwork of tubular channels, which are often expanded into slitlike cavities called cisternae. The ER takes two forms, rough (or granular), with ribosomes adhering to the outer surface, and smooth (with no ribosomes attached) [goid 5783…	The chemical reactions and pathways resulting in the formation of lipids, compounds soluble in an organic solvent but not, or sparingly, in an aqueous solvent [goid 8610] [evidence IEA]; Any process that modulates the frequency, rate or extent of DNA-dependent transcription [goid 6355] [evidence IEA]; The chemical reactions and pathways resulting in the formation of ceramides, any N-acylated sphi…	Interacting selectively with DNA (deoxyribonucleic acid) [goid 3677] [evidence IEA]; The function of binding to a specific DNA sequence in order to modulate transcription. The transcription factor may or may not also interact selectively with a protein or macromolecular complex [goid 3700] [evidence IEA]; Interacting selectively with DNA of a specific nucleotide composition, e.g. GC-rich DNA bind…	0610013I17Rik; TRH3; AI225939
6770360	Aldh5a1	0.929102	0.00277678	Mus musculus	RefSeq	ILMN_246401	ILMN_246401	ALDH5A1	NM_172532.1	NM_172532.1		214579	27369747	NM_172532.1	Aldh5a1	NP_766120.1	ILMN_2870161	6770360	S	1875	CTGAGACCCCAGCACAACCCCACTGCCTCAGGACAAGGTACAGAGTGAAT	13	-	24918766-24918815	13qA3.1	Mus musculus aldhehyde dehydrogenase family 5, subfamily A1 (Aldh5a1), mRNA.	A semiautonomous, self replicating organelle that occurs in varying numbers, shapes, and sizes in the cytoplasm of virtually all eukaryotic cells. It is notably the site of tissue respiration [goid 5739] [evidence IDA]	The process of removal or addition of one or more electrons with or without the concomitant removal or addition of a proton or protons [goid 55114] [evidence IEA]; The chemical reactions and pathways, including anabolism and catabolism, by which living organisms transform chemical substances. Metabolic processes typically transform small molecules, but also include macromolecular processes such a…	Catalysis of an oxidation-reduction (redox) reaction, a reversible chemical reaction in which the oxidation state of an atom or atoms within a molecule is altered. One substrate acts as a hydrogen or electron donor and becomes oxidized, while the other acts as hydrogen or electron acceptor and becomes reduced [goid 16491] [evidence IEA]; Catalysis of an oxidation-reduction (redox) reaction in whi…	Ssdh1; 6330403E24Rik; D630032B01Rik; Ahd-1; Ahd1
4860446	Glt8d2	1.1038	0.0027869	Mus musculus	RefSeq	ILMN_230063	ILMN_230063	GLT8D2	NM_029102.1	NM_029102.1		74782	58037388	NM_029102.1	Glt8d2	NP_083378.1	ILMN_2836637	4860446	S	1671	CAGGGGCTCTGACATTCTCTTCTGGCCTTCACAGGCACTGGGTACACATG	10	-	82080664-82080713	10qC1	Mus musculus glycosyltransferase 8 domain containing 2 (Glt8d2), mRNA.	Double layer of lipid molecules that encloses all cells, and, in eukaryotes, many organelles; may be a single or double lipid bilayer; also includes associated proteins [goid 16020] [evidence IEA]; Penetrating at least one phospholipid bilayer of a membrane. May also refer to the state of being buried in the bilayer with no exposure outside the bilayer. When used to describe a protein, indicates …		Catalysis of the transfer of a group, e.g. a methyl group, glycosyl group, acyl group, phosphorus-containing, or other groups, from one compound (generally regarded as the donor) to another compound (generally regarded as the acceptor). Transferase is the systematic name for any enzyme of EC class 2 [goid 16740] [evidence IEA]; Catalysis of the transfer of a glycosyl group from one compound (dono…	1110021D20Rik; MGC100315
1740711	Rnpep	1.10125	0.00279296	Mus musculus	RefSeq	ILMN_247269	ILMN_247269	RNPEP	NM_145417.1	NM_145417.1		215615	21703831	NM_145417.1	Rnpep	NP_663392.1	ILMN_2780316	1740711	S	1988	CAAGGACAGTTAGAGGCTTCGCCTGGGTGGTCCCTGCCTCAGAAAGGCTT	1	-	137079323-137079372	1qE4	Mus musculus arginyl aminopeptidase (aminopeptidase B) (Rnpep), mRNA.	The space external to the outermost structure of a cell. For cells without external protective or external encapsulating structures this refers to space outside of the plasma membrane. This term covers the host cell environment outside an intracellular parasite [goid 5576] [evidence IEA]	The hydrolysis of a peptide bond or bonds within a protein [goid 6508] [evidence IEA]; The chemical reactions and pathways resulting in the formation of leukotriene, a pharmacologically active substance derived from a polyunsaturated fatty acid, such as arachidonic acid [goid 19370] [evidence IEA]	Catalysis of the hydrolysis of N-terminal amino acid residues from in a polypeptide chain [goid 4177] [evidence IEA]; Catalysis of the hydrolysis of various bonds, e.g. C-O, C-N, C-C, phosphoric anhydride bonds, etc. Hydrolase is the systematic name for any enzyme of EC class 3 [goid 16787] [evidence IEA]; Interacting selectively with zinc (Zn) ions [goid 8270] [evidence IEA]; Catalysis of the hy…	MGC29229
3170689	Axud1	1.103	0.0028197	Mus musculus	RefSeq	ILMN_213373	ILMN_213373	AXUD1	NM_153287.3	NM_153287.3		215418	118130102	NM_153287.3	Axud1	NP_695019.1	ILMN_2636403	3170689	S	2651	GCAACTGGTGGCTCTTGAGAGCTCTTACGCCCTTCATTAGCTGATGTTGG	9	-	119880473-119880522	9qF4	Mus musculus AXIN1 up-regulated 1 (Axud1), mRNA.	A membrane-bounded organelle of eukaryotic cells in which chromosomes are housed and replicated. In most cells, the nucleus contains all of the cell's chromosomes except the organellar chromosomes, and is the site of RNA synthesis and processing. In some species, or in specialized cell types, RNA metabolism or DNA replication may be absent [goid 5634] [evidence IDA]	Any process that activates or increases the frequency, rate or extent of transcription from the RNA polymerase II promoter [goid 45944] [evidence IDA]; Any process that modulates the frequency, rate or extent of DNA-dependent transcription [goid 6355] [evidence IEA]; A form of programmed cell death induced by external or internal signals that trigger the activity of proteolytic caspases, whose ac…	Interacting selectively with DNA (deoxyribonucleic acid) [goid 3677] [evidence IEA]; The function of binding to a specific DNA sequence in order to modulate transcription. The transcription factor may or may not also interact selectively with a protein or macromolecular complex [goid 3700] [evidence IDA]	4931429D10Rik; taip-3; URAX1
2750286	Gnpda1	0.905446	0.00282672	Mus musculus	RefSeq	ILMN_209982	ILMN_226523	GNPDA1	NM_011937.1	NM_011937.1		26384	6754029	NM_011937.1	Gnpda1	NP_036067.1	ILMN_1228139	2750286	S	81	CCCAGGCCAGTGAGTGGGCGGCCAAGTATATTAGGAACCGTATCATCCAG	18	-	38497790-38497839	18qB3	Mus musculus glucosamine-6-phosphate deaminase 1 (Gnpda1), mRNA.	All of the contents of a cell excluding the plasma membrane and nucleus, but including other subcellular structures [goid 5737] [evidence IDA]	The chemical reactions and pathways involving carbohydrates, any of a group of organic compounds based of the general formula Cx(H2O)y. Includes the formation of carbohydrate derivatives by the addition of a carbohydrate residue to another molecule [goid 5975] [evidence IEA]; The discharge, by sperm, of a single, anterior secretory granule following their attachment to the zona pellucida surround…	Catalysis of the hydrolysis of various bonds, e.g. C-O, C-N, C-C, phosphoric anhydride bonds, etc. Hydrolase is the systematic name for any enzyme of EC class 3 [goid 16787] [evidence IEA]; Catalysis of the reaction: D-glucosamine 6-phosphate + H2O = D-fructose 6-phosphate + NH3 [goid 4342] [evidence ISS]; Catalysis of the reaction: D-glucosamine 6-phosphate + H2O = D-fructose 6-phosphate + NH3 […	KIAA0060; oscillin; Gnpi; mKIAA0060; GNPDA; Gnp1
2350017	Hspa1a	1.13756	0.00288504	Mus musculus	RefSeq	ILMN_257431	ILMN_257431	HSPA1A	NM_010479.2	NM_010479.2		193740	124339828	NM_010479.2	Hspa1a	NP_034609.2	ILMN_2829594	2350017	S	2503	ACATCAGGAGACTGTTGAGTTCTTTGTGTTTGGACTCTCCCCTGGGCCAC	17	-	35107730-35107779	17qB1	Mus musculus heat shock protein 1A (Hspa1a), mRNA.	That part of the cytoplasm that does not contain membranous or particulate subcellular components [goid 5829] [evidence IDA]	A change in state or activity of a cell or an organism (in terms of movement, secretion, enzyme production, gene expression, etc.) as a result of a disturbance in organismal or cellular homeostasis, usually, but not necessarily, exogenous (e.g. temperature, humidity, ionizing radiation) [goid 6950] [evidence IEA]; The process of restoring DNA after damage. Genomes are subject to damage by chemica…	Interacting selectively with ATP, adenosine 5'-triphosphate, a universally important coenzyme and enzyme regulator [goid 5524] [evidence IEA]; Interacting selectively with a nucleotide, any compound consisting of a nucleoside that is esterified with (ortho)phosphate or an oligophosphate at any hydroxyl group on the ribose or deoxyribose moiety [goid 166] [evidence IEA]	Hsp70-3; hsp68; Hsp72; hsp70A1; Hsp70.3
3290593	Insm1	1.11412	0.00289165	Mus musculus	RefSeq	ILMN_218993	ILMN_218993	INSM1	NM_016889.2	NM_016889.2		53626	70778862	NM_016889.2	Insm1	NP_058585.2	ILMN_2859558	3290593	S	2605	CTCTGAGCTTTCCCCCTGCCACTTTTGACATTTCACTGTGCATTTTAGGA	2	+	146050451-146050500	2qG1	Mus musculus insulinoma-associated 1 (Insm1), mRNA.	A membrane-bounded organelle of eukaryotic cells in which chromosomes are housed and replicated. In most cells, the nucleus contains all of the cell's chromosomes except the organellar chromosomes, and is the site of RNA synthesis and processing. In some species, or in specialized cell types, RNA metabolism or DNA replication may be absent [goid 5634] [evidence IDA]; The living contents of a cell…	The process whereby relatively unspecialized cells, e.g. embryonic or regenerative cells, acquire specialized structural and/or functional features that characterize the cells, tissues, or organs of the mature organism or some other relatively stable phase of the organism's life history. Differentiation includes the processes involved in commitment of a cell to a specific fate [goid 30154] [evide…	Interacting selectively with any metal ion [goid 46872] [evidence IEA]; Interacting selectively with zinc (Zn) ions [goid 8270] [evidence IEA]	IA-1
6280484	Socs4	1.05964	0.00290826	Mus musculus	RefSeq	ILMN_216527	ILMN_216527	SOCS4	NM_080843.2	NM_080843.2		67296	49355821	NM_080843.2	Socs4	NP_543119.2	ILMN_1249426	6280484	S	1287	CGCTCTTGTCCACTCCCTTAATCCGGACGTTCCCCTTTTCCTTGCAGCAT	14	+	47910399-47910448	14qC1	Mus musculus suppressor of cytokine signaling 4 (Socs4), mRNA.		Any process that modulates the frequency, rate or extent of cell growth [goid 1558] [evidence IEA]; Any process that stops, prevents or reduces the frequency, rate or extent of signal transduction [goid 9968] [evidence IEA]; The chemical reactions and pathways resulting in the breakdown of a protein or peptide by hydrolysis of its peptide bonds, initiated by the covalent attachment of a ubiquitin…	Interacting selectively with any protein or protein complex (a complex of two or more proteins that may include other nonprotein molecules) [goid 5515] [evidence IEA]	AU015727; MGC143730; AU015859; A730004F22Rik; Socs7; AI427843; MGC143731; 3110032M18Rik
4200088	Ptk2b	1.13585	0.00292515	Mus musculus	RefSeq	ILMN_209799	ILMN_209799	PTK2B	NM_172498.2	NM_172498.2		19229	142387203	NM_172498.2	Ptk2b	NP_766086.1	ILMN_1230007	4200088	S	3409	GAGTGTACCCCTAACGGCCAAGATGGCTTTCTGCATGGACATTTGAGAGC	14	-	66772543-66772592	14qD1	Mus musculus PTK2 protein tyrosine kinase 2 beta (Ptk2b), mRNA.	All of the contents of a cell excluding the plasma membrane and nucleus, but including other subcellular structures [goid 5737] [evidence IEA]; Double layer of lipid molecules that encloses all cells, and, in eukaryotes, many organelles; may be a single or double lipid bilayer; also includes associated proteins [goid 16020] [evidence IEA]; The membrane surrounding a cell that separates the cell f…	The process of introducing a phosphate group on to a protein [goid 6468] [evidence IDA]; The aggregation, arrangement and bonding together of a set of components to form a complex capable of relaying a signal within a cell. Complex formation involves dimerization of a receptor protein tyrosine kinase followed by the association of several different intracellular signaling molecules with the cytop…	Interacting selectively with any protein or protein complex (a complex of two or more proteins that may include other nonprotein molecules) [goid 5515] [evidence IPI]; Catalysis of the phosphorylation of an amino acid residue in a protein, usually according to the reaction: a protein + ATP = a phosphoprotein + ADP [goid 4672] [evidence IDA]; Interacting selectively with a nucleotide, any compound…	PYK2; FAK2; E430023O05Rik; Raftk; CAKB; CAK[B]; A6; CAKbeta; PTK; CADTK; PKB
7320593	Cugbp2	1.08784	0.00306227	Mus musculus	RefSeq	ILMN_209309	ILMN_209309	CUGBP2	NM_010160.2	NM_010160.2		14007	124286790	NM_010160.2	Cugbp2	NP_034290.2	ILMN_2594575	7320593	S	3512	CACCTTTTGCTGAACTGACTCACAGTTAGACAATCCATGGTTTAATGCAC	2	-	6466045-6466094	2qA1	Mus musculus CUG triplet repeat, RNA binding protein 2 (Cugbp2), transcript variant 6, mRNA.	All of the contents of a cell excluding the plasma membrane and nucleus, but including other subcellular structures [goid 5737] [evidence IEA]; That fraction of cells, prepared by disruptive biochemical methods, that is soluble in water [goid 5625] [evidence IDA]; A membrane-bounded organelle of eukaryotic cells in which chromosomes are housed and replicated. In most cells, the nucleus contains a…	Any process involved in the conversion of a primary mRNA transcript into one or more mature mRNA(s) prior to translation into polypeptide [goid 6397] [evidence IEA]; Selection of a splice site by components of the assembling spliceosome [goid 6376] [evidence IDA]	Interacting selectively with an RNA molecule or a portion thereof [goid 3723] [evidence IEA]; Interacting selectively with any nucleic acid [goid 3676] [evidence IEA]; Interacting selectively with a nucleotide, any compound consisting of a nucleoside that is esterified with (ortho)phosphate or an oligophosphate at any hydroxyl group on the ribose or deoxyribose moiety [goid 166] [evidence IEA]	B230345P09Rik; Napor; Napor-2; C88023; ETR-3; B230218O03
520367	Accn2	0.915336	0.00309679	Mus musculus	RefSeq	ILMN_214008	ILMN_214008	ACCN2	NM_009597.1	NM_009597.1		11419	45433492	NM_009597.1	Accn2	NP_033727.1	ILMN_2643241	520367	S	3561	GCAGATCACCTGTGTACGTTGGCCTGGAGCCAGAGAGCAAGGCTTTGGCA	15	+	99531356-99531405	15qF1	Mus musculus amiloride-sensitive cation channel 2, neuronal (Accn2), mRNA.	Penetrating at least one phospholipid bilayer of a membrane. May also refer to the state of being buried in the bilayer with no exposure outside the bilayer. When used to describe a protein, indicates that all or part of the peptide sequence is embedded in the membrane [goid 16021] [evidence ISO]; Any of the discrete particles (nerve-ending particles) formed from the clublike presynaptic nerve en…	The directed movement of substances (such as macromolecules, small molecules, ions) into, out of, within or between cells, or within a multicellular organism [goid 6810] [evidence IEA]; The directed movement of calcium (Ca) ions into, out of, within or between cells [goid 6816] [evidence IEA]; The directed movement of sodium ions (Na+) into, out of, within or between cells [goid 6814] [evidence I…	Catalysis of facilitated diffusion of an ion (by an energy-independent process) by passage through a transmembrane aqueous pore or channel without evidence for a carrier-mediated mechanism [goid 5216] [evidence IEA]; Catalysis of the transfer of a inorganic cations with a valency of one from one side of a membrane to the other. Inorganic cations are atoms or small molecules with a positive charge…	AI843610; ASIC1a; BNaC2; B530003N02Rik; ASIC1; ASIC1 beta; ASIC; ASICalpha
5080458	Ilvbl	0.91063	0.00310813	Mus musculus	RefSeq	ILMN_217015	ILMN_217015	ILVBL	NM_173751.3	NM_173751.3		216136	42476077	NM_173751.3	Ilvbl	NP_776112.1	ILMN_2844370	5080458	S	2041	CCAGGGTTAGTGTGCTTGCCTCTTTGGACCAGGACTTTGTCTACCTGGAG	10	+	78042023-78042072	10qC1	Mus musculus ilvB (bacterial acetolactate synthase)-like (Ilvbl), mRNA.	Double layer of lipid molecules that encloses all cells, and, in eukaryotes, many organelles; may be a single or double lipid bilayer; also includes associated proteins [goid 16020] [evidence IEA]; Penetrating at least one phospholipid bilayer of a membrane. May also refer to the state of being buried in the bilayer with no exposure outside the bilayer. When used to describe a protein, indicates …		Interacting selectively with magnesium (Mg) ions [goid 287] [evidence IEA]; Catalysis of the transfer of a group, e.g. a methyl group, glycosyl group, acyl group, phosphorus-containing, or other groups, from one compound (generally regarded as the donor) to another compound (generally regarded as the acceptor). Transferase is the systematic name for any enzyme of EC class 2 [goid 16740] [evidence…	5830463I21; AI415009
4900438	Ppp1r3c	1.0928	0.00315904	Mus musculus	RefSeq	ILMN_216078	ILMN_216078	PPP1R3C	NM_016854.2	NM_016854.2		53412	148540121	NM_016854.2	Ppp1r3c	NP_058550.1	ILMN_2667091	4900438	S	2467	GATTGTCCGGTGTGCATGTACTTTGAGGTGAGTTGGGAAAGTGCAGTGGA	19	-	36806381-36806430	19qC2	Mus musculus protein phosphatase 1, regulatory (inhibitor) subunit 3C (Ppp1r3c), mRNA.	The part of a cell or its extracellular environment in which a gene product is located. A gene product may be located in one or more parts of a cell and its location may be as specific as a particular macromolecular complex, that is, a stable, persistent association of macromolecules that function together [goid 5575] [evidence ND ]	The chemical reactions and pathways involving carbohydrates, any of a group of organic compounds based of the general formula Cx(H2O)y. Includes the formation of carbohydrate derivatives by the addition of a carbohydrate residue to another molecule [goid 5975] [evidence IEA]; The process of targeting specific proteins to particular membrane-bounded subcellular organelles. Usually requires an orga…	Interacting selectively with any protein or protein complex (a complex of two or more proteins that may include other nonprotein molecules) [goid 5515] [evidence TAS]	PTG; Ppp1r5
2070687	Dhps	1.08521	0.00348245	Mus musculus	RefSeq	ILMN_213461	ILMN_234246	DHPS	NM_001039514.1	NM_001039514.1		330817	87252719	NM_001039514.1	Dhps	NP_001034603.1	ILMN_2637241	2070687	S	879	GCGACTCATCAACACGCAGGCCATTTTCGCCAAGCGCTCTGGGATGATCA	8	+	87598296-87598345	8qC3	Mus musculus deoxyhypusine synthase (Dhps), mRNA.	The part of a cell or its extracellular environment in which a gene product is located. A gene product may be located in one or more parts of a cell and its location may be as specific as a particular macromolecular complex, that is, a stable, persistent association of macromolecules that function together [goid 5575] [evidence ND ]	The posttranslational modification of peptidyl-lysine to form hypusine, N6-(4-amino-2-hydroxybutyl)-L-lysine [goid 8612] [evidence IEA]; The chemical reactions resulting in the breakdown of spermidine to form deoxyhypusine by the enzyme [eIF-5A]-deoxyhypusine synthase. The reaction occurs in four steps: 1. spermidine + NAD+ = dehydrospermidine + NADH + H+; 2. dehydrospermidine + [enzyme]-lysine =…	Catalysis of the transfer of a group, e.g. a methyl group, glycosyl group, acyl group, phosphorus-containing, or other groups, from one compound (generally regarded as the donor) to another compound (generally regarded as the acceptor). Transferase is the systematic name for any enzyme of EC class 2 [goid 16740] [evidence IEA]; Elemental activities, such as catalysis or binding, describing the ac…	MGC74384; Dhs; MGC49129
360674	Trp53inp2	0.913923	0.00361124	Mus musculus	RefSeq	ILMN_189011	ILMN_189011	TRP53INP2	NM_178111.3	NM_178111.3		68728	118130530	NM_178111.3	Trp53inp2	NP_835212.1	ILMN_2457585	360674	S	3535	CCCCAGCCTGGAACCCTCTGATCAACTTGCTGGGACCTATAACGTCTTAG	2	+	155215184-155215233	2qH1	Mus musculus transformation related protein 53 inducible nuclear protein 2 (Trp53inp2), mRNA.	A membrane-bounded organelle of eukaryotic cells in which chromosomes are housed and replicated. In most cells, the nucleus contains all of the cell's chromosomes except the organellar chromosomes, and is the site of RNA synthesis and processing. In some species, or in specialized cell types, RNA metabolism or DNA replication may be absent [goid 5634] [evidence IEA]			Tp53inp2; 1110029F20Rik
5390072	Cnp	0.879657	0.00362255	Mus musculus	RefSeq	ILMN_222860	ILMN_222860	CNP	NM_009923.1	NM_009923.1		12799	6753475	NM_009923.1	Cnp	NP_034053.1	ILMN_1257097	5390072	S	1291	CAAACCTGTGCCCATACATGGCAGCCGGAAGGGGGGTGCCATGCAGATCT	11	+	100442047-100442096	11qD	Mus musculus 2',3'-cyclic nucleotide 3' phosphodiesterase (Cnp), mRNA.	Double layer of lipid molecules that encloses all cells, and, in eukaryotes, many organelles; may be a single or double lipid bilayer; also includes associated proteins [goid 16020] [evidence IEA]; That fraction of cells, prepared by disruptive biochemical methods, that includes the plasma and other membranes [goid 5624] [evidence IDA]	The chemical reactions and pathways resulting in the breakdown of a cyclic nucleotide, a nucleotide in which the phosphate group is in diester linkage to two positions on the sugar residue [goid 9214] [evidence IEA]; Locomotory behavior in a fully developed and mature organism [goid 8344] [evidence IMP]; Generation of a long process of a neuron, that carries efferent (outgoing) action potentials …	Catalysis of the reaction: nucleoside 2',3'-cyclic phosphate + H2O = nucleoside 2'-phosphate [goid 4113] [evidence IDA]; Catalysis of the hydrolysis of various bonds, e.g. C-O, C-N, C-C, phosphoric anhydride bonds, etc. Hydrolase is the systematic name for any enzyme of EC class 3 [goid 16787] [evidence IEA]	CNPase; Cnp; Cnp1; Cnp-1
650711	Dgat2	0.914395	0.00374285	Mus musculus	RefSeq	ILMN_211789	ILMN_211789	DGAT2	NM_026384.3	NM_026384.3		67800	118129808	NM_026384.3	Dgat2	NP_080660.1	ILMN_1219915	650711	S	1899	ACACGGCTGTCCCACAGGTGCCGTCTTGGGTTATCTCGCTGCTGTTGGCT	7	-	106302475-106302524	7qE2	Mus musculus diacylglycerol O-acyltransferase 2 (Dgat2), mRNA.	That fraction of cells, prepared by disruptive biochemical methods, that includes the plasma and other membranes [goid 5624] [evidence IDA]; Penetrating at least one phospholipid bilayer of a membrane. May also refer to the state of being buried in the bilayer with no exposure outside the bilayer. When used to describe a protein, indicates that all or part of the peptide sequence is embedded in t…	The chemical reactions and pathways involving lipids, compounds soluble in an organic solvent but not, or sparingly, in an aqueous solvent. Includes fatty acids; neutral fats, other fatty-acid esters, and soaps; long-chain (fatty) alcohols and waxes; sphingoids and other long-chain bases; glycolipids, phospholipids and sphingolipids; and carotenes, polyprenols, sterols, terpenes and other isopren…	Catalysis of the reaction: acyl-CoA + 2-acylglycerol = CoA + diacylglycerol [goid 3846] [evidence IDA]; Catalysis of the reaction: acyl-CoA + 1,2-diacylglycerol = CoA + triacylglycerol [goid 4144] [evidence IDA]; Catalysis of the generalized reaction: acyl-carrier + reactant = acyl-reactant + carrier [goid 8415] [evidence IEA]; Catalysis of the transfer of a group, e.g. a methyl group, glycosyl g…	DGAT-2; 0610010B06Rik
6660400	Parg	0.961966	0.00376428	Mus musculus	MEEBO	ILMN_186717	ILMN_186717	PARG	scl46480.20_587			26430	6754985	NM_011960	Parg		ILMN_2437900	6660400	S	14	ACCTATAATCGATGTCTGTGAGGCTAATCTGGAAACCAAAGCCAGTCTTA	14	+	33110576-33110625			A membrane-bounded organelle of eukaryotic cells in which chromosomes are housed and replicated. In most cells, the nucleus contains all of the cell's chromosomes except the organellar chromosomes, and is the site of RNA synthesis and processing. In some species, or in specialized cell types, RNA metabolism or DNA replication may be absent [goid 5634] [evidence IDA]; That part of the cytoplasm th…	A change in state or activity of a cell or an organism (in terms of movement, secretion, enzyme production, gene expression, etc.) as a result of a stimulus indicating damage to its DNA from environmental insults or errors during metabolism [goid 6974] [evidence IMP]; The series of events in which a stimulus from a bacterium is received and converted into a molecular signal [goid 16045] [evidence…	Catalysis of the hydrolysis of various bonds, e.g. C-O, C-N, C-C, phosphoric anhydride bonds, etc. Hydrolase is the systematic name for any enzyme of EC class 3 [goid 16787] [evidence IEA]; Catalysis of the hydrolysis of poly(ADP-ribose) at glycosidic (1''-2') linkage of ribose-ribose bond to produce free ADP-ribose [goid 4649] [evidence IMP]
5260204	Pdlim2	0.8584	0.00384671	Mus musculus	RefSeq	ILMN_211617	ILMN_211617	PDLIM2	NM_145978.1	NM_145978.1		213019	22122422	NM_145978.1	Pdlim2	NP_666090.1	ILMN_2880906	5260204	S	1245	GTCCTTGCTGGGTGAGGCCAAGGGTTGGGACTAATGTCAGGTTGCTAGTG	14	-	70564244-70564293	14qD2	Mus musculus PDZ and LIM domain 2 (Pdlim2), mRNA.	All of the contents of a cell excluding the plasma membrane and nucleus, but including other subcellular structures [goid 5737] [evidence IEA]; Any of the various filamentous elements that form the internal framework of cells, and typically remain after treatment of the cells with mild detergent to remove membrane constituents and soluble components of the cytoplasm. The term embraces intermediat…		Interacting selectively with any metal ion [goid 46872] [evidence IEA]; Interacting selectively with zinc (Zn) ions [goid 8270] [evidence IEA]; Interacting selectively with any protein or protein complex (a complex of two or more proteins that may include other nonprotein molecules) [goid 5515] [evidence IEA]	MGC37634; mystique; Slim
6590630	Gpr23	0.900091	0.0040254	Mus musculus	RefSeq	ILMN_260981	ILMN_260981	GPR23	NM_175271.2	NM_175271.2		78134	31341492	NM_175271.2	Gpr23	NP_780480.1	ILMN_2834764	6590630	S	2674	GCACATTTTACCCAAGGCCGCTGCTGAATTTGTGCTCAGGTCGGGAGCAT	X	+	103135086-103135135	XqD	Mus musculus G protein-coupled receptor 23 (Gpr23), mRNA.				LPA4; 5730485F04Rik
990458	Gria3	1.09959	0.00405126	Mus musculus	RefSeq	ILMN_189832	ILMN_230618	GRIA3	NM_016886.2	NM_016886.2		53623	84781716	NM_016886.2	Gria3	NP_058582.2	ILMN_1223636	990458	S	2644	GCCACCAACACTCAGAATTACGCTACATACAGAGAAGGCTACAACGTGTA	X	+	39025567-39025616	XqA3.3-qA4	Mus musculus glutamate receptor, ionotropic, AMPA3 (alpha 3) (Gria3), mRNA.	Penetrating at least one phospholipid bilayer of a membrane. May also refer to the state of being buried in the bilayer with no exposure outside the bilayer. When used to describe a protein, indicates that all or part of the peptide sequence is embedded in the membrane [goid 16021] [evidence IEA]; Double layer of lipid molecules that encloses all cells, and, in eukaryotes, many organelles; may be…	The directed movement of substances (such as macromolecules, small molecules, ions) into, out of, within or between cells, or within a multicellular organism [goid 6810] [evidence IEA]; The directed movement of charged atoms or small charged molecules into, out of, within or between cells [goid 6811] [evidence IEA]	Catalysis of facilitated diffusion of an ion (by an energy-independent process) by passage through a transmembrane aqueous pore or channel without evidence for a carrier-mediated mechanism [goid 5216] [evidence IEA]; Combining with an extracellular or intracellular messenger to initiate a change in cell activity [goid 4872] [evidence IEA]; Catalysis of the transmembrane transfer of an ion by a ch…	KIAA4184; Glur-3; Glur3; mKIAA4184; 2900064I19Rik
1780402	Sltm	1.09272	0.00415689	Mus musculus	RefSeq	ILMN_189502	ILMN_238436	SLTM	NM_025690.3	NM_025690.3		66660	118130289	NM_025690.3	Sltm	NP_079966.2	ILMN_1252121	1780402	S	3566	GTTCCCTGCATTTCGGAGTATTATGTAACCTATTTTTGCAGAAGGTACTG	9	+	70439914-70439963	9qD	Mus musculus SAFB-like, transcription modulator (Sltm), transcript variant 1, mRNA.	A membrane-bounded organelle of eukaryotic cells in which chromosomes are housed and replicated. In most cells, the nucleus contains all of the cell's chromosomes except the organellar chromosomes, and is the site of RNA synthesis and processing. In some species, or in specialized cell types, RNA metabolism or DNA replication may be absent [goid 5634] [evidence IEA]	Any process that modulates the frequency, rate or extent of DNA-dependent transcription [goid 6355] [evidence IEA]; A form of programmed cell death induced by external or internal signals that trigger the activity of proteolytic caspases, whose actions dismantle the cell and result in cell death. Apoptosis begins internally with condensation and subsequent fragmentation of the cell nucleus (blebb…	Interacting selectively with an RNA molecule or a portion thereof [goid 3723] [evidence IEA]; Interacting selectively with any nucleic acid [goid 3676] [evidence IEA]; Interacting selectively with a nucleotide, any compound consisting of a nucleoside that is esterified with (ortho)phosphate or an oligophosphate at any hydroxyl group on the ribose or deoxyribose moiety [goid 166] [evidence IEA]	5730455C01Rik; 5730555F13Rik; Met; 9130215G10Rik
7320193	Cdhr3	0.913767	0.00416029	Mus musculus	RefSeq	ILMN_243979	ILMN_243979	1110049B09RIK	NM_001024478.1	NM_001024478.1		68764	67846106	NM_001024478.1	Cdhr3	NP_001019649.1	ILMN_3080273	7320193	I	462	GTTCAGGTGACAGATGTGAACGAGCCTCCTCAGTTCCAAGGCATCCTGGC	12	-	33767077-33767126	12qA3	Mus musculus RIKEN cDNA 1110049B09 gene (1110049B09Rik), mRNA.	Penetrating at least one phospholipid bilayer of a membrane. May also refer to the state of being buried in the bilayer with no exposure outside the bilayer. When used to describe a protein, indicates that all or part of the peptide sequence is embedded in the membrane [goid 16021] [evidence IEA]; Double layer of lipid molecules that encloses all cells, and, in eukaryotes, many organelles; may be…	The attachment of a cell, either to another cell or to an underlying substrate such as the extracellular matrix, via cell adhesion molecules [goid 7155] [evidence IEA]; The attachment of an adhesion molecule in one cell to an identical molecule in an adjacent cell [goid 7156] [evidence IEA]	Interacting selectively with calcium ions (Ca2+) [goid 5509] [evidence IEA]; Interacting selectively with any protein or protein complex (a complex of two or more proteins that may include other nonprotein molecules) [goid 5515] [evidence IEA]	BB172694
4260452	Ankrd24	1.09619	0.00423875	Mus musculus	RefSeq	ILMN_217059	ILMN_217059	ANKRD24	NM_027480.2	NM_027480.2		70615	68264923	NM_027480.2	Ankrd24	NP_081756.3	ILMN_1252105	4260452	S	2887	TGAAGGAGGCTCTGAAGGTGCAGCAGTCCACCCCAGCCAGCTCCAAGGAG	10	+	81109081-81109130	10qC1	Mus musculus ankyrin repeat domain 24 (Ankrd24), mRNA.	The part of a cell or its extracellular environment in which a gene product is located. A gene product may be located in one or more parts of a cell and its location may be as specific as a particular macromolecular complex, that is, a stable, persistent association of macromolecules that function together [goid 5575] [evidence ND ]	Any process specifically pertinent to the functioning of integrated living units: cells, tissues, organs, and organisms. A process is a collection of molecular events with a defined beginning and end [goid 8150] [evidence ND ]	Interacting selectively with any protein or protein complex (a complex of two or more proteins that may include other nonprotein molecules) [goid 5515] [evidence IPI]	D10Bur2e; 5730519E19Rik; 4631433D01Rik
1660575	Lgi3	0.907607	0.00427964	Mus musculus	RefSeq	ILMN_220218	ILMN_220218	LGI3	NM_145219.2	NM_145219.2		213469	31981755	NM_145219.2	Lgi3	NP_660254.1	ILMN_2994995	1660575	S	2743	TCAAGCTCGGGCCATCTCCTCTCTCACCCTATCTTTGAGATGCGGATCCC	14	+	69273015-69273064	14qD2	Mus musculus leucine-rich repeat LGI family, member 3 (Lgi3), mRNA.	The space external to the outermost structure of a cell. For cells without external protective or external encapsulating structures this refers to space outside of the plasma membrane. This term covers the host cell environment outside an intracellular parasite [goid 5576] [evidence IEA]		Interacting selectively with any protein or protein complex (a complex of two or more proteins that may include other nonprotein molecules) [goid 5515] [evidence IEA]	AW049851
5390121	Rspo3	1.1181	0.00449963	Mus musculus	RefSeq	ILMN_221501	ILMN_221501	RSPO3	NM_028351.2	NM_028351.2		72780	84370245	NM_028351.2	Rspo3	NP_082627.2	ILMN_3162785	5390121	I	1993	GCTTTCCAGAACCGTGAGGGGTTTTGGTCACCTGGAACAGGGCTCCAATC	10	-	29219412-29219461	10qA4	Mus musculus R-spondin 3 homolog (Xenopus laevis) (Rspo3), mRNA.	The space external to the outermost structure of a cell. For cells without external protective or external encapsulating structures this refers to space outside of the plasma membrane. This term covers the host cell environment outside an intracellular parasite [goid 5576] [evidence IEA]	A change in state or activity of a cell or an organism (in terms of movement, secretion, enzyme production, gene expression, etc.) as a result of a stimulus [goid 50896] [evidence IEA]; The series of molecular signals initiated by binding of Wnt protein to a frizzled family receptor on the surface of the target cell and ending with a change in cell state [goid 16055] [evidence IEA]	Interacting selectively with heparin, any member of a group of glycosaminoglycans found mainly as an intracellular component of mast cells and which consist predominantly of alternating alpha1-4-linked D-galactose and N-acetyl-D-glucosamine-6-sulfate residues [goid 8201] [evidence IEA]	Thsd2; Cristin1; 2810459H04Rik; MGC118442; AW742308
1660020	Gprc5c	1.09448	0.00451347	Mus musculus	RefSeq	ILMN_215421	ILMN_215421	GPRC5C	NM_147217.2	NM_147217.2		70355	142354065	NM_147217.2	Gprc5c	NP_671750.1	ILMN_2659269	1660020	S	1799	CTGTTTCATGCCAGGGCCACCTCTGGTGATCTAACTCTATCCAAATAGCG	11	+	114730214-114730263	11qE2	Mus musculus G protein-coupled receptor, family C, group 5, member C (Gprc5c), mRNA.	Penetrating at least one phospholipid bilayer of a membrane. May also refer to the state of being buried in the bilayer with no exposure outside the bilayer. When used to describe a protein, indicates that all or part of the peptide sequence is embedded in the membrane [goid 16021] [evidence IEA]; Double layer of lipid molecules that encloses all cells, and, in eukaryotes, many organelles; may be…	The series of molecular signals generated as a consequence of a G-protein coupled receptor binding to its physiological ligand [goid 7186] [evidence IEA]; The cascade of processes by which a signal interacts with a receptor, causing a change in the level or activity of a second messenger or other downstream target, and ultimately effecting a change in the functioning of the cell [goid 7165] [evid…	A receptor that binds an extracellular ligand and transmits the signal to a heterotrimeric G-protein complex. These receptors are characteristically seven-transmembrane receptors and are made up of hetero- or homodimers [goid 4930] [evidence IEA]; Combining with an extracellular or intracellular messenger to initiate a change in cell activity [goid 4872] [evidence IEA]; Mediates the transfer of a…	3200002M13Rik; 1110028I06Rik; MGC6786; MGC11976
6180632	Aktip	1.08036	0.00451816	Mus musculus	RefSeq	ILMN_184961	ILMN_239470	AKTIP	NM_010241.1	NM_010241.1		14339	6753917	NM_010241.1	Aktip	NP_034371.1	ILMN_2596713	6180632	S	1938	CTTGTAGGTCCTCAGCTGGGTGCTGTAGACGAGCATGAAGTTACCTAGTA	8	-	94013781-94013830	8qC5	Mus musculus thymoma viral proto-oncogene 1 interacting protein (Aktip), mRNA.	All of the contents of a cell excluding the plasma membrane and nucleus, but including other subcellular structures [goid 5737] [evidence IEA]; Double layer of lipid molecules that encloses all cells, and, in eukaryotes, many organelles; may be a single or double lipid bilayer; also includes associated proteins [goid 16020] [evidence IEA]; The membrane surrounding a cell that separates the cell f…	A form of programmed cell death induced by external or internal signals that trigger the activity of proteolytic caspases, whose actions dismantle the cell and result in cell death. Apoptosis begins internally with condensation and subsequent fragmentation of the cell nucleus (blebbing) while the plasma membrane remains intact. Other characteristics of apoptosis include DNA fragmentation and the …	Catalysis of ATP-dependent isopeptide bond formation between the carboxy-terminal residues of a small conjugating protein such as ubiquitin or a ubiquitin-like protein, and a substrate lysine residue. This function may be performed alone or in conjunction with an E3, ubiquitin-like protein ligase [goid 19787] [evidence IEA]; Interacting selectively with any protein or protein complex (a complex o…	Ft1; Fif; Ft; Fts
3890706	Slc22a17	0.928974	0.00463248	Mus musculus	RefSeq	ILMN_222232	ILMN_222232	SLC22A17	NM_021551.3	NM_021551.3		59049	142385256	NM_021551.3	Slc22a17	NP_067526.2	ILMN_2746664	3890706	S	1679	ATGGGCCATGGAGCCTTCCTGCAGCATGTGGTACTGGCGGCCTGTGCCCT	14	-	55526075-55526124	14qC3	Mus musculus solute carrier family 22 (organic cation transporter), member 17 (Slc22a17), mRNA.	The membrane surrounding a cell that separates the cell from its external environment. It consists of a phospholipid bilayer and associated proteins [goid 5886] [evidence ISO]		Combining with an extracellular or intracellular messenger to initiate a change in cell activity [goid 4872] [evidence IEA]; Interacting selectively with any protein or protein complex (a complex of two or more proteins that may include other nonprotein molecules) [goid 5515] [evidence ISO]	BOIT; Boct; mBOCT; AW555662; AU041908; 1700094C23Rik
620390	Tspan14	0.925188	0.00488259	Mus musculus	RefSeq	ILMN_219590	ILMN_238130	TSPAN14	NM_145928.1	NM_145928.1		52588	22122344	NM_145928.1	Tspan14	NP_666040.1	ILMN_1257666	620390	S	2138	CTACTCTCTAGTGCTTCTTTATAACTTGTATCTGTCCTTACCGTTCAGGG	14	-	41720021-41720070	14qB	Mus musculus tetraspanin 14 (Tspan14), mRNA.	Penetrating at least one phospholipid bilayer of a membrane. May also refer to the state of being buried in the bilayer with no exposure outside the bilayer. When used to describe a protein, indicates that all or part of the peptide sequence is embedded in the membrane [goid 16021] [evidence IEA]; Double layer of lipid molecules that encloses all cells, and, in eukaryotes, many organelles; may be…			AA958793; D14Ertd226e; Tm4sf14; MGC36554
7320162	Fam57a	0.92398	0.00495841	Mus musculus	RefSeq	ILMN_252633	ILMN_252633	2310047D13RIK	NM_027773.1	NM_027773.1		116972	110625846	NM_027773.1	Fam57a	NP_082049.1	ILMN_2909105	7320162	S	1627	TCCAGGTGTCCTGTAGGCCAGTGCTTCCTGCTAAGACAGACCCATTTCTG	11	+	76022494-76022543	11qB5	Mus musculus RIKEN cDNA 2310047D13 gene (2310047D13Rik), mRNA.	Penetrating at least one phospholipid bilayer of a membrane. May also refer to the state of being buried in the bilayer with no exposure outside the bilayer. When used to describe a protein, indicates that all or part of the peptide sequence is embedded in the membrane [goid 16021] [evidence IEA]; Double layer of lipid molecules that encloses all cells, and, in eukaryotes, many organelles; may be…			5430402E13Rik; Wdt3; RP23-147P4.4; 5430420K21Rik
6400097	Gpr108	0.93807	0.00507159	Mus musculus	RefSeq	ILMN_211722	ILMN_211722	GPR108	NM_030084.3	NM_030084.3		78308	118130680	NM_030084.3	Gpr108	NP_084360.2	ILMN_2618882	6400097	S	1989	GTCATCCCATTGCTCTGGAGAGCCCGGGCTTCATAAAACCTTGATTAGTA	17	-	57374393-57374442	17qD	Mus musculus G protein-coupled receptor 108 (Gpr108), mRNA.	Penetrating at least one phospholipid bilayer of a membrane. May also refer to the state of being buried in the bilayer with no exposure outside the bilayer. When used to describe a protein, indicates that all or part of the peptide sequence is embedded in the membrane [goid 16021] [evidence IEA]; Double layer of lipid molecules that encloses all cells, and, in eukaryotes, many organelles; may be…			C79132; AA589464; 1810015L19Rik
7000692	Ppp1r9a	1.07766	0.00507957	Mus musculus	RefSeq	ILMN_212965	ILMN_212965	PPP1R9A	NM_181595.3	NM_181595.3		243725	118130685	NM_181595.3	Ppp1r9a	NP_853626.1	ILMN_2632092	7000692	S	9295	GCATGGGAGAAACAGCAGTGCCACACCTAATTTGTTCTCTGGCGCTTCGT	6	+	5115409-5115458	6qA1	Mus musculus protein phosphatase 1, regulatory (inhibitor) subunit 9A (Ppp1r9a), mRNA.	The portion of the actin cytoskeleton, comprising filamentous actin and associated proteins, that lies just beneath the plasma membrane [goid 30864] [evidence IDA]; Protrusion from a dendrite. Spines are specialised subcellular compartments involved in the synaptic transmission. They are linked to the dendritic shaft by a restriction. Because of their bulb shape, they function as a biochemical an…	Control of the spatial distribution of actin filaments; includes organizing filaments into meshworks, bundles, or other structures, as by cross-linking [goid 7015] [evidence IPI]; The process whose specific outcome is the progression of the neurite over time, from its formation to the mature structure. The neurite is any process extending from a neural cell, such as axons or dendrites [goid 31175…	Interacting selectively with any protein or protein complex (a complex of two or more proteins that may include other nonprotein molecules) [goid 5515] [evidence IPI]	2810430P21Rik; neurabin-I; BB181831; mKIAA1222; 5330407E15; A230094E16Rik; 4930518N04Rik
4220372	Tmem69	0.896366	0.00510016	Mus musculus	RefSeq	ILMN_210190	ILMN_210190	TMEM69	NM_177670.3	NM_177670.3		230657	142361305	NM_177670.3	Tmem69	NP_808338.1	ILMN_2652988	4220372	S	706	TAGTCACATTAATAATAGGTTTAGGGATAGCATTACACAATGAACTTTTC	4	-	116225770-116225819	4qD1	Mus musculus transmembrane protein 69 (Tmem69), mRNA.	Penetrating at least one phospholipid bilayer of a membrane. May also refer to the state of being buried in the bilayer with no exposure outside the bilayer. When used to describe a protein, indicates that all or part of the peptide sequence is embedded in the membrane [goid 16021] [evidence IEA]; Double layer of lipid molecules that encloses all cells, and, in eukaryotes, many organelles; may be…			MGC118424; RP23-233B9.3; A630048M13Rik
6520598	Tspan31	0.940621	0.00525208	Mus musculus	MEEBO	ILMN_186289	ILMN_186289	SAS	scl37402.3_73			67125	13385481	NM_025982	Tspan31		ILMN_2757599	6520598	S	1302	TCCCAGCCCCACCTACAGTCTCATCAAAGCAGGACCAGTGAACTTAGAAA	10	-	126504538-126504587
5260382	Fdxr	1.06613	0.00526441	Mus musculus	RefSeq	ILMN_216640	ILMN_216640	FDXR	NM_007997.1	NM_007997.1		14149	6679766	NM_007997.1	Fdxr	NP_032023.1	ILMN_2984012	5260382	S	1704	TTCTGCAAGCTGACCTCCCAGTGTGGCTTGAGGCCAAGGAGGGAACCTGA	11	-	115129451-115129500	11qE2	Mus musculus ferredoxin reductase (Fdxr), nuclear gene encoding mitochondrial protein, mRNA.	A semiautonomous, self replicating organelle that occurs in varying numbers, shapes, and sizes in the cytoplasm of virtually all eukaryotic cells. It is notably the site of tissue respiration [goid 5739] [evidence IDA]; The inner, i.e. lumen-facing, lipid bilayer of the mitochondrial envelope. It is highly folded to form cristae [goid 5743] [evidence IDA]	A process whereby a series of electron carriers operate together to transfer electrons from donors to any of several different terminal electron acceptors to generate a transmembrane electrochemical gradient [goid 22900] [evidence IEA]; The process of removal or addition of one or more electrons with or without the concomitant removal or addition of a proton or protons [goid 55114] [evidence IEA]…	Catalysis of an oxidation-reduction (redox) reaction, a reversible chemical reaction in which the oxidation state of an atom or atoms within a molecule is altered. One substrate acts as a hydrogen or electron donor and becomes oxidized, while the other acts as hydrogen or electron acceptor and becomes reduced [goid 16491] [evidence IEA]; Any molecular entity that serves as an electron acceptor an…
3830114	Flt1	1.07825	0.00547642	Mus musculus	RefSeq	ILMN_219641	ILMN_219641	FLT1	NM_010228.3	NM_010228.3		14254	118129969	NM_010228.3	Flt1	NP_034358.2	ILMN_1227926	3830114	S	6214	GCTATCGGGATTCTCTGGTTCTGCTTAAAGACTTAGCTTTGGAGCCTATG	5	-	148373788-148373837	5qG3	Mus musculus FMS-like tyrosine kinase 1 (Flt1), mRNA.	Double layer of lipid molecules that encloses all cells, and, in eukaryotes, many organelles; may be a single or double lipid bilayer; also includes associated proteins [goid 16020] [evidence IEA]; Penetrating at least one phospholipid bilayer of a membrane. May also refer to the state of being buried in the bilayer with no exposure outside the bilayer. When used to describe a protein, indicates …	The process whereby relatively unspecialized cells, e.g. embryonic or regenerative cells, acquire specialized structural and/or functional features that characterize the cells, tissues, or organs of the mature organism or some other relatively stable phase of the organism's life history. Differentiation includes the processes involved in commitment of a cell to a specific fate [goid 30154] [evide…	Interacting selectively with a nucleotide, any compound consisting of a nucleoside that is esterified with (ortho)phosphate or an oligophosphate at any hydroxyl group on the ribose or deoxyribose moiety [goid 166] [evidence IEA]; Catalysis of the transfer of a group, e.g. a methyl group, glycosyl group, acyl group, phosphorus-containing, or other groups, from one compound (generally regarded as t…	VEGFR1; VEGFR-1; AI323757; Flt-1; sFlt1
4210056	Tbl3	0.916544	0.00557589	Mus musculus	RefSeq	ILMN_211534	ILMN_211534	TBL3	NM_145396.4	NM_145396.4		213773	141802154	NM_145396.4	Tbl3	NP_663371.2	ILMN_2616786	4210056	S	2329	TGCTGGCCTACGACGGGGTGCGGGGGTCACTGGAGGCCTTGCTGCCCTAC	17	-	24837824-24837873	17qA3.3	Mus musculus transducin (beta)-like 3 (Tbl3), mRNA.				9430070M15Rik
5550296	Ttyh3	0.902319	0.00589974	Mus musculus	RefSeq	ILMN_195598	ILMN_195598	TTYH3	NM_175274.3	NM_175274.3		78339	141803168	NM_175274.3	Ttyh3	NP_780483.1	ILMN_1221311	5550296	S	4299	TGACCAGGGTCTCTTTGTTTTTCATCACAGCGGTGGTGTGCCGCACCCTT	5	-	141096834-141096883	5qG2	Mus musculus tweety homolog 3 (Drosophila) (Ttyh3), mRNA.	Double layer of lipid molecules that encloses all cells, and, in eukaryotes, many organelles; may be a single or double lipid bilayer; also includes associated proteins [goid 16020] [evidence IEA]; The membrane surrounding a cell that separates the cell from its external environment. It consists of a phospholipid bilayer and associated proteins [goid 5886] [evidence IEA]; Penetrating at least one…	The directed movement of substances (such as macromolecules, small molecules, ions) into, out of, within or between cells, or within a multicellular organism [goid 6810] [evidence IEA]; The directed movement of charged atoms or small charged molecules into, out of, within or between cells [goid 6811] [evidence IEA]	Interacting selectively with chloride ions (Cl-) [goid 31404] [evidence IEA]; Interacting selectively with calcium ions (Ca2+) [goid 5509] [evidence IEA]; Catalysis of facilitated diffusion of a chloride (by an energy-independent process) involving passage through a transmembrane aqueous pore or channel without evidence for a carrier-mediated mechanism [goid 5254] [evidence ISO]; Catalysis of fac…	AI414930; 2900029G13Rik
4180437	LOC100047619	0.918322	0.00590022	Mus musculus	RefSeq	ILMN_219663	ILMN_313920	LOC100047619	XR_033736.1	XR_033736.1		100047619	149259298	XR_033736.1	LOC100047619		ILMN_2711948	4180437	S	2857	GGTCCATCTGCTGTGCCACCTGAGATAGTGCTGTGGTTATAATGTCTTTT	8	-	124405178-124405227		PREDICTED: Mus musculus similar to solute carrier family 7 (cationic amino acid transporter, y+ system), member 5 (LOC100047619), misc RNA.
50079	Hist1h1c	0.825565	0.0059191	Mus musculus	RefSeq	ILMN_235246	ILMN_235246	HIST1H1C	NM_015786.1	NM_015786.1		50708	9845256	NM_015786.1	Hist1h1c	NP_056601.1	ILMN_2855315	50079	S	1252	CGGTTTGTTTGCCACAGCGATGGAGTTGTGGGTTGAACTGCGTCACAACC	13	+	23831927-23831976	13qA3.1	Mus musculus histone cluster 1, H1c (Hist1h1c), mRNA.	A membrane-bounded organelle of eukaryotic cells in which chromosomes are housed and replicated. In most cells, the nucleus contains all of the cell's chromosomes except the organellar chromosomes, and is the site of RNA synthesis and processing. In some species, or in specialized cell types, RNA metabolism or DNA replication may be absent [goid 5634] [evidence IEA]; A structure composed of a ver…	The aggregation, arrangement and bonding together of a nucleosome, the beadlike structural units of eukaryotic chromatin composed of histones and DNA [goid 6334] [evidence IEA]; Ordering of successions of nucleosomes into regular arrays so that nucleosomes are positioned at defined distances from one another [goid 16584] [evidence IMP]	Interacting selectively with any protein or protein complex (a complex of two or more proteins that may include other nonprotein molecules) [goid 5515] [evidence IPI]; Interacting selectively with DNA (deoxyribonucleic acid) [goid 3677] [evidence IDA]	MGC107646; His1a; H1.2; H1c; H1f2; 0610008C09Rik; H1var1
1580544	Bcl7b	1.12641	0.00594807	Mus musculus	RefSeq	ILMN_217603	ILMN_217603	BCL7B	NM_009745.1	NM_009745.1		12054	6753173	NM_009745.1	Bcl7b	NP_033875.1	ILMN_2758131	1580544	S	1452	GGAAATGGGTAACAGCAAGTGAAGACCTATTTTAGCACTGAATAGAGTAT	5	+	135657628-135657677	5qG2	Mus musculus B-cell CLL/lymphoma 7B (Bcl7b), mRNA.	The part of a cell or its extracellular environment in which a gene product is located. A gene product may be located in one or more parts of a cell and its location may be as specific as a particular macromolecular complex, that is, a stable, persistent association of macromolecules that function together [goid 5575] [evidence ND ]	Any process specifically pertinent to the functioning of integrated living units: cells, tissues, organs, and organisms. A process is a collection of molecular events with a defined beginning and end [goid 8150] [evidence ND ]	Elemental activities, such as catalysis or binding, describing the actions of a gene product at the molecular level. A given gene product may exhibit one or more molecular functions [goid 3674] [evidence ND ]
6020326	C79267	1.09535	0.00596902	Mus musculus	RefSeq	ILMN_189381	ILMN_228155	C79267	NM_183148.1	NM_183148.1		212632	34147164	NM_183148.1	C79267	NP_898971.1	ILMN_2680903	6020326	S	1135	GTCGATGCAGTGCAACTGTGCCTTCTCCCTTAAGCTGAGCCACTTTGAGC	4	+	139172594-139172643	4qD3	Mus musculus expressed sequence C79267 (C79267), mRNA.				MGC36549
2140753	Grina	0.962541	0.00598033	Mus musculus	RefSeq	ILMN_208669	ILMN_208669	GRINA	NM_023168.3	NM_023168.3		66168	118130342	NM_023168.3	Grina	NP_075657.1	ILMN_2588411	2140753	S	1612	GAGCAGAGAGGATGTCATGTTTCAAGGGAGGAGGCTCTCTCGTGCTGCCA	15	+	76080253-76080302	15qD3	Mus musculus glutamate receptor, ionotropic, N-methyl D-aspartate-associated protein 1 (glutamate binding) (Grina), mRNA.	Penetrating at least one phospholipid bilayer of a membrane. May also refer to the state of being buried in the bilayer with no exposure outside the bilayer. When used to describe a protein, indicates that all or part of the peptide sequence is embedded in the membrane [goid 16021] [evidence IEA]; Double layer of lipid molecules that encloses all cells, and, in eukaryotes, many organelles; may be…	Any process that stops, prevents or reduces the frequency, rate or extent of cell death by apoptosis [goid 43066] [evidence IEA]	Combining with an extracellular or intracellular messenger to initiate a change in cell activity [goid 4872] [evidence IEA]	1110025J15Rik; Lag
2760386	Nedd4	1.07392	0.00602215	Mus musculus	RefSeq	ILMN_209285	ILMN_209285	NEDD4	NM_010890.3	NM_010890.3		17999	56699422	NM_010890.3	Nedd4	NP_035020.2	ILMN_2594344	2760386	S	5000	GATGATTCAGTGACATCACAGAACCTGGTGTCCCCCTCCCTACCCCAGGT	9	+	72597161-72597210	9qD	Mus musculus neural precursor cell expressed, developmentally down-regulated 4 (Nedd4), mRNA.	All of the contents of a cell excluding the plasma membrane and nucleus, but including other subcellular structures [goid 5737] [evidence IEA]; A protein complex that includes a ubiquitin-protein ligase (E3) and other proteins that may confer substrate specificity on the complex [goid 151] [evidence IPI]; That part of the cytoplasm that does not contain membranous or particulate subcellular compo…	The chemical reactions and pathways resulting in the breakdown of a protein or peptide by hydrolysis of its peptide bonds, initiated by the covalent attachment of a ubiquitin moiety, or multiple ubiquitin moieties, to the protein [goid 6511] [evidence IEA]; The covalent alteration of one or more amino acids occurring in proteins, peptides and nascent polypeptides (co-translational, post-translati…	Interacting selectively with any protein or protein complex (a complex of two or more proteins that may include other nonprotein molecules) [goid 5515] [evidence IPI]; Catalysis of the reaction: ATP + ubiquitin + protein lysine = AMP + diphosphate + protein N-ubiquityllysine [goid 4842] [evidence IDA]; Catalysis of the ligation of two substances with concomitant breaking of a diphosphate linkage,…	AU019897; E430025J12Rik; Nedd4a; Nedd4-1; AL023035; mKIAA0093; AA959633
6660619	Mycbp	0.912747	0.00605029	Mus musculus	RefSeq	ILMN_233812	ILMN_233812	MYCBP	NM_019660.2	NM_019660.2		56309	84871977	NM_019660.2	Mycbp	NP_062634.2	ILMN_2933756	6660619	S	1358	CCTGGGCAGGTCAGTTAATGGTTTGGAGATTCACTATCCTCATCTGTACC	4	+	123414426-123414475	4qD2.2	Mus musculus c-myc binding protein (Mycbp), mRNA.	A membrane-bounded organelle of eukaryotic cells in which chromosomes are housed and replicated. In most cells, the nucleus contains all of the cell's chromosomes except the organellar chromosomes, and is the site of RNA synthesis and processing. In some species, or in specialized cell types, RNA metabolism or DNA replication may be absent [goid 5634] [evidence IEA]; All of the contents of a cell…	Any process that modulates the frequency, rate or extent of DNA-dependent transcription [goid 6355] [evidence IEA]; The synthesis of either RNA on a template of DNA or DNA on a template of RNA [goid 6350] [evidence IEA]	Interacting selectively with any protein or protein complex (a complex of two or more proteins that may include other nonprotein molecules) [goid 5515] [evidence ISO]	5730488M09Rik; Amy-1; AW742590; AW552132
4560743	Pdlim2	0.830063	0.00606353	Mus musculus	RefSeq	ILMN_211617	ILMN_211617	PDLIM2	NM_145978.1	NM_145978.1		213019	22122422	NM_145978.1	Pdlim2	NP_666090.1	ILMN_2619767	4560743	S	887	TGGCCACTCCACCCAAGCTCCACACCTGTGAGAAATGCAGCGTCAACATC	14	-	70565898-70565947	14qD2	Mus musculus PDZ and LIM domain 2 (Pdlim2), mRNA.	All of the contents of a cell excluding the plasma membrane and nucleus, but including other subcellular structures [goid 5737] [evidence IEA]; Any of the various filamentous elements that form the internal framework of cells, and typically remain after treatment of the cells with mild detergent to remove membrane constituents and soluble components of the cytoplasm. The term embraces intermediat…		Interacting selectively with any metal ion [goid 46872] [evidence IEA]; Interacting selectively with zinc (Zn) ions [goid 8270] [evidence IEA]; Interacting selectively with any protein or protein complex (a complex of two or more proteins that may include other nonprotein molecules) [goid 5515] [evidence IEA]	MGC37634; mystique; Slim
2750209	Ano1	1.07852	0.006146	Mus musculus	RefSeq	ILMN_214193	ILMN_214193	ANO1	NM_178642.4	NM_178642.4		101772	110835695	NM_178642.4	Ano1	NP_848757.3	ILMN_2645341	2750209	S	4013	CTCAGCACTTACCATTGTAATAGCTTCTAAAACAAGCCTCATGGGCCAGC	7	-	151774869-151774918	7qF5	Mus musculus anoctamin 1, calcium activated chloride channel (Ano1), mRNA.	All of the contents of a cell excluding the plasma membrane and nucleus, but including other subcellular structures [goid 5737] [evidence IEA]; Penetrating at least one phospholipid bilayer of a membrane. May also refer to the state of being buried in the bilayer with no exposure outside the bilayer. When used to describe a protein, indicates that all or part of the peptide sequence is embedded i…			AW559012; AU040576
4920619	Arx	1.11504	0.00624958	Mus musculus	RefSeq	ILMN_218619	ILMN_218619	ARX	NM_007492.3	NM_007492.3		11878	31982501	NM_007492.3	Arx	NP_031518.2	ILMN_1252013	4920619	S	2344	CCAAAGGGAAATACTCTGCTAGAATATGGACTGTTGAAGTCACCAAACTG	X	+	90543309-90543358	XqC3	Mus musculus aristaless related homeobox (Arx), mRNA.	A membrane-bounded organelle of eukaryotic cells in which chromosomes are housed and replicated. In most cells, the nucleus contains all of the cell's chromosomes except the organellar chromosomes, and is the site of RNA synthesis and processing. In some species, or in specialized cell types, RNA metabolism or DNA replication may be absent [goid 5634] [evidence IEA]	The process whose specific outcome is the progression of nervous tissue over time, from its formation to its mature state [goid 7399] [evidence IEA]; The process whereby relatively unspecialized cells, e.g. embryonic or regenerative cells, acquire specialized structural and/or functional features that characterize the cells, tissues, or organs of the mature organism or some other relatively stabl…	Interacting selectively with DNA (deoxyribonucleic acid) [goid 3677] [evidence IEA]; Interacting selectively with DNA of a specific nucleotide composition, e.g. GC-rich DNA binding, or with a specific sequence motif or type of DNA e.g. promotor binding or rDNA binding [goid 43565] [evidence IEA]; The function of binding to a specific DNA sequence in order to modulate transcription. The transcript…
4780010	Mal	0.856729	0.00626973	Mus musculus	RefSeq	ILMN_211935	ILMN_211935	MAL	NM_010762.4	NM_010762.4		17153	141801061	NM_010762.4	Mal	NP_034892.1	ILMN_1224029	4780010	S	754	GGCCACCACTTCCCTGATGATCTTGTACATAATTGGTACTCATGGCGGTG	2	-	127465976-127466025	2qF1	Mus musculus myelin and lymphocyte protein, T-cell differentiation protein (Mal), mRNA.	A compound membranous cytoplasmic organelle of eukaryotic cells, consisting of flattened, ribosome-free vesicles arranged in a more or less regular stack. The Golgi apparatus differs from the endoplasmic reticulum in often having slightly thicker membranes, appearing in sections as a characteristic shallow semicircle so that the convex side (cis or entry face) abuts the endoplasmic reticulum, sec…	A process that directly activates any of the steps required for cell death by apoptosis [goid 6917] [evidence IDA]		VIP17; MPV17
780348	Grb7	1.10954	0.00628104	Mus musculus	RefSeq	ILMN_224011	ILMN_247424	GRB7	NM_010346.2	NM_010346.2		14786	116325997	NM_010346.2	Grb7	NP_034476.1	ILMN_2773169	780348	S	2313	CCCCACCCGTAATCTGTACAGACTGAGAGGCCAGTTGATCTGCTCTGTTT	11	+	98316603-98316652	11qD	Mus musculus growth factor receptor bound protein 7 (Grb7), mRNA.	That part of the cytoplasm that does not contain membranous or particulate subcellular components [goid 5829] [evidence TAS]	The cascade of processes by which a signal interacts with a receptor, causing a change in the level or activity of a second messenger or other downstream target, and ultimately effecting a change in the functioning of the cell [goid 7165] [evidence TAS]	Combining with an extracellular or intracellular messenger to initiate a change in cell activity [goid 4872] [evidence IEA]; Interacting selectively with any protein or protein complex (a complex of two or more proteins that may include other nonprotein molecules) [goid 5515] [evidence IEA]; Interacting selectively and simultaneously with one or more signal transduction molecules, usually acting …	MGC78181; mKIAA4028; KIAA4028
4490608	Pus1	1.09317	0.00638037	Mus musculus	RefSeq	ILMN_219231	ILMN_248351	PUS1	NM_001025561.2	NM_001025561.2		56361	91982763	NM_001025561.2	Pus1	NP_001020732.1	ILMN_2705969	4490608	S	1471	GCGGTCCATGGCCCAGTGGCTCAATACTTTGCCGATCCACAACTTCAGTG	5	-	111203575-111203624	5qF	Mus musculus pseudouridine synthase 1 (Pus1), transcript variant 1, mRNA.	A membrane-bounded organelle of eukaryotic cells in which chromosomes are housed and replicated. In most cells, the nucleus contains all of the cell's chromosomes except the organellar chromosomes, and is the site of RNA synthesis and processing. In some species, or in specialized cell types, RNA metabolism or DNA replication may be absent [goid 5634] [evidence IDA]; A small, dense body one or mo…	The process by which a pre-tRNA molecule is converted to a mature tRNA, ready for addition of an aminoacyl group [goid 8033] [evidence IEA]; The intramolecular conversion of uridine to pseudouridine within an RNA molecule. This posttranscriptional base modification occurs in tRNA, rRNA, and snRNAs [goid 1522] [evidence IEA]; Any process that activates or increases the frequency, rate or extent of…	Catalysis of the geometric or structural changes within one molecule. Isomerase is the systematic name for any enzyme of EC class 5 [goid 16853] [evidence IEA]; Interacting selectively with any protein or protein complex (a complex of two or more proteins that may include other nonprotein molecules) [goid 5515] [evidence IPI]; Interacting selectively with DNA (deoxyribonucleic acid) [goid 3677] […	mPus1p; MPUS1; A730013B20Rik
3870255	Dscam	0.906974	0.00643268	Mus musculus	MEEBO	ILMN_209255	ILMN_209255	DSCAM	scl0013508.1_59	NM_031174.2		13508	34328335	NM_031174.2	Dscam		ILMN_2662709	3870255	S	5192	GTCAGTTGTCCAAAGCGAAGAAGGGCTGACAACCAACGAAGGGCTCAAGA	16	-	96862450-96862499			The part of a cell or its extracellular environment in which a gene product is located. A gene product may be located in one or more parts of a cell and its location may be as specific as a particular macromolecular complex, that is, a stable, persistent association of macromolecules that function together [goid 5575] [evidence ND ]	The process by which the anatomical structures of dendrite are generated and organized. Morphogenesis pertains to the creation of form. A dendrite is a freely branching protoplasmic process of a nerve cell [goid 48813] [evidence IMP]; The specific movement from place to place of an organism in response to external or internal stimuli. Locomotion of a whole organism in a manner dependent upon some…	Elemental activities, such as catalysis or binding, describing the actions of a gene product at the molecular level. A given gene product may exhibit one or more molecular functions [goid 3674] [evidence ND ]
1190768	Zfp472	1.08504	0.00643642	Mus musculus	RefSeq	ILMN_246373	ILMN_246373	ZFP472	NM_153063.1	NM_153063.1		224691	23346458	NM_153063.1	Zfp472	NP_694703.1	ILMN_2932722	1190768	S	1805	GATGGCAACCTGTACAACAGGTTTTGCTGCTGCGTGTCTTTTGTTCCAGT	17	+	32717108-32717157	17qB1	Mus musculus zinc finger protein 472 (Zfp472), mRNA.	A membrane-bounded organelle of eukaryotic cells in which chromosomes are housed and replicated. In most cells, the nucleus contains all of the cell's chromosomes except the organellar chromosomes, and is the site of RNA synthesis and processing. In some species, or in specialized cell types, RNA metabolism or DNA replication may be absent [goid 5634] [evidence IEA]		Interacting selectively with any metal ion [goid 46872] [evidence IEA]; Interacting selectively with zinc (Zn) ions [goid 8270] [evidence IEA]	KRIM-1; Krim-1A; Krim1; Krim-1B
3140634	Ap1gbp1	1.10224	0.00650481	Mus musculus	RefSeq	ILMN_196582	ILMN_196582	AP1GBP1	NM_194341.1	NM_194341.1		217030	34996506	NM_194341.1	Ap1gbp1	NP_919322.1	ILMN_2669146	3140634	S	3954	GTCTTCAGCCGGCTCGCTTATATCGCCGTCATCATGGCTCTAGGAAGCAG	11	+	83854962-83855011	11qC	Mus musculus AP1 gamma subunit binding protein 1 (Ap1gbp1), transcript variant 2, mRNA.	All of the contents of a cell excluding the plasma membrane and nucleus, but including other subcellular structures [goid 5737] [evidence IEA]; A compound membranous cytoplasmic organelle of eukaryotic cells, consisting of flattened, ribosome-free vesicles arranged in a more or less regular stack. The Golgi apparatus differs from the endoplasmic reticulum in often having slightly thicker membrane…	The directed movement of substances (such as macromolecules, small molecules, ions) into, out of, within or between cells, or within a multicellular organism [goid 6810] [evidence IEA]; A type of vesicle-mediated transport in which cells take up external materials or membrane constituents by the invagination of small region of the plasma membrane to form a new membrane-bounded vesicle [goid 6897]…	Interacting selectively with calcium ions (Ca2+) [goid 5509] [evidence IEA]; Elemental activities, such as catalysis or binding, describing the actions of a gene product at the molecular level. A given gene product may exhibit one or more molecular functions [goid 3674] [evidence ND ]	L71-5; SYNG; C76297; AF007009
7210497	Sh3bp5l	0.923679	0.00666796	Mus musculus	RefSeq	ILMN_221376	ILMN_221376	SH3BP5L	NM_024480.3	NM_024480.3		79566	142363838	NM_024480.3	Sh3bp5l	NP_077800.2	ILMN_2734789	7210497	S	2834	GATGGTCACAATGAAAACCTGTGGGTTTGAGGTGGCTGTTCAGGCAGCAC	11	+	58161084-58161133	11qB1.3	Mus musculus SH3 binding domain protein 5 like (Sh3bp5l), mRNA.				2310074E09Rik; mKIAA1720; MGC7813; BC003251; RP23-386K17.4
5420593	Ntrk2	0.91144	0.00675807	Mus musculus	RefSeq	ILMN_259664	ILMN_259664	NTRK2	NM_001025074.1	NM_001025074.1		18212	68215969	NM_001025074.1	Ntrk2	NP_001020245.1	ILMN_3138904	5420593	A	1848	GGTGGGATTCTGCCTGCTGGTGATGTTGCTCCTGCTCAAGTTGGCGAGAC	13	+	58979553-58979602	13qB1-qB2	Mus musculus neurotrophic tyrosine kinase, receptor, type 2 (Ntrk2), transcript variant 1, mRNA.	Terminal inflated portion of the axon, containing the specialized apparatus necessary to release neurotransmitters [goid 43195] [evidence IDA]; That part of the cytoplasm that does not contain membranous or particulate subcellular components [goid 5829] [evidence IDA]; Penetrating at least one phospholipid bilayer of a membrane. May also refer to the state of being buried in the bilayer with no e…	The process whereby relatively unspecialized cells, e.g. embryonic or regenerative cells, acquire specialized structural and/or functional features that characterize the cells, tissues, or organs of the mature organism or some other relatively stable phase of the organism's life history. Differentiation includes the processes involved in commitment of a cell to a specific fate [goid 30154] [evide…	Interacting selectively with a nucleotide, any compound consisting of a nucleoside that is esterified with (ortho)phosphate or an oligophosphate at any hydroxyl group on the ribose or deoxyribose moiety [goid 166] [evidence IEA]; Catalysis of the transfer of a group, e.g. a methyl group, glycosyl group, acyl group, phosphorus-containing, or other groups, from one compound (generally regarded as t…	C030027L06Rik; AI848316; trkB; Tkrb
130008	Arhgef18	1.05576	0.00682389	Mus musculus	RefSeq	ILMN_211065	ILMN_211065	ARHGEF18	NM_133962.3	NM_133962.3		102098	41056260	NM_133962.3	Arhgef18	NP_598723.3	ILMN_2612125	130008	S	5193	CCTACCCCTGATTATTTTCACAGCGATAGCAGAGCATCCTGGCAACAGGG	8	+	3456493-3456542	8qA1.1	Mus musculus rho/rac guanine nucleotide exchange factor (GEF) 18 (Arhgef18), mRNA.	All of the contents of a cell excluding the plasma membrane and nucleus, but including other subcellular structures [goid 5737] [evidence IEA]; The part of a cell or its extracellular environment in which a gene product is located. A gene product may be located in one or more parts of a cell and its location may be as specific as a particular macromolecular complex, that is, a stable, persistent …	Any process that modulates the surface configuration of a cell [goid 8360] [evidence ISO]; Any series of molecular signals in which a small monomeric GTPase relays one or more of the signals [goid 7264] [evidence ISO]; A process that is carried out at the cellular level which results in the formation, arrangement of constituent parts, or disassembly of cytoskeletal structures comprising actin fil…	Stimulates the exchange of guanyl nucleotides by a GTPase. Under normal cellular physiological conditions, the concentration of GTP is higher than that of GDP, favoring the replacement of GDP by GTP in association with the GTPase [goid 5085] [evidence ISO]; Stimulates the exchange of guanyl nucleotides by a GTPase of the Rho family. Under normal cellular physiological conditions, the concentratio…	D030053O22Rik; AI467246
2760239	1700109H08Rik	0.915328	0.00685714	Mus musculus	RefSeq	ILMN_227745	ILMN_227745	1700109H08RIK	NM_029843.1	NM_029843.1		77036	124249217	NM_029843.1	1700109H08Rik	NP_084119.1	ILMN_3005587	2760239	S	138	GCTTGGTGGGATGCCCTGTTGGAAAGATGGATAATACCGGGCTGGACTGC	5	+	3575665-3575714	5qA1	Mus musculus RIKEN cDNA 1700109H08 gene (1700109H08Rik), mRNA.			Interacting selectively with calcium ions (Ca2+) [goid 5509] [evidence IEA]	MGC118394
160463	Lgals3bp	0.886421	0.00711116	Mus musculus	RefSeq	ILMN_209135	ILMN_209135	LGALS3BP	NM_011150.2	NM_011150.2		19039	118130236	NM_011150.2	Lgals3bp	NP_035280.1	ILMN_1258526	160463	S	1857	GGTCATACGCCCCTTCTACCTCACTAACTCCACTGACATGGTGTAAATGG	11	-	118254327-118254331:118254332-118254376	11qE2	Mus musculus lectin, galactoside-binding, soluble, 3 binding protein (Lgals3bp), mRNA.			Catalysis of the geometric or structural changes within one molecule. Isomerase is the systematic name for any enzyme of EC class 5 [goid 16853] [evidence IEA]; Interacting selectively with any protein or protein complex (a complex of two or more proteins that may include other nonprotein molecules) [goid 5515] [evidence IPI]; Combining with acetylated low-density lipoproteins, advanced glycation…	MAC-2BP; 90K; CyCAP; Ppicap
6940397	Plxnc1	0.904502	0.00716302	Mus musculus	RefSeq	ILMN_191756	ILMN_239220	PLXNC1	NM_018797.1	NM_018797.1		54712	9055375	NM_018797.1	Plxnc1	NP_061267.1	ILMN_2756855	6940397	S	4385	CAGAACAGCAACTGGGGAAGGAAGCACCAACCAATAAACTTCTCTATGCC	10	-	94257441-94257471:94259115-94259133	10qC2	Mus musculus plexin C1 (Plxnc1), mRNA.	Penetrating at least one phospholipid bilayer of a membrane. May also refer to the state of being buried in the bilayer with no exposure outside the bilayer. When used to describe a protein, indicates that all or part of the peptide sequence is embedded in the membrane [goid 16021] [evidence IEA]; Double layer of lipid molecules that encloses all cells, and, in eukaryotes, many organelles; may be…		Combining with an extracellular or intracellular messenger to initiate a change in cell activity [goid 4872] [evidence IEA]	AW742158; Vespr; 2510048K12Rik; CD232
6550408	Ing4	0.933473	0.00721872	Mus musculus	RefSeq	ILMN_207455	ILMN_207455	ING4	NM_133345.2	NM_133345.2		28019	142387601	NM_133345.2	Ing4	NP_579923.1	ILMN_2652572	6550408	S	1212	GGGCAGTGGCCTAGTTAAGTGGTTACTCCAACCTCTATGGCCCGGGGATT	6	+	124998877-124998926	6qF2	Mus musculus inhibitor of growth family, member 4 (Ing4), mRNA.	A membrane-bounded organelle of eukaryotic cells in which chromosomes are housed and replicated. In most cells, the nucleus contains all of the cell's chromosomes except the organellar chromosomes, and is the site of RNA synthesis and processing. In some species, or in specialized cell types, RNA metabolism or DNA replication may be absent [goid 5634] [evidence IEA]	Any process that stops, prevents or reduces the rate or extent of progression through the cell cycle [goid 45786] [evidence IEA]; The progression of biochemical and morphological phases and events that occur in a cell during successive cell replication or nuclear replication events. Canonically, the cell cycle comprises the replication and segregation of genetic material followed by the division …	Interacting selectively with any metal ion [goid 46872] [evidence IEA]; Interacting selectively with zinc (Zn) ions [goid 8270] [evidence IEA]; Interacting selectively with any protein or protein complex (a complex of two or more proteins that may include other nonprotein molecules) [goid 5515] [evidence IEA]	D6Wsu147e; D6Xrf92; p29ING4
6060050	Cd93	0.918636	0.00737189	Mus musculus	RefSeq	ILMN_219342	ILMN_219342	CD93	NM_010740.3	NM_010740.3		17064	144922670	NM_010740.3	Cd93	NP_034870.1	ILMN_1226829	6060050	S	6322	CCTTTTGTCAGGGGTTATTGTAAATGTTAGTAATTTCGCCTCAAGCCCTC	2	-	148262653-148262702	2qG3	Mus musculus CD93 antigen (Cd93), mRNA.	Penetrating at least one phospholipid bilayer of a membrane. May also refer to the state of being buried in the bilayer with no exposure outside the bilayer. When used to describe a protein, indicates that all or part of the peptide sequence is embedded in the membrane [goid 16021] [evidence IEA]; Double layer of lipid molecules that encloses all cells, and, in eukaryotes, many organelles; may be…	The attachment of a cell, either to another cell or to an underlying substrate such as the extracellular matrix, via cell adhesion molecules [goid 7155] [evidence IEA]; The attachment of one cell to another cell via adhesion molecules [goid 16337] [evidence ISS]	Interacting selectively with any mono-, di- or trisaccharide carbohydrate [goid 5529] [evidence IEA]; Combining with an extracellular or intracellular messenger to initiate a change in cell activity [goid 4872] [evidence IEA]; Interacting selectively with any protein or protein complex (a complex of two or more proteins that may include other nonprotein molecules) [goid 5515] [evidence IEA]; The …	6030404G09Rik; C1qr1; AA145088; C1qrp; AW555904; AA4.1; Ly68
4290706	Kif21a	1.09008	0.00740441	Mus musculus	RefSeq	ILMN_194423	ILMN_249282	KIF21A	NM_016705.2	NM_016705.2		16564	141802459	NM_016705.2	Kif21a	NP_057914.1	ILMN_2718716	4290706	S	4727	ACTGCTGCTGATGATCGAACCGTGAGAATCTGGAAGGCCCACAACTTGCA	15	-	90764935-90764974:90766066-90766075	15qE3	Mus musculus kinesin family member 21A (Kif21a), mRNA.	All of the contents of a cell excluding the plasma membrane and nucleus, but including other subcellular structures [goid 5737] [evidence IEA]; Any of the long, generally straight, hollow tubes of internal diameter 12-15 nm and external diameter 24 nm found in a wide variety of eukaryotic cells; each consists (usually) of 13 protofilaments of polymeric tubulin, staggered in such a manner that the…	Movement of organelles, other microtubules and other particles along microtubules, mediated by motor proteins [goid 7018] [evidence IEA]	Catalysis of movement along a polymeric molecule such as a microfilament or microtubule, coupled to the hydrolysis of a nucleoside triphosphate [goid 3774] [evidence IEA]; Interacting selectively with ATP, adenosine 5'-triphosphate, a universally important coenzyme and enzyme regulator [goid 5524] [evidence IEA]; Interacting selectively with a nucleotide, any compound consisting of a nucleoside t…	AI850764; mKIAA1708
840278	Med11	1.09855	0.00741706	Mus musculus	RefSeq	ILMN_219938	ILMN_219938	MED11	NM_025397.2	NM_025397.2		66172	27754137	NM_025397.2	Med11	NP_079673.2	ILMN_3000536	840278	S	408	GATGATCCAGAGTGTGCCCTGCACCAGAGACCGTAGGATGGGGAGCAGTG	11	+	70266747-70266796	11qB3	Mus musculus mediator of RNA polymerase II transcription, subunit 11 homolog (S. cerevisiae) (Med11), mRNA.	A membrane-bounded organelle of eukaryotic cells in which chromosomes are housed and replicated. In most cells, the nucleus contains all of the cell's chromosomes except the organellar chromosomes, and is the site of RNA synthesis and processing. In some species, or in specialized cell types, RNA metabolism or DNA replication may be absent [goid 5634] [evidence IEA]; A protein complex that enable…	Any process that modulates the frequency, rate or extent of DNA-dependent transcription [goid 6355] [evidence IEA]; The synthesis of either RNA on a template of DNA or DNA on a template of RNA [goid 6350] [evidence IEA]		RP23-42P20.8; 1110030J09Rik; AI465144; AW545069
1850435	Cldn11	0.905623	0.00745233	Mus musculus	RefSeq	ILMN_220841	ILMN_220841	CLDN11	NM_008770.2	NM_008770.2		18417	118130649	NM_008770.2	Cldn11	NP_032796.1	ILMN_1246139	1850435	S	1713	GTGTCTAAGACTCTGGATACTGCAAGCTCCGTCCGGTGCATTTGTTCAGG	3	+	31063160-31063209	3qA3	Mus musculus claudin 11 (Cldn11), mRNA.	Penetrating at least one phospholipid bilayer of a membrane. May also refer to the state of being buried in the bilayer with no exposure outside the bilayer. When used to describe a protein, indicates that all or part of the peptide sequence is embedded in the membrane [goid 16021] [evidence IEA]; Double layer of lipid molecules that encloses all cells, and, in eukaryotes, many organelles; may be…	The attachment of a cell, either to another cell or to an underlying substrate such as the extracellular matrix, via cell adhesion molecules [goid 7155] [evidence IMP]; The process of formation of spermatozoa, including spermatocytogenesis and spermiogenesis [goid 7283] [evidence IMP]; Any process by which the axon of a neuron is insulated, and that insulation maintained, thereby preventing dispe…	Interacting selectively with any protein or protein complex (a complex of two or more proteins that may include other nonprotein molecules) [goid 5515] [evidence IPI]; The action of a molecule that contributes to the structural integrity of a complex or assembly within or outside a cell [goid 5198] [evidence IEA]	Otm; Claudin-11; Claudin11; Osp
7050072	Prpf19	0.961247	0.0075571	Mus musculus	RefSeq	ILMN_216659	ILMN_216659	PRPF19	NM_134129.2	NM_134129.2		28000	25092690	NM_134129.2	Prpf19	NP_598890.1	ILMN_2934532	7050072	S	1916	CCCCAGTGGTGGCAGCTGTTCCATGCCTGCTCTGTTTCAGCTCTTCTGAG	19	+	10972420-10972469	19qA	Mus musculus PRP19/PSO4 pre-mRNA processing factor 19 homolog (S. cerevisiae) (Prpf19), mRNA.	A ribonucleoprotein complex, containing RNA and small nuclear ribonucleoproteins (snRNPs) that is assembled during the splicing of messenger RNA primary transcript to excise an intron [goid 5681] [evidence ISA]; A protein complex that includes a ubiquitin-protein ligase (E3) and other proteins that may confer substrate specificity on the complex [goid 151] [evidence IEA]; All of the contents of a…	The process of restoring DNA after damage. Genomes are subject to damage by chemical and physical agents in the environment (e.g. UV and ionizing radiations, chemical mutagens, fungal and bacterial toxins, etc.) and by free radicals or alkylating agents endogenously generated in metabolism. DNA is also damaged because of errors during its replication. A variety of different DNA repair pathways ha…	Catalysis of the reaction: Catalysis of the reaction: ATP + ubiquitin + protein N-ubiquityl(n)lysine = AMP + diphosphate + protein N-ubiquityl(n+1)lysine, i.e. the ligation of ubiquitin moieties, via isopeptide bonds, to extend the length of the multiubiquitin chain attached to a substrate protein [goid 34450] [evidence ISO]; Interacting selectively with DNA (deoxyribonucleic acid) [goid 3677] [e…	Snev; prp19 beta; D19Wsu55e; Prp19; PSO4; NMP200; AA617263; AL024362
6040142	Pou6f1	1.08028	0.00762252	Mus musculus	RefSeq	ILMN_208766	ILMN_208766	POU6F1	NM_010127.3	NM_010127.3		19009	133892217	NM_010127.3	Pou6f1	NP_034257.1	ILMN_2589318	6040142	S	4393	TTGTGTTCTTGAAAAGCCAGTCACCTTCCTATTCCCAGGACGCCTTTCCT	15	-	100405881-100405930	15qF1	Mus musculus POU domain, class 6, transcription factor 1 (Pou6f1), mRNA.	A membrane-bounded organelle of eukaryotic cells in which chromosomes are housed and replicated. In most cells, the nucleus contains all of the cell's chromosomes except the organellar chromosomes, and is the site of RNA synthesis and processing. In some species, or in specialized cell types, RNA metabolism or DNA replication may be absent [goid 5634] [evidence IDA]	Any process that modulates the frequency, rate or extent of DNA-dependent transcription [goid 6355] [evidence IEA]; The synthesis of either RNA on a template of DNA or DNA on a template of RNA [goid 6350] [evidence IEA]; Any process that modulates the frequency, rate or extent of the synthesis of either RNA on a template of DNA or DNA on a template of RNA [goid 45449] [evidence IEA]; Any process …	Interacting selectively with DNA of a specific nucleotide composition, e.g. GC-rich DNA binding, or with a specific sequence motif or type of DNA e.g. promotor binding or rDNA binding [goid 43565] [evidence IDA]; Interacting selectively with DNA (deoxyribonucleic acid) [goid 3677] [evidence IDA]; The function of binding to a specific DNA sequence in order to modulate transcription. The transcript…	2310038G18Rik; C79593; Emb; Brn5.0
3400286	Pnkp	0.928908	0.00770177	Mus musculus	RefSeq	ILMN_218472	ILMN_218472	PNKP	NM_021549.2	NM_021549.2		59047	118601008	NM_021549.2	Pnkp	NP_067524.2	ILMN_2696270	3400286	S	1460	AGGCAGGGGAAGCGAGTCGTGATTGACAACACCAACCCAGATGTCCCAAG	7	+	52117070-52117119	7qB4	Mus musculus polynucleotide kinase 3'- phosphatase (Pnkp), mRNA.	A membrane-bounded organelle of eukaryotic cells in which chromosomes are housed and replicated. In most cells, the nucleus contains all of the cell's chromosomes except the organellar chromosomes, and is the site of RNA synthesis and processing. In some species, or in specialized cell types, RNA metabolism or DNA replication may be absent [goid 5634] [evidence IEA]	The process of restoring DNA after damage. Genomes are subject to damage by chemical and physical agents in the environment (e.g. UV and ionizing radiations, chemical mutagens, fungal and bacterial toxins, etc.) and by free radicals or alkylating agents endogenously generated in metabolism. DNA is also damaged because of errors during its replication. A variety of different DNA repair pathways ha…	Catalysis of the hydrolysis of various bonds, e.g. C-O, C-N, C-C, phosphoric anhydride bonds, etc. Hydrolase is the systematic name for any enzyme of EC class 3 [goid 16787] [evidence IEA]; Catalysis of the transfer of a phosphate group, usually from ATP, to a substrate molecule [goid 16301] [evidence IEA]; Interacting selectively with a nucleotide, any compound consisting of a nucleoside that is…	PNK; 1810009G08Rik
3310296	Iba57	1.07674	0.00798346	Mus musculus	MEEBO	ILMN_210033	ILMN_210033	A230051G13RIK	scl0216792.1_314	NM_173785.2		216792	31341073	NM_173785.2	Iba57		ILMN_2601525	3310296	S	1890	TCTAACCTTTGTAATGTGAACTGAGGGTCTCGCCACAAAGCCCAAGGACT	11	-	58970953-58971002			A semiautonomous, self replicating organelle that occurs in varying numbers, shapes, and sizes in the cytoplasm of virtually all eukaryotic cells. It is notably the site of tissue respiration [goid 5739] [evidence IEA]; All of the contents of a cell excluding the plasma membrane and nucleus, but including other subcellular structures [goid 5737] [evidence IEA]	The chemical reactions and pathways resulting in the breakdown of glycine, aminoethanoic acid [goid 6546] [evidence IEA]	Catalysis of the transfer of a group, e.g. a methyl group, glycosyl group, acyl group, phosphorus-containing, or other groups, from one compound (generally regarded as the donor) to another compound (generally regarded as the acceptor). Transferase is the systematic name for any enzyme of EC class 2 [goid 16740] [evidence IEA]; Catalysis of the reaction: (6S)-tetrahydrofolate + S-aminomethyldihyd…
1470709	Sdhb	1.13404	0.00799126	Mus musculus	RefSeq	ILMN_209086	ILMN_209086	SDHB	NM_023374.3	NM_023374.3		67680	34328285	NM_023374.3	Sdhb	NP_075863.2	ILMN_2592389	1470709	S	372	AAGATCAAGAATGAAGTGGATTCTACTTTAACCTTCCGAAGATCTTGTAG	4	+	140527083-140527132	4qD3	Mus musculus succinate dehydrogenase complex, subunit B, iron sulfur (Ip) (Sdhb), nuclear gene encoding mitochondrial protein, mRNA.	Double layer of lipid molecules that encloses all cells, and, in eukaryotes, many organelles; may be a single or double lipid bilayer; also includes associated proteins [goid 16020] [evidence IEA]; A semiautonomous, self replicating organelle that occurs in varying numbers, shapes, and sizes in the cytoplasm of virtually all eukaryotic cells. It is notably the site of tissue respiration [goid 573…	A nearly universal metabolic pathway in which the acetyl group of acetyl coenzyme A is effectively oxidized to two CO2 and four pairs of electrons are transferred to coenzymes. The acetyl group combines with oxaloacetate to form citrate, which undergoes successive transformations to isocitrate, 2-oxoglutarate, succinyl-CoA, succinate, fumarate, malate, and oxaloacetate again, thus completing the …	Interacting selectively with a 2 iron, 2 sulfur (2Fe-2S) cluster; this cluster consists of two iron atoms, with two inorganic sulfur atoms found between the irons and acting as bridging ligands [goid 51537] [evidence IEA]; Interacting selectively with a 3 iron, 4 sulfur (3Fe-4S) cluster; this cluster consists of three iron atoms, with the inorganic sulfur atoms found between the irons and acting …	0710008N11Rik
6760050	Epha3	0.901584	0.00804713	Mus musculus	RefSeq	ILMN_212746	ILMN_212746	EPHA3	NM_010140.1	NM_010140.1		13837	31982447	NM_010140.1	Epha3	NP_034270.1	ILMN_2629804	6760050	S	2972	GGTTGGTGTCACTGTGGTTGGGCCACAGAAGAAGATCATCAGCACCATTA	16	-	63488376-63488425	16qC1.3	Mus musculus Eph receptor A3 (Epha3), mRNA.	Penetrating at least one phospholipid bilayer of a membrane. May also refer to the state of being buried in the bilayer with no exposure outside the bilayer. When used to describe a protein, indicates that all or part of the peptide sequence is embedded in the membrane [goid 16021] [evidence IEA]; Double layer of lipid molecules that encloses all cells, and, in eukaryotes, many organelles; may be…	The process of introducing a phosphate group on to a protein [goid 6468] [evidence IEA]; The series of molecular signals generated as a consequence of a transmembrane receptor tyrosine kinase binding to its physiological ligand [goid 7169] [evidence IEA]	Catalysis of the transfer of a phosphate group, usually from ATP, to a substrate molecule [goid 16301] [evidence IEA]; Interacting selectively with a nucleotide, any compound consisting of a nucleoside that is esterified with (ortho)phosphate or an oligophosphate at any hydroxyl group on the ribose or deoxyribose moiety [goid 166] [evidence IEA]; Catalysis of the transfer of a group, e.g. a methy…	Mek4; ETK1; End3; Hek; Tyro4; Cek4; AW492086; Hek4
2320017	Acrbp	0.908927	0.00814489	Mus musculus	RefSeq	ILMN_210089	ILMN_210089	ACRBP	NM_016845.1	NM_016845.1		54137	8392844	NM_016845.1	Acrbp	NP_058541.1	ILMN_2602125	2320017	S	316	CTTATGCTTCCTGGTTTGAGTCCTTCTGCCAGTTTGCTCAGTATCGTTGC	6	+	125000886-125000935	6qF2	Mus musculus proacrosin binding protein (Acrbp), mRNA.	The space external to the outermost structure of a cell. For cells without external protective or external encapsulating structures this refers to space outside of the plasma membrane. This term covers the host cell environment outside an intracellular parasite [goid 5576] [evidence IEA]; A structure in the head of a spermatozoon that contains acid hydrolases, and is concerned with the breakdown …	The process whose specific outcome is the progression of a male gamete over time, from initial commitment of the cell to a specific fate, to the fully functional differentiated cell [goid 7286] [evidence ISA]	Interacting selectively with any protein or protein complex (a complex of two or more proteins that may include other nonprotein molecules) [goid 5515] [evidence ISA]; Increases the activity of a protease, any enzyme catalyzes the hydrolysis peptide bonds [goid 16504] [evidence ISA]	OY-TES-1; sp32
430181	Rhou	0.867786	0.008346	Mus musculus	RefSeq	ILMN_215476	ILMN_215476	RHOU	NM_133955.3	NM_133955.3		69581	146149256	NM_133955.3	Rhou	NP_598716.1	ILMN_1237773	430181	S	2936	GAATTCTAAACGCATGTGCCTGGGTGGGACGTCAAGTCAGGGTTCTCATC	8	+	126187354-126187403	8qE2	Mus musculus ras homolog gene family, member U (Rhou), mRNA.	A compound membranous cytoplasmic organelle of eukaryotic cells, consisting of flattened, ribosome-free vesicles arranged in a more or less regular stack. The Golgi apparatus differs from the endoplasmic reticulum in often having slightly thicker membranes, appearing in sections as a characteristic shallow semicircle so that the convex side (cis or entry face) abuts the endoplasmic reticulum, sec…	Any process that modulates the surface configuration of a cell [goid 8360] [evidence IDA]; Progression from G1 phase to S phase of the mitotic cell cycle [goid 82] [evidence IDA]; A series of molecular signals within the cell that are mediated by a member of the Rac family of proteins switching to a GTP-bound active state [goid 16601] [evidence IDA]; A process that is carried out at the cellular …	Interacting selectively with magnesium (Mg) ions [goid 287] [evidence IEA]; Interacting selectively with a nucleotide, any compound consisting of a nucleoside that is esterified with (ortho)phosphate or an oligophosphate at any hydroxyl group on the ribose or deoxyribose moiety [goid 166] [evidence IEA]; Catalysis of the reaction: GTP + H2O = GDP + phosphate [goid 3924] [evidence IMP]; Interactin…	Arhu; AI182090; G28K; WRCH1; WRCH-1; CDC42L1; mG28K; 2310026M05Rik
4260709	Gsn	0.879264	0.0083751	Mus musculus	RefSeq	ILMN_209651	ILMN_209651	GSN	NM_146120.3	NM_146120.3		227753	118130216	NM_146120.3	Gsn	NP_666232.2	ILMN_2679386	4260709	S	13	CTCACCGTCGCCATGGCTCCGTACCGCTCTTCACTGCTCTGCGCGCTGCT	2	+	35137972-35137983:35137984-35138021	2qB	Mus musculus gelsolin (Gsn), mRNA.	All of the contents of a cell excluding the plasma membrane and nucleus, but including other subcellular structures [goid 5737] [evidence IEA]; Any of the various filamentous elements that form the internal framework of cells, and typically remain after treatment of the cells with mild detergent to remove membrane constituents and soluble components of the cytoplasm. The term embraces intermediat…	The binding of a protein or protein complex to the barbed (or plus) end of an actin filament, thus preventing the addition, exchange or removal of further actin subunits [goid 51016] [evidence IEA]; The directed movement of substances, either within a vesicle or in the vesicle membrane, into, out of or within a cell [goid 16192] [evidence IMP]	Interacting selectively with monomeric or multimeric forms of actin, including actin filaments [goid 3779] [evidence IEA]; Interacting selectively with calcium ions (Ca2+) [goid 5509] [evidence IEA]	MGC28083
770221	Ndufa10	1.09491	0.00841602	Mus musculus	RefSeq	ILMN_191267	ILMN_245190	NDUFA10	NM_024197.1	NM_024197.1		67273	13195623	NM_024197.1	Ndufa10	NP_077159.1	ILMN_2657946	770221	S	1118	GCCATGGAGATGCCTGCTCTGCCCAACTCTGTGAACTCCAGAGCTTTCCA	1	-	94336337-94336386	1qD	Mus musculus NADH dehydrogenase (ubiquinone) 1 alpha subcomplex 10 (Ndufa10), nuclear gene encoding mitochondrial protein, mRNA.	The protein complexes that form the mitochondrial electron transport system (the respiratory chain), associated with the inner mitochondrial membrane. Complexes I, III and IV can transport protons if embedded in an oriented membrane, such as an intact mitochondrial inner membrane [goid 5746] [evidence IEA]; A semiautonomous, self replicating organelle that occurs in varying numbers, shapes, and s…	A process whereby a series of electron carriers operate together to transfer electrons from donors to any of several different terminal electron acceptors to generate a transmembrane electrochemical gradient [goid 22900] [evidence IEA]; The directed movement of substances (such as macromolecules, small molecules, ions) into, out of, within or between cells, or within a multicellular organism [goi…	Catalysis of the transfer of a phosphorus-containing group from one compound (donor) to an alcohol group (acceptor) [goid 16773] [evidence IEA]; Interacting selectively with ATP, adenosine 5'-triphosphate, a universally important coenzyme and enzyme regulator [goid 5524] [evidence IEA]	2900053E13Rik
3850139	Atp8a2	0.917909	0.00842203	Mus musculus	RefSeq	ILMN_213299	ILMN_213299	ATP8A2	NM_015803.2	NM_015803.2		50769	118131094	NM_015803.2	Atp8a2	NP_056618.1	ILMN_2635738	3850139	S	1011	ATGGCGCTGGTGAGCTCTGTGGGGGCCCTGTTCTGGAATGGGTCTCATGG	14	-	60646814-60646863	14qD1	Mus musculus ATPase, aminophospholipid transporter-like, class I, type 8A, member 2 (Atp8a2), mRNA.	Penetrating at least one phospholipid bilayer of a membrane. May also refer to the state of being buried in the bilayer with no exposure outside the bilayer. When used to describe a protein, indicates that all or part of the peptide sequence is embedded in the membrane [goid 16021] [evidence IEA]; Double layer of lipid molecules that encloses all cells, and, in eukaryotes, many organelles; may be…	The directed movement of phospholipids into, out of, within or between cells. Phospholipids are any lipids containing phosphoric acid as a mono- or diester [goid 15914] [evidence IEA]; The directed movement of substances (such as macromolecules, small molecules, ions) into, out of, within or between cells, or within a multicellular organism [goid 6810] [evidence IEA]	Catalysis of the hydrolysis of various bonds, e.g. C-O, C-N, C-C, phosphoric anhydride bonds, etc. Hydrolase is the systematic name for any enzyme of EC class 3 [goid 16787] [evidence IEA]; Interacting selectively with magnesium (Mg) ions [goid 287] [evidence IEA]; Interacting selectively with a nucleotide, any compound consisting of a nucleoside that is esterified with (ortho)phosphate or an oli…	Atpc1b; AI415030; Ib
2120014	Pole3	0.919161	0.00846184	Mus musculus	RefSeq	ILMN_258004	ILMN_258004	POLE3	NM_021498.2	NM_021498.2		59001	31981173	NM_021498.2	Pole3	NP_067473.2	ILMN_2840296	2120014	S	466	GTAGGCAGACTGTGGCGTGGTGGAGGGGACCCTGAGATCCTGAGACATGT	4	-	62184918-62184967	4qB3	Mus musculus polymerase (DNA directed), epsilon 3 (p17 subunit) (Pole3), mRNA.	A membrane-bounded organelle of eukaryotic cells in which chromosomes are housed and replicated. In most cells, the nucleus contains all of the cell's chromosomes except the organellar chromosomes, and is the site of RNA synthesis and processing. In some species, or in specialized cell types, RNA metabolism or DNA replication may be absent [goid 5634] [evidence IEA]; The living contents of a cell…		Catalysis of the reaction: deoxynucleoside triphosphate + DNA(n) = diphosphate + DNA(n+1); the synthesis of DNA from deoxyribonucleotide triphosphates in the presence of a DNA template and primer [goid 3887] [evidence IEA]; Catalysis of the transfer of a nucleotidyl group to a reactant [goid 16779] [evidence IEA]; Catalysis of the transfer of a group, e.g. a methyl group, glycosyl group, acyl gro…	YBL1; 1810034K18Rik
580746	Rasgrf1	1.0473	0.00851198	Mus musculus	RefSeq	ILMN_218742	ILMN_218742	RASGRF1	NM_011245.2	NM_011245.2		19417	89111132	NM_011245.2	Rasgrf1	NP_035375.1	ILMN_1233146	580746	S	4106	CGTCGCGTGCCTCTGTACTTGTTCTCCAGCGTGTGCTTCCCCGAGAATAT	9	+	89921695-89921744	9qE3.1	Mus musculus RAS protein-specific guanine nucleotide-releasing factor 1 (Rasgrf1), transcript variant 1, mRNA.	The living contents of a cell; the matter contained within (but not including) the plasma membrane, usually taken to exclude large vacuoles and masses of secretory or ingested material. In eukaryotes it includes the nucleus and cytoplasm [goid 5622] [evidence IEA]; That part of the cytoplasm that does not contain membranous or particulate subcellular components [goid 5829] [evidence IDA]; The mig…	Any process that modulates the frequency, rate or extent of small GTPase mediated signal transduction [goid 51056] [evidence IEA]; Any process that modulates the frequency, rate or extent of Rho protein signal transduction [goid 35023] [evidence IEA]; Any series of molecular signals in which a small monomeric GTPase relays one or more of the signals [goid 7264] [evidence IEA]; Any process that mo…	Interacting selectively with a glutamate receptor [goid 35254] [evidence IPI]; Stimulates the exchange of guanyl nucleotides by a GTPase. Under normal cellular physiological conditions, the concentration of GTP is higher than that of GDP, favoring the replacement of GDP by GTP in association with the GTPase [goid 5085] [evidence IEA]; Stimulates the exchange of guanyl nucleotides by a GTPase of t…	CDC25Mm; p190; p190RhoGEF; Ras-GRF1; Grfbeta; Grf1; P190-A; CDC25
240373	Tmem254a	0.883674	0.00867547	Mus musculus	RefSeq	ILMN_184960	ILMN_243465	D14ERTD449E	NM_025311.1	NM_025311.1		66039	21313631	NM_025311.1	Tmem254a	NP_079587.1	ILMN_2693858	240373	S	735	GGCTAAAACACACTAGATTTATTTGTGGGTGCACCTATGCTCTGTGTGGT	14	-	26743939-26743988	14qA3	Mus musculus DNA segment, Chr 14, ERATO Doi 449, expressed (D14Ertd449e), mRNA.	Penetrating at least one phospholipid bilayer of a membrane. May also refer to the state of being buried in the bilayer with no exposure outside the bilayer. When used to describe a protein, indicates that all or part of the peptide sequence is embedded in the membrane [goid 16021] [evidence IEA]; Double layer of lipid molecules that encloses all cells, and, in eukaryotes, many organelles; may be…			AA960404; 0610010A22Rik; 0610008K04Rik
1570326	Prss36	0.950285	0.00876769	Mus musculus	RefSeq	ILMN_215415	ILMN_239827	PRSS36	NM_001081374.1	NM_001081374.1		77613	124487022	NM_001081374.1	Prss36	NP_001074843.1	ILMN_1228060	1570326	S	2700	GGATATCGCAAACCGTGGGAGAAGCCCATTTTCTTCATCTCGGTGGCTCC	7	-	135076463-135076512	7qF3	Mus musculus protease, serine, 36 (Prss36), mRNA.	The space external to the outermost structure of a cell. For cells without external protective or external encapsulating structures this refers to space outside of the plasma membrane. This term covers the host cell environment outside an intracellular parasite [goid 5576] [evidence IEA]; A layer consisting mainly of proteins (especially collagen) and glycosaminoglycans (mostly as proteoglycans) …	The hydrolysis of a peptide bond or bonds within a protein [goid 6508] [evidence IC ]	Catalysis of the hydrolysis of various bonds, e.g. C-O, C-N, C-C, phosphoric anhydride bonds, etc. Hydrolase is the systematic name for any enzyme of EC class 3 [goid 16787] [evidence IEA]; Catalysis of the hydrolysis of a peptide bond. A peptide bond is a covalent bond formed when the carbon atom from the carboxyl group of one amino acid shares electrons with the nitrogen atom from the amino gro…	C330007D15Rik
1820632	Pofut1	1.07556	0.00890522	Mus musculus	RefSeq	ILMN_209803	ILMN_234088	POFUT1	NM_001039055.1	NM_001039055.1		140484	84794594	NM_001039055.1	Pofut1	NP_001034144.1	ILMN_2599360	1820632	S	3905	TGGGCTCTCGTCTGTGGCAAGCACTGTACTCTTTGACCCCGTTTCTCCCC	2	+	153092784-153092833	2qH1	Mus musculus protein O-fucosyltransferase 1 (Pofut1), transcript variant 2, mRNA.	The irregular network of unit membranes, visible only by electron microscopy, that occurs in the cytoplasm of many eukaryotic cells. The membranes form a complex meshwork of tubular channels, which are often expanded into slitlike cavities called cisternae. The ER takes two forms, rough (or granular), with ribosomes adhering to the outer surface, and smooth (with no ribosomes attached) [goid 5783…	The chemical reactions and pathways involving carbohydrates, any of a group of organic compounds based of the general formula Cx(H2O)y. Includes the formation of carbohydrate derivatives by the addition of a carbohydrate residue to another molecule [goid 5975] [evidence IEA]; The formation of O-glycans by addition of glycosyl groups either to the hydroxyl group of peptidyl-serine, peptidyl-threon…	Catalysis of the transfer of a fucosyl group to an acceptor molecule, typically another carbohydrate or a lipid [goid 8417] [evidence ISO]; Interacting selectively with manganese (Mn) ions [goid 30145] [evidence IEA]; Catalysis of the transfer of a group, e.g. a methyl group, glycosyl group, acyl group, phosphorus-containing, or other groups, from one compound (generally regarded as the donor) to…	mKIAA0180; O-FucT-1; KIAA0180
1410259	Odf3b	0.938364	0.00896326	Mus musculus	RefSeq	ILMN_218106	ILMN_247576	2010001J22RIK	NM_001013022.1	NM_001013022.1		70113	61316403	NM_001013022.1	Odf3b	NP_001013040.1	ILMN_1251371	1410259	S	630	GTGCCTACCACGTAGTGAATCCTATGATCTACAAGACTCGAGCCCCGCAG	15	-	89208240-89208289	15qE3	Mus musculus RIKEN cDNA 2010001J22 gene (2010001J22Rik), mRNA.
3520408	Mobp	0.780924	0.00897782	Mus musculus	RefSeq	ILMN_191708	ILMN_257571	MOBP	NM_008614.2	NM_008614.2		17433	31543261	NM_008614.2	Mobp	NP_032640.1	ILMN_1223628	3520408	S	3183	CGCCCCAATGCTTTGCCTAATGTAAATCCCACGGCGGCCCCACTGATTTA	9	+	120084654-120084703	9qF4	Mus musculus myelin-associated oligodendrocytic basic protein (Mobp), transcript variant 1, mRNA.	All of the contents of a cell excluding the plasma membrane and nucleus, but including other subcellular structures [goid 5737] [evidence IEA]; A semiautonomous, self replicating organelle that occurs in varying numbers, shapes, and sizes in the cytoplasm of virtually all eukaryotic cells. It is notably the site of tissue respiration [goid 5739] [evidence IDA]		The action of a molecule that contributes to the structural integrity of the myelin sheath of a nerve [goid 19911] [evidence IDA]	MOBP155; R74645; MOBP81; MOBP73; AI835053; MOBP69; AI839848; MOBP170
2260164	Cpt1a	1.08704	0.00908976	Mus musculus	RefSeq	ILMN_209016	ILMN_209016	CPT1A	NM_013495.1	NM_013495.1		12894	27804308	NM_013495.1	Cpt1a	NP_038523.1	ILMN_2591776	2260164	S	4177	TGCTGTTTGGATATAAATCTTAGAAATGCATGTGTGAACGAATATAGCTG	19	+	3385656-3385705	19qA	Mus musculus carnitine palmitoyltransferase 1a, liver (Cpt1a), mRNA.	Penetrating at least one phospholipid bilayer of a membrane. May also refer to the state of being buried in the bilayer with no exposure outside the bilayer. When used to describe a protein, indicates that all or part of the peptide sequence is embedded in the membrane [goid 16021] [evidence IEA]; Double layer of lipid molecules that encloses all cells, and, in eukaryotes, many organelles; may be…	The chemical reactions and pathways involving fatty acids, aliphatic monocarboxylic acids liberated from naturally occurring fats and oils by hydrolysis [goid 6631] [evidence IEA]; The directed movement of substances (such as macromolecules, small molecules, ions) into, out of, within or between cells, or within a multicellular organism [goid 6810] [evidence IEA]; The chemical reactions and pathw…	Catalysis of the transfer of a group, e.g. a methyl group, glycosyl group, acyl group, phosphorus-containing, or other groups, from one compound (generally regarded as the donor) to another compound (generally regarded as the acceptor). Transferase is the systematic name for any enzyme of EC class 2 [goid 16740] [evidence IEA]; Catalysis of the generalized reaction: acyl-carrier + reactant = acyl…	CPTI; C730027G07; Cpt1
2230411	Cbr3	1.09824	0.0091794	Mus musculus	RefSeq	ILMN_210755	ILMN_210755	CBR3	NM_173047.2	NM_173047.2		109857	31982073	NM_173047.2	Cbr3	NP_766635.1	ILMN_2608811	2230411	S	607	CCGAGGTGGACCTGGTCGACCTCATGAAAAAGTTTGTGGAGGATACAAAA	16	+	93690676-93690725	16qC4	Mus musculus carbonyl reductase 3 (Cbr3), mRNA.		The process of removal or addition of one or more electrons with or without the concomitant removal or addition of a proton or protons [goid 55114] [evidence IEA]	Catalysis of an oxidation-reduction (redox) reaction, a reversible chemical reaction in which the oxidation state of an atom or atoms within a molecule is altered. One substrate acts as a hydrogen or electron donor and becomes oxidized, while the other acts as hydrogen or electron acceptor and becomes reduced [goid 16491] [evidence IEA]; Catalysis of the reaction: R-CHOH-R' + NADP+ = R-CO-R' + NA…	1110001J05Rik; C81353; MGC99956
5560021	B630019K06Rik	1.07122	0.00922022	Mus musculus	RefSeq	ILMN_219497	ILMN_219497	B630019K06RIK	NM_175327.3	NM_175327.3		102941	141802569	NM_175327.3	B630019K06Rik	NP_780536.1	ILMN_1222840	5560021	S	2426	CTGAATTAACTGCCAATGAATTGTAAATGTTACTGTCACATCAGTGTACC	X	+	8471933-8471982	XqA1.1	Mus musculus RIKEN cDNA B630019K06 gene (B630019K06Rik), mRNA.				AI843180
1770152	Itgb5	1.08208	0.00931426	Mus musculus	RefSeq	ILMN_185183	ILMN_249781	ITGB5	NM_010580.1	NM_010580.1		16419	6754379	NM_010580.1	Itgb5	NP_034710.1	ILMN_2663613	1770152	S	2857	GCCAGACAAGAAGGTATCCGGAAGAGTCTGTGTGTACAAAGCTAGCGCGC	16	+	33949122-33949171	16qB3	Mus musculus integrin beta 5 (Itgb5), mRNA.	Double layer of lipid molecules that encloses all cells, and, in eukaryotes, many organelles; may be a single or double lipid bilayer; also includes associated proteins [goid 16020] [evidence IEA]; Penetrating at least one phospholipid bilayer of a membrane. May also refer to the state of being buried in the bilayer with no exposure outside the bilayer. When used to describe a protein, indicates …	Any series of molecular signals generated as a consequence of an integrin binding to one of its physiological ligands [goid 7229] [evidence IEA]; The attachment of a cell, either to another cell or to an underlying substrate such as the extracellular matrix, via cell adhesion molecules [goid 7155] [evidence IEA]; The binding of a cell to the extracellular matrix via adhesion molecules [goid 7160]…	Combining with an extracellular or intracellular messenger to initiate a change in cell activity [goid 4872] [evidence IEA]; Interacting selectively with any protein or protein complex (a complex of two or more proteins that may include other nonprotein molecules) [goid 5515] [evidence IEA]; The selective, often stoichiometric, interaction of a molecule with one or more specific sites on another …	[b]5A; AA475909; [b]5B; [b]5; ESTM23; AI874634; beta-5; beta5; [b]-5
2320201	Trip10	1.06175	0.00933131	Mus musculus	RefSeq	ILMN_195696	ILMN_195696	TRIP10	NM_134125.3	NM_134125.3		106628	146149189	NM_134125.3	Trip10	NP_598886.1	ILMN_1213117	2320201	S	1685	AAACAGGGAGCTGAGGGCTACGTGCCCACCTCTTACCTCCGAGTCACACT	17	+	57402515-57402564	17qD	Mus musculus thyroid hormone receptor interactor 10 (Trip10), mRNA.	All of the contents of a cell excluding the plasma membrane and nucleus, but including other subcellular structures [goid 5737] [evidence IEA]; Any of the various filamentous elements that form the internal framework of cells, and typically remain after treatment of the cells with mild detergent to remove membrane constituents and soluble components of the cytoplasm. The term embraces intermediat…	A type of vesicle-mediated transport in which cells take up external materials or membrane constituents by the invagination of small region of the plasma membrane to form a new membrane-bounded vesicle [goid 6897] [evidence IEA]	Interacting selectively with a lipid [goid 8289] [evidence IEA]; Interacting selectively with any protein or protein complex (a complex of two or more proteins that may include other nonprotein molecules) [goid 5515] [evidence IPI]	AI646975; Cip4
3360603	LOC624855	1.0716	0.00945652	Mus musculus	RefSeq	ILMN_248606	ILMN_248606	LOC624855	NM_001037922.1	NM_001037922.1		624855	85702317	NM_001037922.1	LOC624855	NP_001033011.1	ILMN_2916239	3360603	S	2028	CACAGAGAAACCCTTTCTTGAAAAACAGAGCACGGGGGCCGGGGGAGAAA	8	+	88063358-88063407	8qC3	Mus musculus similar to Cyclin-dependent kinases regulatory subunit 1 (CKS-1) (Sid 1334) (LOC624855), mRNA.
7100364	Erf	0.895093	0.00957811	Mus musculus	RefSeq	ILMN_214710	ILMN_214710	ERF	NM_010155.2	NM_010155.2		13875	40254587	NM_010155.2	Erf	NP_034285.2	ILMN_2650998	7100364	S	3111	AGGCCAGGACCATGTGAAAGGGAGGTGTGCGATGTTAGCCTTCTGCTTGG	7	-	26027828-26027877	7qA3	Mus musculus Ets2 repressor factor (Erf), mRNA.	A membrane-bounded organelle of eukaryotic cells in which chromosomes are housed and replicated. In most cells, the nucleus contains all of the cell's chromosomes except the organellar chromosomes, and is the site of RNA synthesis and processing. In some species, or in specialized cell types, RNA metabolism or DNA replication may be absent [goid 5634] [evidence IEA]	Any process that modulates the frequency, rate or extent of DNA-dependent transcription [goid 6355] [evidence IEA]; The synthesis of either RNA on a template of DNA or DNA on a template of RNA [goid 6350] [evidence IEA]	Interacting selectively with DNA (deoxyribonucleic acid) [goid 3677] [evidence IEA]; The function of binding to a specific DNA sequence in order to modulate transcription. The transcription factor may or may not also interact selectively with a protein or macromolecular complex [goid 3700] [evidence IEA]; Interacting selectively with DNA of a specific nucleotide composition, e.g. GC-rich DNA bind…
7160348	Snx14	1.07456	0.00964745	Mus musculus	RefSeq	ILMN_211759	ILMN_211759	SNX14	NM_172926.2	NM_172926.2		244962	142379980	NM_172926.2	Snx14	NP_766514.1	ILMN_2684985	7160348	S	690	ATAACCAAGAAACTATTAAAAGCAGCAATGAAACATATAGAAGTGATTGT	9	-	88305412-88305461	9qE3.1	Mus musculus sorting nexin 14 (Snx14), mRNA.		The directed movement of proteins into, out of, within or between cells [goid 15031] [evidence IEA]; The directed movement of substances (such as macromolecules, small molecules, ions) into, out of, within or between cells, or within a multicellular organism [goid 6810] [evidence IEA]; Any process that mediates interactions between a cell and its surroundings. Encompasses interactions such as sig…	Interacting selectively with any inositol-containing glycerophospholipid [goid 35091] [evidence IEA]; Interacting selectively with any protein or protein complex (a complex of two or more proteins that may include other nonprotein molecules) [goid 5515] [evidence IEA]; Mediates the transfer of a signal from the outside to the inside of a cell by means other than the introduction of the signal mol…	YR-14; C330035N22Rik; B830022K16
4040438	Lims2	0.889659	0.00966886	Mus musculus	RefSeq	ILMN_221324	ILMN_221324	LIMS2	NM_144862.3	NM_144862.3		225341	146149188	NM_144862.3	Lims2	NP_659111.1	ILMN_1247916	4040438	S	842	CAGCCCTCAGCAAAGCCTGGTGTGTGAACTGCTTTTCCTGTTCCACCTGC	18	+	32116898-32116947	18qB1	Mus musculus LIM and senescent cell antigen like domains 2 (Lims2), mRNA.	Double layer of lipid molecules that encloses all cells, and, in eukaryotes, many organelles; may be a single or double lipid bilayer; also includes associated proteins [goid 16020] [evidence IEA]; A specialized region of connection between two cells or between a cell and the extracellular matrix [goid 30054] [evidence IEA]; The membrane surrounding a cell that separates the cell from its externa…	Any process specifically pertinent to the functioning of integrated living units: cells, tissues, organs, and organisms. A process is a collection of molecular events with a defined beginning and end [goid 8150] [evidence ND ]	Interacting selectively with any metal ion [goid 46872] [evidence IEA]; Interacting selectively with zinc (Zn) ions [goid 8270] [evidence IEA]; Elemental activities, such as catalysis or binding, describing the actions of a gene product at the molecular level. A given gene product may exhibit one or more molecular functions [goid 3674] [evidence ND ]	PINCH2
610600	Hmgn2	0.934366	0.00968183	Mus musculus	RefSeq	ILMN_213625	ILMN_213625	HMGN2	NM_016957.3	NM_016957.3		15331	86198321	NM_016957.3	Hmgn2	NP_058653.1	ILMN_2862111	610600	S	894	GGGGACTTTGCAGTGACTTCATTGAGTGTTCTCAAAAGAGCACTGGTTCC	4	-	133520964-133521013	4qD3	Mus musculus high mobility group nucleosomal binding domain 2 (Hmgn2), mRNA.	The ordered and organized complex of DNA and protein that forms the chromosome [goid 785] [evidence IEA]; All of the contents of a cell excluding the plasma membrane and nucleus, but including other subcellular structures [goid 5737] [evidence IEA]; A membrane-bounded organelle of eukaryotic cells in which chromosomes are housed and replicated. In most cells, the nucleus contains all of the cell'…		Interacting selectively with DNA (deoxyribonucleic acid) [goid 3677] [evidence IEA]	MGC103384; MGC102472; MGC103137; MGC118420; Hmg17; HMG-17
1440528	B4galnt4	0.896854	0.00975204	Mus musculus	RefSeq	ILMN_233892	ILMN_233892	B4GALNT4	NM_177897.3	NM_177897.3		330671	58372115	NM_177897.3	B4galnt4	NP_808565.2	ILMN_2789862	1440528	S	3013	CTTCGACTGCGACACTTCTACCACCACTATCACTCGAAGCGAGGCATGTG	7	+	148257926-148257975	7qF5	Mus musculus beta-1,4-N-acetyl-galactosaminyl transferase 4 (B4galnt4), mRNA.	A compound membranous cytoplasmic organelle of eukaryotic cells, consisting of flattened, ribosome-free vesicles arranged in a more or less regular stack. The Golgi apparatus differs from the endoplasmic reticulum in often having slightly thicker membranes, appearing in sections as a characteristic shallow semicircle so that the convex side (cis or entry face) abuts the endoplasmic reticulum, sec…		Catalysis of the transfer of a group, e.g. a methyl group, glycosyl group, acyl group, phosphorus-containing, or other groups, from one compound (generally regarded as the donor) to another compound (generally regarded as the acceptor). Transferase is the systematic name for any enzyme of EC class 2 [goid 16740] [evidence IEA]; Catalysis of the reaction: UDP-N-acetyl-D-galactosamine + N-acetyl-be…	Gm1095; BC038881; MGC48196; beta4GalNAcT4
7150189	Refbp2	1.1489	0.0098489	Mus musculus	RefSeq	ILMN_187635	ILMN_237870	REFBP2	NM_019484.4	NM_019484.4		56009	148238334	NM_019484.4	Refbp2	NP_062357.3	ILMN_2697266	7150189	S	1196	GAACACATGACTGACTAGCATGCATGAAGAAGTGGGTTTCATTCTCAGCT	1	+	173434804-173434853	1qH3	Mus musculus RNA and export factor binding protein 2 (Refbp2), mRNA.	All of the contents of a cell excluding the plasma membrane and nucleus, but including other subcellular structures [goid 5737] [evidence IEA]; A membrane-bounded organelle of eukaryotic cells in which chromosomes are housed and replicated. In most cells, the nucleus contains all of the cell's chromosomes except the organellar chromosomes, and is the site of RNA synthesis and processing. In some …	The directed movement of substances (such as macromolecules, small molecules, ions) into, out of, within or between cells, or within a multicellular organism [goid 6810] [evidence IEA]; The directed movement of mRNA, messenger ribonucleic acid, into, out of, within or between cells [goid 51028] [evidence IEA]; The process of removing sections of the primary RNA transcript to remove sequences not …	Interacting selectively with an RNA molecule or a portion thereof [goid 3723] [evidence IDA]; Interacting selectively with single-stranded DNA [goid 3697] [evidence IDA]; Interacting selectively with any nucleic acid [goid 3676] [evidence IEA]; Interacting selectively with a nucleotide, any compound consisting of a nucleoside that is esterified with (ortho)phosphate or an oligophosphate at any hy…	MGC117570; REF2; C130042O11Rik
6960605	Cmtm5	0.893409	0.00985789	Mus musculus	RefSeq	ILMN_222477	ILMN_222477	CMTM5	NM_026066.2	NM_026066.2		67272	142365114	NM_026066.2	Cmtm5	NP_080342.1	ILMN_1231274	6960605	S	575	CCTGGTCTCCGTCTTTGCCTATGATGCATTCAAGATCTACCGAACTGAGC	14	+	55557703-55557752	14qC3	Mus musculus CKLF-like MARVEL transmembrane domain containing 5 (Cmtm5), mRNA.	Penetrating at least one phospholipid bilayer of a membrane. May also refer to the state of being buried in the bilayer with no exposure outside the bilayer. When used to describe a protein, indicates that all or part of the peptide sequence is embedded in the membrane [goid 16021] [evidence IEA]; Double layer of lipid molecules that encloses all cells, and, in eukaryotes, many organelles; may be…	The directed movement of a motile cell or organism, or the directed growth of a cell guided by a specific chemical concentration gradient. Movement may be towards a higher concentration (positive chemotaxis) or towards a lower concentration (negative chemotaxis) [goid 6935] [evidence IEA]	Functions to control the survival, growth, differentiation and effector function of tissues and cells [goid 5125] [evidence IEA]	2900052H21Rik; Cklfsf5; 1500005P16Rik
1190020	Efhd2	1.10551	0.0098813	Mus musculus	RefSeq	ILMN_223349	ILMN_223349	EFHD2	NM_025994.3	NM_025994.3		27984	141803228	NM_025994.3	Efhd2	NP_080270.2	ILMN_1256246	1190020	S	2193	GTGTGTGTGGTTTTTGATGACTAACTAGAAACAAAGGTGGACAGGATCAG	4	-	141414195-141414244	4qE1	Mus musculus EF hand domain containing 2 (Efhd2), mRNA.			Interacting selectively with calcium ions (Ca2+) [goid 5509] [evidence IDA]; Interacting selectively with any protein or protein complex (a complex of two or more proteins that may include other nonprotein molecules) [goid 5515] [evidence IPI]	2600015J22Rik; D4Wsu27e; AA408606
7100154	Cdk5	0.923494	0.00988235	Mus musculus	RefSeq	ILMN_217117	ILMN_217117	CDK5	NM_007668.3	NM_007668.3		12568	142348589	NM_007668.3	Cdk5	NP_031694.1	ILMN_1216721	7100154	S	1756	CTCATGTAACCTGCCACTTCCACCTTCTCGCTGAGCTAGTTAGAACCTCG	5	-	23924312-23924361	5qA3	Mus musculus cyclin-dependent kinase 5 (Cdk5), mRNA.	A prolongation or process extending from a cell, e.g. a flagellum or axon [goid 42995] [evidence IEA]; All of the contents of a cell excluding the plasma membrane and nucleus, but including other subcellular structures [goid 5737] [evidence IDA]; A membrane-bounded organelle of eukaryotic cells in which chromosomes are housed and replicated. In most cells, the nucleus contains all of the cell's c…	The progression of biochemical and morphological phases and events that occur in a cell during successive cell replication or nuclear replication events. Canonically, the cell cycle comprises the replication and segregation of genetic material followed by the division of the cell, but in endocycles or syncytial cells nuclear replication or nuclear division may not be followed by cell division [go…	Interacting selectively with ATP, adenosine 5'-triphosphate, a universally important coenzyme and enzyme regulator [goid 5524] [evidence IEA]; Catalysis of the reaction: ATP + a protein = ADP + a phosphoprotein; dependent on the binding of a regulatory cyclin subunit and full activity requires stimulatory phosphorylation by a CDK-activating kinase (CAK) [goid 4693] [evidence IEA]; Interacting sel…	Crk6; AW048668
2810706	Fa2h	0.906748	0.00993382	Mus musculus	RefSeq	ILMN_222241	ILMN_222241	FA2H	NM_178086.2	NM_178086.2		338521	31342560	NM_178086.2	Fa2h	NP_835187.1	ILMN_2746783	2810706	S	2176	CTGGCCCCAAATGAAGTAGCTGGTCAGATGGCCCTTTCTAATCCTATGTA	8	-	113869298-113869347	8qE1	Mus musculus fatty acid 2-hydroxylase (Fa2h), mRNA.	The irregular network of unit membranes, visible only by electron microscopy, that occurs in the cytoplasm of many eukaryotic cells. The membranes form a complex meshwork of tubular channels, which are often expanded into slitlike cavities called cisternae. The ER takes two forms, rough (or granular), with ribosomes adhering to the outer surface, and smooth (with no ribosomes attached) [goid 5783…	The chemical reactions and pathways resulting in the formation of a fatty acid, any of the aliphatic monocarboxylic acids that can be liberated by hydrolysis from naturally occurring fats and oils. Fatty acids are predominantly straight-chain acids of 4 to 24 carbon atoms, which may be saturated or unsaturated; branched fatty acids and hydroxy fatty acids also occur, and very long chain acids of …	Interacting selectively with iron (Fe) ions [goid 5506] [evidence IEA]; Interacting selectively with any metal ion [goid 46872] [evidence IEA]; Catalysis of an oxidation-reduction (redox) reaction, a reversible chemical reaction in which the oxidation state of an atom or atoms within a molecule is altered. One substrate acts as a hydrogen or electron donor and becomes oxidized, while the other ac…	FAAH; Faxdc1; G630055L08Rik
6650504	Fkbp10	0.910613	0.0100812	Mus musculus	RefSeq	ILMN_212109	ILMN_212109	FKBP10	NM_010221.1	NM_010221.1		14230	6806906	NM_010221.1	Fkbp10	NP_034351.1	ILMN_1215085	6650504	S	2161	TAGGCACGGCAAGGGTGAGCTTCTTGGTCCTTCACTTTCCCAGACGTGCC	11	+	100285715-100285764	11qD	Mus musculus FK506 binding protein 10 (Fkbp10), mRNA.	The irregular network of unit membranes, visible only by electron microscopy, that occurs in the cytoplasm of many eukaryotic cells. The membranes form a complex meshwork of tubular channels, which are often expanded into slitlike cavities called cisternae. The ER takes two forms, rough (or granular), with ribosomes adhering to the outer surface, and smooth (with no ribosomes attached) [goid 5783…	The process of assisting in the covalent and noncovalent assembly of single chain polypeptides or multisubunit complexes into the correct tertiary structure [goid 6457] [evidence IEA]	Catalysis of the geometric or structural changes within one molecule. Isomerase is the systematic name for any enzyme of EC class 5 [goid 16853] [evidence IEA]; Catalysis of the reaction: peptidyl-proline (omega=180) = peptidyl-proline (omega=0) [goid 3755] [evidence IEA]; Interacting selectively with calcium ions (Ca2+) [goid 5509] [evidence IEA]; Interacting selectively with any protein or prot…	Fkbp6; AI325255; Fkbp-rs1; FKBP65; Fkbp1-rs; 65kDa
3190202	0610012D14Rik	0.917345	0.0101273	Mus musculus	RefSeq	ILMN_213393	ILMN_213393	0610012D14RIK	NM_026690.1	NM_026690.1		68352	21312001	NM_026690.1	0610012D14Rik	NP_080966.1	ILMN_1248518	3190202	S	896	TGCTGAGTCTCCTCCCCTACTACCCTTACTGTCATATTGACAACTATGGG	7	+	51723051-51723056:51723057-51723100	7qB4	Mus musculus RIKEN cDNA 0610012D14 gene (0610012D14Rik), mRNA.		The process of removal or addition of one or more electrons with or without the concomitant removal or addition of a proton or protons [goid 55114] [evidence IEA]; The chemical reactions and pathways resulting in the formation of a pyridine nucleotide, a nucleotide characterized by a pyridine derivative as a nitrogen base [goid 19363] [evidence IEA]; The chemical reactions and pathways, including…	Catalysis of an oxidation-reduction (redox) reaction, a reversible chemical reaction in which the oxidation state of an atom or atoms within a molecule is altered. One substrate acts as a hydrogen or electron donor and becomes oxidized, while the other acts as hydrogen or electron acceptor and becomes reduced [goid 16491] [evidence IEA]; Catalysis of the reaction: L-aspartate + H2O + NAD(P)+ = ox…
130768	2310047D13Rik	0.905926	0.0101797	Mus musculus	MEEBO	ILMN_195587	ILMN_195587	2310047D13RIK	scl39924.1.1_173				51828563	XM_282971	2310047D13Rik		ILMN_2543108	130768	S	1700	CAGGTGTCCTGTAGGCCAGTGCTTCCTGCTAAGACAGACCCATTTCTGTG						Penetrating at least one phospholipid bilayer of a membrane. May also refer to the state of being buried in the bilayer with no exposure outside the bilayer. When used to describe a protein, indicates that all or part of the peptide sequence is embedded in the membrane [goid 16021] [evidence IEA]; Double layer of lipid molecules that encloses all cells, and, in eukaryotes, many organelles; may be…
4150692	Fahd2a	0.911719	0.0102841	Mus musculus	RefSeq	ILMN_210830	ILMN_220499	FAHD2A	NM_029629.1	NM_029629.1		68126	29366813	NM_029629.1	Fahd2a	NP_083905.1	ILMN_1245115	4150692	S	439	GGGCTTGAATTATGCAGACCACTGCCAAGAACAGAATGTGCGGGTGCCCA	2	-	127266190-127266239	2qF1	Mus musculus fumarylacetoacetate hydrolase domain containing 2A (Fahd2a), mRNA.		The chemical reactions and pathways, including anabolism and catabolism, by which living organisms transform chemical substances. Metabolic processes typically transform small molecules, but also include macromolecular processes such as DNA repair and replication, and protein synthesis and degradation [goid 8152] [evidence IEA]	Catalysis of the hydrolysis of various bonds, e.g. C-O, C-N, C-C, phosphoric anhydride bonds, etc. Hydrolase is the systematic name for any enzyme of EC class 3 [goid 16787] [evidence IEA]; Interacting selectively with magnesium (Mg) ions [goid 287] [evidence IEA]; Interacting selectively with calcium ions (Ca2+) [goid 5509] [evidence IEA]; Interacting selectively with any metal ion [goid 46872] …	Cgi-105; 1500003K14Rik; B430104H02Rik
4220603	Fcgr1	0.928053	0.0102877	Mus musculus	RefSeq	ILMN_219622	ILMN_219622	FCGR1	NM_010186.4	NM_010186.4		14129	146149113	NM_010186.4	Fcgr1	NP_034316.1	ILMN_1229523	4220603	S	2315	GGCATGAGAGGGACCGGGATAATGGACCACAGTCACAGGAGGAGATACAC				3qF2.1	Mus musculus Fc receptor, IgG, high affinity I (Fcgr1), mRNA.	Double layer of lipid molecules that encloses all cells, and, in eukaryotes, many organelles; may be a single or double lipid bilayer; also includes associated proteins [goid 16020] [evidence IEA]; The membrane surrounding a cell that separates the cell from its external environment. It consists of a phospholipid bilayer and associated proteins [goid 5886] [evidence IEA]; Penetrating at least one…	The process by which an antigen-presenting cell expresses a peptide antigen of exogenous origin on its cell surface in association with an MHC class I protein complex. The peptide antigen is typically, but not always, processed from a whole protein. Class I here refers to classical class I molecules [goid 42590] [evidence IMP]; Reactions triggered in response to the presence of a bacterium that a…	Combining with an extracellular or intracellular messenger to initiate a change in cell activity [goid 4872] [evidence IEA]; Combining with an immunoglobulin of an IgG isotype via the Fc region to initiate a change in cell activity [goid 19770] [evidence IMP]; Interacting selectively with an immunoglobulin of an IgG isotype [goid 19864] [evidence IDA]; Interacting selectively with an immunoglobul…	IGGHAFC; FcgammaRI; AV092959; AI323638; CD64
6180411	Gltp	0.888213	0.0104575	Mus musculus	RefSeq	ILMN_208899	ILMN_208899	GLTP	NM_019821.2	NM_019821.2		56356	31560403	NM_019821.2	Gltp	NP_062795.2	ILMN_2971816	6180411	S	1361	TGTACCAGCAAGCCTTTTCAACCAACTGACTAGGCGCACACAGGTGACCC	5	-	115119709-115119758	5qF	Mus musculus glycolipid transfer protein (Gltp), mRNA.	All of the contents of a cell excluding the plasma membrane and nucleus, but including other subcellular structures [goid 5737] [evidence IEA]	The directed movement of substances (such as macromolecules, small molecules, ions) into, out of, within or between cells, or within a multicellular organism [goid 6810] [evidence IEA]; The directed movement of lipids into, out of, within or between cells. Lipids are compounds soluble in an organic solvent but not, or sparingly, in an aqueous solvent [goid 6869] [evidence IEA]; The directed movem…	Interacting selectively with a glycolipid, any compound containing one or more monosaccharide residues bound by a glycosidic linkage to a hydrophobic moiety such as an acylglycerol, a sphingoid, a ceramide (N-acylsphingoid) or a prenyl phosphate [goid 51861] [evidence IEA]; Enables the directed movement of glycolipids, compounds containing (usually) 1-4 linked monosaccharide residues joined by a …	1110001F24Rik; C76925; C77564
380259	Mal	0.85099	0.0104634	Mus musculus	RefSeq	ILMN_211935	ILMN_211935	MAL	NM_010762.4	NM_010762.4		17153	141801061	NM_010762.4	Mal	NP_034892.1	ILMN_1248947	380259	S	2595	CAACAAAGCTGAACCCTAACATTACACTAACCAGCAGCTCAACACGAGTG	2	-	127459095-127459144	2qF1	Mus musculus myelin and lymphocyte protein, T-cell differentiation protein (Mal), mRNA.	A compound membranous cytoplasmic organelle of eukaryotic cells, consisting of flattened, ribosome-free vesicles arranged in a more or less regular stack. The Golgi apparatus differs from the endoplasmic reticulum in often having slightly thicker membranes, appearing in sections as a characteristic shallow semicircle so that the convex side (cis or entry face) abuts the endoplasmic reticulum, sec…	A process that directly activates any of the steps required for cell death by apoptosis [goid 6917] [evidence IDA]		VIP17; MPV17
2030739	Vegfa	1.11411	0.0104939	Mus musculus	RefSeq	ILMN_224512	ILMN_224512	VEGFA	NM_001025250.2	NM_001025250.2		22339	118131137	NM_001025250.2	Vegfa	NP_001020421.1	ILMN_3121255	2030739	A	2128	GGCAGGACCCGCAAGCCCCTCACGGAGGCAGAGAAAAGAGAAAGTGTTTT	17	-	46154668-46154717	17qC	Mus musculus vascular endothelial growth factor A (Vegfa), transcript variant 1, mRNA.	Double layer of lipid molecules that encloses all cells, and, in eukaryotes, many organelles; may be a single or double lipid bilayer; also includes associated proteins [goid 16020] [evidence IEA]; All of the contents of a cell excluding the plasma membrane and nucleus, but including other subcellular structures [goid 5737] [evidence IDA]; The space external to the outermost structure of a cell. …	The process whereby relatively unspecialized cells, e.g. embryonic or regenerative cells, acquire specialized structural and/or functional features that characterize the cells, tissues, or organs of the mature organism or some other relatively stable phase of the organism's life history. Differentiation includes the processes involved in commitment of a cell to a specific fate [goid 30154] [evide…	The function that stimulates a cell to grow or proliferate. Most growth factors have other actions besides the induction of cell growth or proliferation [goid 8083] [evidence IEA]; Interacting selectively with heparin, any member of a group of glycosaminoglycans found mainly as an intracellular component of mast cells and which consist predominantly of alternating alpha1-4-linked D-galactose and …	Vegf; VEGF120; VPF; VEGF-A
5860358	Vegfa	1.09854	0.0105266	Mus musculus	RefSeq	ILMN_192050	ILMN_192050	VEGFA	NM_009505.3	NM_009505.3		22339	118130279	NM_009505.3	Vegfa	NP_033531.2	ILMN_2484527	5860358	S	2696	CATCACGTCTTTGTCTCTAGAGCAGTTTTCCGAGATATTCCGTAGTACAT	17	-	46154028-46154077	17qC	Mus musculus vascular endothelial growth factor A (Vegfa), transcript variant 2, mRNA.	Double layer of lipid molecules that encloses all cells, and, in eukaryotes, many organelles; may be a single or double lipid bilayer; also includes associated proteins [goid 16020] [evidence IEA]; All of the contents of a cell excluding the plasma membrane and nucleus, but including other subcellular structures [goid 5737] [evidence IDA]; The space external to the outermost structure of a cell. …	The process whereby relatively unspecialized cells, e.g. embryonic or regenerative cells, acquire specialized structural and/or functional features that characterize the cells, tissues, or organs of the mature organism or some other relatively stable phase of the organism's life history. Differentiation includes the processes involved in commitment of a cell to a specific fate [goid 30154] [evide…	The function that stimulates a cell to grow or proliferate. Most growth factors have other actions besides the induction of cell growth or proliferation [goid 8083] [evidence IEA]; Interacting selectively with heparin, any member of a group of glycosaminoglycans found mainly as an intracellular component of mast cells and which consist predominantly of alternating alpha1-4-linked D-galactose and …	VEGF120; VPF; VEGF-A; Vegf
2260450	Shh	0.926497	0.0106116	Mus musculus	RefSeq	ILMN_193133	ILMN_260687	SHH	NM_009170.2	NM_009170.2		20423	40254618	NM_009170.2	Shh	NP_033196.1	ILMN_2610013	2260450	S	2086	CTTGTCCTGCGTTTCAGAAGGCAAACCTCCGCATTCCTCTCCTGCTATGC	5	-	28783898-28783947	5qB1	Mus musculus sonic hedgehog (Shh), mRNA.	Double layer of lipid molecules that encloses all cells, and, in eukaryotes, many organelles; may be a single or double lipid bilayer; also includes associated proteins [goid 16020] [evidence IEA]; The space external to the outermost structure of a cell. For cells without external protective or external encapsulating structures this refers to space outside of the plasma membrane. This term covers…	Any process that activates or increases the rate or extent of cell proliferation [goid 8284] [evidence IDA]; The biological process whose specific outcome is the progression of a multicellular organism over time from an initial condition (e.g. a zygote or a young adult) to a later condition (e.g. a multicellular animal or an aged adult) [goid 7275] [evidence IEA]; Any developmental process that r…	Catalysis of the hydrolysis of various bonds, e.g. C-O, C-N, C-C, phosphoric anhydride bonds, etc. Hydrolase is the systematic name for any enzyme of EC class 3 [goid 16787] [evidence IEA]; Catalysis of the hydrolysis of a peptide bond. A peptide bond is a covalent bond formed when the carbon atom from the carboxyl group of one amino acid shares electrons with the nitrogen atom from the amino gro…	9530036O11Rik; Hhg1; Dsh
4250603	Kptn	1.06625	0.0106342	Mus musculus	RefSeq	ILMN_221220	ILMN_221220	KPTN	NM_133727.1	NM_133727.1		70394	19526915	NM_133727.1	Kptn	NP_598488.1	ILMN_2732642	4250603	S	1359	CAGGTGTGGGCACCTCGTATCTATCATTGTTGATGGGGAGCGAAGCATCT	7	+	16712607-16712656	7qA2	Mus musculus kaptin (Kptn), mRNA.	All of the contents of a cell excluding the plasma membrane and nucleus, but including other subcellular structures [goid 5737] [evidence IEA]; A prolongation or process extending from a cell, e.g. a flagellum or axon [goid 42995] [evidence IEA]		Interacting selectively with monomeric or multimeric forms of actin, including actin filaments [goid 3779] [evidence IEA]	2310042D10Rik; 2E4; C030013F01Rik
610039	E130016E03Rik	1.10221	0.0108699	Mus musculus	RefSeq	ILMN_250108	ILMN_250108	E130016E03RIK	NM_001039556.2	NM_001039556.2		623474	118130991	NM_001039556.2	E130016E03Rik	NP_001034645.1	ILMN_3161959	610039	S	2704	AGCTCCTGCCGTCTAATGAAGGACTGCTTCCTAACATGCCTTTGCTCCCC	4	+	11542786-11542801:11542802-11542835	4qA1	Mus musculus RIKEN cDNA E130016E03 gene (E130016E03Rik), mRNA.				Rad54b; Fsbp; MGC67261
2120097	Nr2c1	0.897547	0.010882	Mus musculus	RefSeq	ILMN_222754	ILMN_222754	NR2C1	NM_011629.2	NM_011629.2		22025	31982759	NM_011629.2	Nr2c1	NP_035759.2	ILMN_2754266	2120097	S	2328	CGTACGGATCGACAGTGTTATCCCACACATTTTAAAAATGGAGCCTGCAG	10	+	93658011-93658060	10qC2	Mus musculus nuclear receptor subfamily 2, group C, member 1 (Nr2c1), mRNA.	A membrane-bounded organelle of eukaryotic cells in which chromosomes are housed and replicated. In most cells, the nucleus contains all of the cell's chromosomes except the organellar chromosomes, and is the site of RNA synthesis and processing. In some species, or in specialized cell types, RNA metabolism or DNA replication may be absent [goid 5634] [evidence IDA]; The part of a cell or its ext…	Any process that modulates the frequency, rate or extent of DNA-dependent transcription [goid 6355] [evidence IEA]; The synthesis of either RNA on a template of DNA or DNA on a template of RNA [goid 6350] [evidence IEA]; Any process that stops, prevents or reduces the frequency, rate or extent of transcription from an RNA polymerase II promoter [goid 122] [evidence IDA]	Combining with an extracellular or intracellular messenger to initiate a change in cell activity [goid 4872] [evidence IEA]; Interacting selectively with DNA (deoxyribonucleic acid) [goid 3677] [evidence IEA]; Interacting selectively with any metal ion [goid 46872] [evidence IEA]; Interacting selectively with zinc (Zn) ions [goid 8270] [evidence IEA]; Interacting selectively with DNA of a specifi…	Tr2-11; Eenr; 80.3; TR2; 4831444H07Rik
150154	Setmar	1.05566	0.0109136	Mus musculus	RefSeq	ILMN_218293	ILMN_232648	SETMAR	XM_982623.1	XM_982623.1		74729	94378019	XM_982623.1	Setmar	XP_987717.1	ILMN_1237671	150154	S	1542	TGTATGATTCAGCAAGACCTCAGCCTTGCTTTTTGGCTAGTCTTGCCGGC	6	+	108027046-108027095	6qE1	PREDICTED: Mus musculus SET domain and mariner transposase fusion gene (Setmar), mRNA.	A membrane-bounded organelle of eukaryotic cells in which chromosomes are housed and replicated. In most cells, the nucleus contains all of the cell's chromosomes except the organellar chromosomes, and is the site of RNA synthesis and processing. In some species, or in specialized cell types, RNA metabolism or DNA replication may be absent [goid 5634] [evidence IEA]	The alteration of DNA or protein in chromatin, which may result in changing the chromatin structure [goid 16568] [evidence IEA]	Catalysis of the transfer of a methyl group to an acceptor molecule [goid 8168] [evidence IEA]; Catalysis of the transfer of a group, e.g. a methyl group, glycosyl group, acyl group, phosphorus-containing, or other groups, from one compound (generally regarded as the donor) to another compound (generally regarded as the acceptor). Transferase is the systematic name for any enzyme of EC class 2 [g…
4860402	Msto1	0.880101	0.0109404	Mus musculus	RefSeq	ILMN_220373	ILMN_220373	MSTO1	NM_144898.1	NM_144898.1		229524	21450272	NM_144898.1	Msto1	NP_659147.1	ILMN_2721208	4860402	S	827	ACACGGCATTTGGTCTGGTGCACCTGACTGGATACAGCTCCTTCGTCTGT	3	-	88715280-88715329	3qF1	Mus musculus misato homolog 1 (Drosophila) (Msto1), mRNA.	Double layer of lipid molecules that encloses all cells, and, in eukaryotes, many organelles; may be a single or double lipid bilayer; also includes associated proteins [goid 16020] [evidence IEA]; The outer, i.e. cytoplasm-facing, lipid bilayer of the mitochondrial envelope [goid 5741] [evidence IEA]; A semiautonomous, self replicating organelle that occurs in varying numbers, shapes, and sizes …	The process of creating protein polymers, compounds composed of a large number of component monomers; polymeric proteins may be made up of different or identical monomers. Polymerization occurs by the addition of extra monomers to an existing poly- or oligomeric protein [goid 51258] [evidence IEA]		BC008103; MGC11722; MGC118015; FLJ10504; mst
6040341	Pfdn2	0.871337	0.0110819	Mus musculus	RefSeq	ILMN_223547	ILMN_223547	PFDN2	NM_011070.3	NM_011070.3		18637	47271538	NM_011070.3	Pfdn2	NP_035200.2	ILMN_1219667	6040341	S	231	TGGTTGGAGGTGTGCTGGTGGAGCGGACTGTCAAAGAAGTGCTGCCTGCC	1	+	173286889-173286938	1qH3	Mus musculus prefoldin 2 (Pfdn2), mRNA.	That part of the cytoplasm that does not contain membranous or particulate subcellular components [goid 5829] [evidence TAS]; A multisubunit chaperone that acts to delivers unfolded proteins to cytosolic chaperonin. In humans, the complex is a heterohexamer of two PFD-alpha and four PFD-beta type subunits [goid 16272] [evidence IEA]	The process of assisting in the covalent and noncovalent assembly of single chain polypeptides or multisubunit complexes into the correct tertiary structure [goid 6457] [evidence IDA]	Interacting selectively with an unfolded protein [goid 51082] [evidence IEA]	W48336; ESTM27
6480008	Crybb1	1.10596	0.0111131	Mus musculus	RefSeq	ILMN_218933	ILMN_218933	CRYBB1	NM_023695.2	NM_023695.2		12960	118130494	NM_023695.2	Crybb1	NP_076184.1	ILMN_2702122	6480008	S	633	TACCGTGGCTACCAGTATCTGCTGGAGCCTGGCGACTTCCGGCACTGGAA	5	+	112698362-112698411	5qF	Mus musculus crystallin, beta B1 (Crybb1), mRNA.			The action of a molecule that contributes to the structural integrity of the lens of an eye [goid 5212] [evidence IEA]	3110006K12Rik; BB1CRY
4250386	Cct8	0.947706	0.0111295	Mus musculus	RefSeq	ILMN_213399	ILMN_213399	CCT8	NM_009840.3	NM_009840.3		12469	126723460	NM_009840.3	Cct8	NP_033970.3	ILMN_1259677	4250386	S	1596	CTGGGCTATTAAACTGGCCACTAATGCTGCAGTCACTGTACTAAGAGTGG	16	-	87485053-87485102	16qC3.3	Mus musculus chaperonin containing Tcp1, subunit 8 (theta) (Cct8), mRNA.	All of the contents of a cell excluding the plasma membrane and nucleus, but including other subcellular structures [goid 5737] [evidence IEA]	The chemical reactions and pathways involving a specific protein, rather than of proteins in general, occurring at the level of an individual cell. Includes protein modification [goid 44267] [evidence IEA]; The process of assisting in the covalent and noncovalent assembly of single chain polypeptides or multisubunit complexes into the correct tertiary structure [goid 6457] [evidence IEA]	Interacting selectively with an unfolded protein [goid 51082] [evidence IEA]; Interacting selectively with ATP, adenosine 5'-triphosphate, a universally important coenzyme and enzyme regulator [goid 5524] [evidence IEA]; Interacting selectively with a nucleotide, any compound consisting of a nucleoside that is esterified with (ortho)phosphate or an oligophosphate at any hydroxyl group on the ribo…	Cctq; AI132397
4880307	Nup88	1.12619	0.0111785	Mus musculus	RefSeq	ILMN_213668	ILMN_213668	NUP88	NM_172394.2	NM_172394.2		19069	111955408	NM_172394.2	Nup88	NP_765982.2	ILMN_2639464	4880307	S	2317	AGGAGCATTTTGGATAAGATTTGGTGTGGTTATTCTTTTGTTATTCCTTT	11	-	70760895-70760944	11qB4	Mus musculus nucleoporin 88 (Nup88), transcript variant 1, mRNA.	Double layer of lipid molecules that encloses all cells, and, in eukaryotes, many organelles; may be a single or double lipid bilayer; also includes associated proteins [goid 16020] [evidence IEA]; Any of the numerous similar discrete openings in the nuclear envelope of a eukaryotic cell, where the inner and outer nuclear membranes are joined [goid 5643] [evidence IEA]; A membrane-bounded organel…	The directed movement of substances (such as macromolecules, small molecules, ions) into, out of, within or between cells, or within a multicellular organism [goid 6810] [evidence IEA]; The directed movement of proteins in a cell, from one side of a membrane to another [goid 65002] [evidence IEA]; The directed movement of proteins into, out of, within or between cells [goid 15031] [evidence IEA];…		88kDa; Nup84; Prei2
6550678	Bcor	1.08416	0.0111965	Mus musculus	RefSeq	ILMN_218118	ILMN_249991	BCOR	NM_175045.2	NM_175045.2		71458	66792787	NM_175045.2	Bcor	NP_778210.2	ILMN_1228091	6550678	S	5172	CTGGCTTCTGCTCTCAGACGTGCTCAAGAAGTTGAAAATGTCCTCCCGGA	X	-	11614984-11615033	XqA1.1	Mus musculus BCL6 interacting corepressor (Bcor), transcript variant c, mRNA.	A membrane-bounded organelle of eukaryotic cells in which chromosomes are housed and replicated. In most cells, the nucleus contains all of the cell's chromosomes except the organellar chromosomes, and is the site of RNA synthesis and processing. In some species, or in specialized cell types, RNA metabolism or DNA replication may be absent [goid 5634] [evidence IEA]	Any process that modulates the frequency, rate or extent of DNA-dependent transcription [goid 6355] [evidence IEA]; The synthesis of either RNA on a template of DNA or DNA on a template of RNA [goid 6350] [evidence IEA]; The alteration of DNA or protein in chromatin, which may result in changing the chromatin structure [goid 16568] [evidence IEA]		8430401K06Rik; 5830466J11Rik; mKIAA1575; BcorR; D930024N20Rik
240400	Dll1	0.925065	0.0112285	Mus musculus	RefSeq	ILMN_220371	ILMN_220371	DLL1	NM_007865.2	NM_007865.2		13388	40789271	NM_007865.2	Dll1	NP_031891.2	ILMN_2721188	240400	S	2304	ACGGTCAGGGATACACACAGCAAACGTGACACCAAGTGCCAGTCACAGAG	17	-	15505369-15505418	17qA2	Mus musculus delta-like 1 (Drosophila) (Dll1), mRNA.	A vesicle formed of membrane or protein, found in the cytoplasm of a cell [goid 31410] [evidence IDA]; Penetrating at least one phospholipid bilayer of a membrane. May also refer to the state of being buried in the bilayer with no exposure outside the bilayer. When used to describe a protein, indicates that all or part of the peptide sequence is embedded in the membrane [goid 16021] [evidence IEA…	Any process that stops, prevents or reduces the frequency, rate or extent of auditory hair cell differentiation [goid 45608] [evidence IMP]; Any process that stops, prevents or reduces the frequency, rate or extent of cell differentiation [goid 45596] [evidence IMP]; The process whose specific outcome is the progression of the inner ear over time, from its formation to the mature structure [goid …	Interacting selectively with calcium ions (Ca2+) [goid 5509] [evidence IEA]; Interacting selectively with any protein or protein complex (a complex of two or more proteins that may include other nonprotein molecules) [goid 5515] [evidence IPI]; Interacting selectively with the Notch (N) protein, a surface receptor [goid 5112] [evidence IPI]	Delta1
6400053	Mog	0.832112	0.0113062	Mus musculus	RefSeq	ILMN_211357	ILMN_211357	MOG	NM_010814.2	NM_010814.2		17441	113199770	NM_010814.2	Mog	NP_034944.2	ILMN_2615034	6400053	S	828	CACTGTTTGTTATTGTGCCTGTTCTTGGACCCCTGGTTGCCTTGATCATC	17	-	37197987-37198036	17qB1	Mus musculus myelin oligodendrocyte glycoprotein (Mog), mRNA.	Penetrating at least one phospholipid bilayer of a membrane. May also refer to the state of being buried in the bilayer with no exposure outside the bilayer. When used to describe a protein, indicates that all or part of the peptide sequence is embedded in the membrane [goid 16021] [evidence IEA]; Double layer of lipid molecules that encloses all cells, and, in eukaryotes, many organelles; may be…			B230317G11Rik
290044	Gamt	0.874957	0.011373	Mus musculus	RefSeq	ILMN_222965	ILMN_222965	GAMT	NM_010255.1	NM_010255.1		14431	6753943	NM_010255.1	Gamt	NP_034385.1	ILMN_2815506	290044	S	840	CAAGGAGCCTGTGTCCTCCTCAGTACCTTTGTGGCTGGATTGTGGGCTCC	10	-	79720994-79721043	10qC1	Mus musculus guanidinoacetate methyltransferase (Gamt), mRNA.		Any process that modulates the frequency, rate or extent of growth of the body of an organism so that it reaches its usual body size [goid 40014] [evidence IMP]; The chemical reactions and pathways resulting in the formation of creatine (N-(aminoiminomethyl)-N-methylglycine), a compound synthesized from the amino acids arginine, glycine, and methionine that occurs in muscle [goid 6601] [evidence …	Catalysis of the transfer of a methyl group to an acceptor molecule [goid 8168] [evidence IEA]; Catalysis of the transfer of a group, e.g. a methyl group, glycosyl group, acyl group, phosphorus-containing, or other groups, from one compound (generally regarded as the donor) to another compound (generally regarded as the acceptor). Transferase is the systematic name for any enzyme of EC class 2 [g…	AA571402; Spintz1
6550593	Arntl	1.09644	0.0114046	Mus musculus	RefSeq	ILMN_219345	ILMN_219345	ARNTL	NM_007489.3	NM_007489.3		11865	118131159	NM_007489.3	Arntl	NP_031515.1	ILMN_2707510	6550593	S	2510	CTCCATAAAAGCCACCTCAGAGCCATTGATACAAGTCAATCTACCATGTG	7	+	120457242-120457291	7qF1	Mus musculus aryl hydrocarbon receptor nuclear translocator-like (Arntl), mRNA.	Any complex, distinct from RNA polymerase, including one or more polypeptides capable of binding DNA at promoters or at cis-acting regulatory sequences, and regulating transcription [goid 5667] [evidence IDA]; Any complex, distinct from RNA polymerase, including one or more polypeptides capable of binding DNA at promoters or at cis-acting regulatory sequences, and regulating transcription [goid 5…	The synthesis of either RNA on a template of DNA or DNA on a template of RNA [goid 6350] [evidence IEA]; The cascade of processes by which a signal interacts with a receptor, causing a change in the level or activity of a second messenger or other downstream target, and ultimately effecting a change in the functioning of the cell [goid 7165] [evidence IEA]; Any biological process in an organism t…	Combining with an extracellular or intracellular messenger to initiate a change in cell activity [goid 4872] [evidence IEA]; Catalysis of the phosphorylation of a specific transcription regulator in response to the presence of a particular signal substance outside the cell [goid 155] [evidence IEA]; Interacting selectively with any protein or protein complex (a complex of two or more proteins tha…	Bmal1; MOP3; bmal1b'; BMAL1b; Arnt3
2850561	Htra2	0.923223	0.0114204	Mus musculus	RefSeq	ILMN_201551	ILMN_201551	HTRA2	NM_019752.2	NM_019752.2		64704	31980990	NM_019752.2	Htra2	NP_062726.2	ILMN_2688944	2850561	S	926	GGAAGCCCCTTTGCACTGCAGAACACGATCACATCTGGTATTGTCAGCTC	6	-	83003398-83003447	6qC3	Mus musculus HtrA serine peptidase 2 (Htra2), nuclear gene encoding mitochondrial protein, mRNA.	Penetrating at least one phospholipid bilayer of a membrane. May also refer to the state of being buried in the bilayer with no exposure outside the bilayer. When used to describe a protein, indicates that all or part of the peptide sequence is embedded in the membrane [goid 16021] [evidence IEA]; Double layer of lipid molecules that encloses all cells, and, in eukaryotes, many organelles; may be…	Locomotory behavior in a fully developed and mature organism [goid 8344] [evidence IMP]; A form of programmed cell death induced by external or internal signals that trigger the activity of proteolytic caspases, whose actions dismantle the cell and result in cell death. Apoptosis begins internally with condensation and subsequent fragmentation of the cell nucleus (blebbing) while the plasma membr…	Catalysis of the hydrolysis of various bonds, e.g. C-O, C-N, C-C, phosphoric anhydride bonds, etc. Hydrolase is the systematic name for any enzyme of EC class 3 [goid 16787] [evidence IEA]; Catalysis of the hydrolysis of internal, alpha-peptide bonds in a polypeptide chain by a catalytic mechanism that involves a catalytic triad consisting of a serine nucleophile that is activated by a proton rel…	mnd2; Omi; AI481710; Prss25
70364	Abcd2	1.0594	0.0114485	Mus musculus	RefSeq	ILMN_212165	ILMN_212165	ABCD2	NM_011994.2	NM_011994.2		26874	60218874	NM_011994.2	Abcd2	NP_036124.2	ILMN_1245831	70364	S	2146	TCAGGCTGCTATTGGGGCTGGGATTTCCCTACTCTCCATAACACACAGGC	15	-	90982095-90982144	15qE3	Mus musculus ATP-binding cassette, sub-family D (ALD), member 2 (Abcd2), mRNA.	Penetrating at least one phospholipid bilayer of a membrane. May also refer to the state of being buried in the bilayer with no exposure outside the bilayer. When used to describe a protein, indicates that all or part of the peptide sequence is embedded in the membrane [goid 16021] [evidence IEA]; Double layer of lipid molecules that encloses all cells, and, in eukaryotes, many organelles; may be…	The directed movement of substances (such as macromolecules, small molecules, ions) into, out of, within or between cells, or within a multicellular organism [goid 6810] [evidence IEA]	Interacting selectively with a nucleotide, any compound consisting of a nucleoside that is esterified with (ortho)phosphate or an oligophosphate at any hydroxyl group on the ribose or deoxyribose moiety [goid 166] [evidence IEA]; Interacting selectively with ATP, adenosine 5'-triphosphate, a universally important coenzyme and enzyme regulator [goid 5524] [evidence IEA]; Catalysis of the reaction:…	ALDR; ABC39; ALDL1; ALDRP
3870328	Gpx8	0.892714	0.0114859	Mus musculus	RefSeq	ILMN_212388	ILMN_212388	GPX8	NM_027127.2	NM_027127.2		69590	142368412	NM_027127.2	Gpx8	NP_081403.1	ILMN_2625855	3870328	S	290	CACAAGGAGTTCGGGCCCTATCACTTCAACGTCCTGGCTTTTCCGTGCAA	13	-	113835779-113835828	13qD2.2	Mus musculus glutathione peroxidase 8 (putative) (Gpx8), mRNA.	Penetrating at least one phospholipid bilayer of a membrane. May also refer to the state of being buried in the bilayer with no exposure outside the bilayer. When used to describe a protein, indicates that all or part of the peptide sequence is embedded in the membrane [goid 16021] [evidence IEA]; Double layer of lipid molecules that encloses all cells, and, in eukaryotes, many organelles; may be…	The process of removal or addition of one or more electrons with or without the concomitant removal or addition of a proton or protons [goid 55114] [evidence IEA]; A change in state or activity of a cell or an organism (in terms of movement, secretion, enzyme production, gene expression, etc.) as a result of oxidative stress, a state often resulting from exposure to high levels of reactive oxygen…	Catalysis of the reaction: donor + H2O2 = oxidized donor + 2 H2O [goid 4601] [evidence IEA]; Catalysis of the reaction: 2 glutathione + H2O2 = oxidized glutathione + 2 H2O [goid 4602] [evidence IEA]; Catalysis of an oxidation-reduction (redox) reaction, a reversible chemical reaction in which the oxidation state of an atom or atoms within a molecule is altered. One substrate acts as a hydrogen or…	AU017063
7040348	Lair1	1.0728	0.01169	Mus musculus	MEEBO	ILMN_195988	ILMN_195988	LAIR1	scl31827.10_358				31340833	NM_178611	Lair1		ILMN_2621296	7040348	S	2787	CCTTCTTGTAGGCAGGTACATTGTAGATTCAAAGGTTTGTAATCAGGTTG						Penetrating at least one phospholipid bilayer of a membrane. May also refer to the state of being buried in the bilayer with no exposure outside the bilayer. When used to describe a protein, indicates that all or part of the peptide sequence is embedded in the membrane [goid 16021] [evidence IEA]; Double layer of lipid molecules that encloses all cells, and, in eukaryotes, many organelles; may be…		Combining with an extracellular or intracellular messenger to initiate a change in cell activity [goid 4872] [evidence IEA]
3130719	Crem	1.10157	0.0117855	Mus musculus	RefSeq	ILMN_195874	ILMN_233527	CREM	NM_013498.1	NM_013498.1		12916	7304976	NM_013498.1	Crem	NP_038526.1	ILMN_1242622	3130719	S	2070	GGAGAGTTTCTGCTGATGACCCTCCATTGTGAATTCTTGCAACCTCAGGA	18	-	3266583-3266632	18qA1	Mus musculus cAMP responsive element modulator (Crem), mRNA.	A membrane-bounded organelle of eukaryotic cells in which chromosomes are housed and replicated. In most cells, the nucleus contains all of the cell's chromosomes except the organellar chromosomes, and is the site of RNA synthesis and processing. In some species, or in specialized cell types, RNA metabolism or DNA replication may be absent [goid 5634] [evidence IDA]; Any complex, distinct from RN…	The process of formation of spermatozoa, including spermatocytogenesis and spermiogenesis [goid 7283] [evidence TAS]; The process of formation of spermatozoa, including spermatocytogenesis and spermiogenesis [goid 7283] [evidence IMP]; Any process that modulates the frequency, rate or extent of DNA-dependent transcription [goid 6355] [evidence IEA]; The synthesis of either RNA on a template of DN…	Interacting selectively with DNA (deoxyribonucleic acid) [goid 3677] [evidence IDA]; Interacting selectively with DNA of a specific nucleotide composition, e.g. GC-rich DNA binding, or with a specific sequence motif or type of DNA e.g. promotor binding or rDNA binding [goid 43565] [evidence IEA]; The formation of a protein dimer, a macromolecular structure consists of two noncovalently associated…	ICER
5490044	Auts2	0.91061	0.0118431	Mus musculus	RefSeq	ILMN_211916	ILMN_259058	AUTS2	XM_001052036.1	XM_001052036.1		319974	94375178	XM_001052036.1	Auts2	XP_001052036.1	ILMN_2675765	5490044	S	3569	CGTCATTAGAAATATTGGAAGGGGATGATCAAGGTGATTGGGAGCAGCAG				5qG2	PREDICTED: Mus musculus autism susceptibility candidate 2 (Auts2), mRNA.	The part of a cell or its extracellular environment in which a gene product is located. A gene product may be located in one or more parts of a cell and its location may be as specific as a particular macromolecular complex, that is, a stable, persistent association of macromolecules that function together [goid 5575] [evidence ND ]	Any process specifically pertinent to the functioning of integrated living units: cells, tissues, organs, and organisms. A process is a collection of molecular events with a defined beginning and end [goid 8150] [evidence ND ]	Elemental activities, such as catalysis or binding, describing the actions of a gene product at the molecular level. A given gene product may exhibit one or more molecular functions [goid 3674] [evidence ND ]
650731	Paqr9	0.905903	0.0119665	Mus musculus	RefSeq	ILMN_222628	ILMN_222628	PAQR9	NM_198414.2	NM_198414.2		75552	116089313	NM_198414.2	Paqr9	NP_940806.2	ILMN_2752524	650731	S	1922	GCACACGTGAACTGGACCTTAGGGCAAGCTGCTTGAGAGAGTTCTCGACT	9	+	95462157-95462206	9qE3.3	Mus musculus progestin and adipoQ receptor family member IX (Paqr9), mRNA.	Penetrating at least one phospholipid bilayer of a membrane. May also refer to the state of being buried in the bilayer with no exposure outside the bilayer. When used to describe a protein, indicates that all or part of the peptide sequence is embedded in the membrane [goid 16021] [evidence IEA]; Double layer of lipid molecules that encloses all cells, and, in eukaryotes, many organelles; may be…		Combining with an extracellular or intracellular messenger to initiate a change in cell activity [goid 4872] [evidence IEA]	1700020G04Rik
2140703	Olfr914	1.01593	0.0119821	Mus musculus	MEEBO	ILMN_215142	ILMN_215142	OLFR914	scl37087.1.1_78				22129280	NM_146786	Olfr914		ILMN_2655997	2140703	S	647	TTCTTATGGCTTTATCCTCTCCAATATCCTCAAAATAAGGTCCACTTCAG						Penetrating at least one phospholipid bilayer of a membrane. May also refer to the state of being buried in the bilayer with no exposure outside the bilayer. When used to describe a protein, indicates that all or part of the peptide sequence is embedded in the membrane [goid 16021] [evidence ISA]; Double layer of lipid molecules that encloses all cells, and, in eukaryotes, many organelles; may be…	The series of molecular signals generated as a consequence of a G-protein coupled receptor binding to its physiological ligand [goid 7186] [evidence ISA]; The series of events required for an organism to receive an olfactory stimulus, convert it to a molecular signal, and recognize and characterize the signal. Olfaction involves the detection of chemical composition of an organism's ambient mediu…	Combining with airborne compounds to initiate a change in cell activity. These receptors are used for the sense of smell [goid 4984] [evidence ISA]; A receptor that binds an extracellular ligand and transmits the signal to a heterotrimeric G-protein complex. These receptors are characteristically seven-transmembrane receptors and are made up of hetero- or homodimers [goid 4930] [evidence IEA]; Co…
990739	Chrm2	0.967544	0.012116	Mus musculus	RefSeq	ILMN_223627	ILMN_223627	CHRM2	NM_203491.1	NM_203491.1		243764	45237188	NM_203491.1	Chrm2	NP_987076.1	ILMN_2766727	990739	S	566	GCACTGCCATTGCGGCTTTCTATCTGCCTGTCATCATCATGACTGTGCTC	6	+	36473775-36473824	6qB1	Mus musculus cholinergic receptor, muscarinic 2, cardiac (Chrm2), mRNA.	Penetrating at least one phospholipid bilayer of a membrane. May also refer to the state of being buried in the bilayer with no exposure outside the bilayer. When used to describe a protein, indicates that all or part of the peptide sequence is embedded in the membrane [goid 16021] [evidence IEA]; Double layer of lipid molecules that encloses all cells, and, in eukaryotes, many organelles; may be…	The series of molecular signals generated as a consequence of a G-protein coupled receptor binding to its physiological ligand [goid 7186] [evidence IEA]; The cascade of processes by which a signal interacts with a receptor, causing a change in the level or activity of a second messenger or other downstream target, and ultimately effecting a change in the functioning of the cell [goid 7165] [evid…	A receptor that binds an extracellular ligand and transmits the signal to a heterotrimeric G-protein complex. These receptors are characteristically seven-transmembrane receptors and are made up of hetero- or homodimers [goid 4930] [evidence IEA]; Combining with an extracellular or intracellular messenger to initiate a change in cell activity [goid 4872] [evidence IEA]; Mediates the transfer of a…	Chrm-2; M2
3170672	Sergef	1.08759	0.0121614	Mus musculus	RefSeq	ILMN_215525	ILMN_215525	SERGEF	NM_013789.1	NM_013789.1		27414	7305092	NM_013789.1	Sergef	NP_038817.1	ILMN_1249444	3170672	S	1311	GCCGTGGACAGAGACAGACTGGAAGGAGAGACGATCAGTGACCTCAACCC	7	-	53698611-53698660	7qB4	Mus musculus secretion regulating guanine nucleotide exchange factor (Sergef), mRNA.	All of the contents of a cell excluding the plasma membrane and nucleus, but including other subcellular structures [goid 5737] [evidence IDA]; A membrane-bounded organelle of eukaryotic cells in which chromosomes are housed and replicated. In most cells, the nucleus contains all of the cell's chromosomes except the organellar chromosomes, and is the site of RNA synthesis and processing. In some …	Any process specifically pertinent to the functioning of integrated living units: cells, tissues, organs, and organisms. A process is a collection of molecular events with a defined beginning and end [goid 8150] [evidence ND ]	Stimulates the exchange of guanyl nucleotides by a GTPase. Under normal cellular physiological conditions, the concentration of GTP is higher than that of GDP, favoring the replacement of GDP by GTP in association with the GTPase [goid 5085] [evidence IEA]; Stimulates the exchange of guanyl nucleotides by a GTPase of the Ran family. Under normal cellular physiological conditions, the concentratio…	Gnef; DelGEF; MGC141209; Gnefr; MGC141208; Gef
6650364	Ddx51	0.927989	0.0122863	Mus musculus	RefSeq	ILMN_214052	ILMN_214052	DDX51	NM_027156.2	NM_027156.2		69663	40538824	NM_027156.2	Ddx51	NP_081432.2	ILMN_1254905	6650364	S	2178	GGTGACTGGACTGTGGTGATCAAAGTGCTTATACGTTAGCGTCTCCTGTC	5	+	111086870-111086919	5qF	Mus musculus DEAD (Asp-Glu-Ala-Asp) box polypeptide 51 (Ddx51), mRNA.	A membrane-bounded organelle of eukaryotic cells in which chromosomes are housed and replicated. In most cells, the nucleus contains all of the cell's chromosomes except the organellar chromosomes, and is the site of RNA synthesis and processing. In some species, or in specialized cell types, RNA metabolism or DNA replication may be absent [goid 5634] [evidence IEA]	The process of the formation of the constituents of the ribosome subunits, their assembly, and their transport to the sites of protein synthesis [goid 42254] [evidence IEA]; Any process involved in the conversion of a primary ribosomal RNA (rRNA) transcript into one or more mature rRNA molecules [goid 6364] [evidence IEA]	Catalysis of the hydrolysis of various bonds, e.g. C-O, C-N, C-C, phosphoric anhydride bonds, etc. Hydrolase is the systematic name for any enzyme of EC class 3 [goid 16787] [evidence IEA]; Catalysis of the reaction: NTP + H2O = NDP + phosphate to drive the unwinding of a DNA or RNA helix [goid 4386] [evidence IEA]; Interacting selectively with any nucleic acid [goid 3676] [evidence IEA]; Interac…	AA537002; R75505; 2310061O04Rik; C81583
2760376	Pknox2	0.928682	0.0123	Mus musculus	RefSeq	ILMN_215746	ILMN_254436	PKNOX2	NM_001029838.1	NM_001029838.1		208076	71067111	NM_001029838.1	Pknox2	NP_001025009.1	ILMN_1228567	2760376	S	1592	GCTACAGACAACGAATGTCAGCGACCTGGGCTTGGAACACAGTGACTCCC	9	-	36700416-36700465	9qA4	Mus musculus Pbx/knotted 1 homeobox 2 (Pknox2), transcript variant 2, mRNA.	All of the contents of a cell excluding the plasma membrane and nucleus, but including other subcellular structures [goid 5737] [evidence IDA]; A membrane-bounded organelle of eukaryotic cells in which chromosomes are housed and replicated. In most cells, the nucleus contains all of the cell's chromosomes except the organellar chromosomes, and is the site of RNA synthesis and processing. In some …	Any process that modulates the frequency, rate or extent of DNA-dependent transcription [goid 6355] [evidence IEA]; Any process that modulates the frequency, rate or extent of the synthesis of either RNA on a template of DNA or DNA on a template of RNA [goid 45449] [evidence IEA]; Any process that modulates the frequency, rate or extent of transcription from an RNA polymerase II promoter [goid 63…	Interacting selectively with DNA of a specific nucleotide composition, e.g. GC-rich DNA binding, or with a specific sequence motif or type of DNA e.g. promotor binding or rDNA binding [goid 43565] [evidence IGI]; Interacting selectively with DNA of a specific nucleotide composition, e.g. GC-rich DNA binding, or with a specific sequence motif or type of DNA e.g. promotor binding or rDNA binding [g…	D230005H23Rik; Prep2
3850603	Trip4	0.945924	0.0123523	Mus musculus	RefSeq	ILMN_189740	ILMN_189740	TRIP4	NM_019797.3	NM_019797.3		56404	71773828	NM_019797.3	Trip4	NP_062771.2	ILMN_2463951	3850603	S	2583	GGAGCAAAGAAGGGGTTAATGAAGCAGAATAAAGCTGTCTGACCCAGGAA	9	-	65681180-65681187:65681188-65681229	9qC	Mus musculus thyroid hormone receptor interactor 4 (Trip4), mRNA.	All of the contents of a cell excluding the plasma membrane and nucleus, but including other subcellular structures [goid 5737] [evidence IEA]; A membrane-bounded organelle of eukaryotic cells in which chromosomes are housed and replicated. In most cells, the nucleus contains all of the cell's chromosomes except the organellar chromosomes, and is the site of RNA synthesis and processing. In some …	Any process that modulates the frequency, rate or extent of DNA-dependent transcription [goid 6355] [evidence IEA]; The synthesis of either RNA on a template of DNA or DNA on a template of RNA [goid 6350] [evidence IEA]; Any process that modulates the frequency, rate or extent of the synthesis of either RNA on a template of DNA or DNA on a template of RNA [goid 45449] [evidence IEA]	Interacting selectively with any metal ion [goid 46872] [evidence IEA]; Interacting selectively with zinc (Zn) ions [goid 8270] [evidence IEA]; Combining with an extracellular or intracellular messenger to initiate a change in cell activity [goid 4872] [evidence IEA]; Plays a role in regulating transcription; may bind a promoter or enhancer DNA sequence or interact with a DNA-binding transcriptio…	ASC-1; BB191711; 4930558E03Rik
1740431	Il1f10	1.13741	0.0123908	Mus musculus	RefSeq	ILMN_224213	ILMN_241733	IL1F10	NM_153077.2	NM_153077.2		215274	118130161	NM_153077.2	Il1f10	NP_694717.1	ILMN_2776687	1740431	S	470	TTTGAGATGAGTCGGTAAAGAGACATAAGGCTGGGGCCTCGTCTAGTGCC	2	+	24149272-24149289:24149290-24149321	2qA3	Mus musculus interleukin 1 family, member 10 (Il1f10), mRNA.	That part of a multicellular organism outside the cells proper, usually taken to be outside the plasma membranes, and occupied by fluid [goid 5615] [evidence IEA]; The space external to the outermost structure of a cell. For cells without external protective or external encapsulating structures this refers to space outside of the plasma membrane. This term covers the host cell environment outside…	The immediate defensive reaction (by vertebrate tissue) to infection or injury caused by chemical or physical agents. The process is characterized by local vasodilation, extravasation of plasma into intercellular spaces and accumulation of white blood cells and macrophages [goid 6954] [evidence IEA]; Any immune system process that functions in the calibrated response of an organism to a potential…	Functions to control the survival, growth, differentiation and effector function of tissues and cells [goid 5125] [evidence IEA]; Blocks the binding of interleukin-1 to the interleukin-1 receptor complex [goid 5152] [evidence IEA]; Interacting selectively with the interleukin-1 receptor [goid 5149] [evidence IEA]	MGC130268; MGC130267
6760044	Taar4	0.902465	0.012632	Mus musculus	RefSeq	ILMN_260366	ILMN_260366	TAAR4	NM_001008499.1	NM_001008499.1		209513	56606069	NM_001008499.1	Taar4	NP_001008499.1	ILMN_3008486	6760044	S	530	GTGCTGAGGATTTTGTCGCAGCCATTGACTGTACAGGTTTGTGTGTGTTG	10	+	23680829-23680878	10qA4	Mus musculus trace amine-associated receptor 4 (Taar4), mRNA.	Penetrating at least one phospholipid bilayer of a membrane. May also refer to the state of being buried in the bilayer with no exposure outside the bilayer. When used to describe a protein, indicates that all or part of the peptide sequence is embedded in the membrane [goid 16021] [evidence IEA]; Double layer of lipid molecules that encloses all cells, and, in eukaryotes, many organelles; may be…	The cascade of processes by which a signal interacts with a receptor, causing a change in the level or activity of a second messenger or other downstream target, and ultimately effecting a change in the functioning of the cell [goid 7165] [evidence IEA]; The series of molecular signals generated as a consequence of a G-protein coupled receptor binding to its physiological ligand [goid 7186] [evid…	A receptor that binds an extracellular ligand and transmits the signal to a heterotrimeric G-protein complex. These receptors are characteristically seven-transmembrane receptors and are made up of hetero- or homodimers [goid 4930] [evidence IEA]; Combining with an extracellular or intracellular messenger to initiate a change in cell activity [goid 4872] [evidence IEA]; Mediates the transfer of a…	Gm226; Ta2
2630553	Angptl1	1.07898	0.0127425	Mus musculus	RefSeq	ILMN_218964	ILMN_218964	ANGPTL1	NM_028333.2	NM_028333.2		72713	66792795	NM_028333.2	Angptl1	NP_082609.2	ILMN_2874422	2630553	S	1637	GGCATTTTCTGGGCTGAATACAGAGGCGGGTCCTACTCCTTGAGGGCAGT	1	+	158790656-158790705	1qH1	Mus musculus angiopoietin-like 1 (Angptl1), mRNA.	The space external to the outermost structure of a cell. For cells without external protective or external encapsulating structures this refers to space outside of the plasma membrane. This term covers the host cell environment outside an intracellular parasite [goid 5576] [evidence IEA]; That part of a multicellular organism outside the cells proper, usually taken to be outside the plasma membra…	The series of molecular signals generated as a consequence of a transmembrane receptor tyrosine kinase binding to its physiological ligand [goid 7169] [evidence IPI]; The cascade of processes by which a signal interacts with a receptor, causing a change in the level or activity of a second messenger or other downstream target, and ultimately effecting a change in the functioning of the cell [goid…	Interacting selectively with one or more specific sites on a receptor molecule, a macromolecule that undergoes combination with a hormone, neurotransmitter, drug or intracellular messenger to initiate a change in cell function [goid 5102] [evidence IPI]	ANG3; 2810039D03Rik; ANGPT3; ANGY; MGC100363; ARP1
1580133	Gnb4	0.918025	0.012759	Mus musculus	RefSeq	ILMN_220789	ILMN_220789	GNB4	NM_013531.3	NM_013531.3		14696	145301555	NM_013531.3	Gnb4	NP_038559.2	ILMN_2726905	1580133	S	1160	GTGCCATATTTTCTGTTCTCCAATGATACCTGGAGAAATCCGTGTTACAG				3qA3	Mus musculus guanine nucleotide binding protein (G protein), beta 4 (Gnb4), mRNA.	Any of a family of heterotrimeric GTP-binding and hydrolyzing proteins; they belong to a superfamily of GTPases that includes monomeric proteins such as EF-Tu and RAS. Heterotrimeric G-proteins consist of three subunits; the alpha subunit contains the guanine nucleotide binding site and possesses GTPase activity; the beta and gamma subunits are tightly associated and function as a beta-gamma hete…	The cascade of processes by which a signal interacts with a receptor, causing a change in the level or activity of a second messenger or other downstream target, and ultimately effecting a change in the functioning of the cell [goid 7165] [evidence IEA]; The series of molecular signals generated as a consequence of a G-protein coupled receptor binding to its physiological ligand [goid 7186] [evid…	Mediates the transfer of a signal from the outside to the inside of a cell by means other than the introduction of the signal molecule itself into the cell [goid 4871] [evidence IEA]; Catalysis of the reaction: GTP + H2O = GDP + phosphate [goid 3924] [evidence ISA]	6720453A21Rik; G(beta)4
2940441	D230007K08Rik	0.94011	0.0128847	Mus musculus	RefSeq	ILMN_196597	ILMN_253938	D230007K08RIK	XM_980391.1	XM_980391.1		268857	94400935	XM_980391.1	D230007K08Rik	XP_985485.1	ILMN_1217913	2940441	S	3726	CCCAAGCCTAACTGTAGCGGTATGGCCACACAAGACCCAAACAGGAACTG				16qA1	PREDICTED: Mus musculus RIKEN cDNA D230007K08 gene, transcript variant 5 (D230007K08Rik), mRNA.
50608	2210412D01Rik	1.07157	0.0129987	Mus musculus	RefSeq	ILMN_221400	ILMN_221400	2210412D01RIK	NM_133722.1	NM_133722.1		70178	19526905	NM_133722.1	2210412D01Rik	NP_598483.1	ILMN_1217822	50608	S	1923	TTACCCTAAGCTGATCTCTTAGTTTAGGAGTTATTTGGGTTTTGACACTG	7	-	91258131-91258180	7qD3	Mus musculus RIKEN cDNA 2210412D01 gene (2210412D01Rik), mRNA.				AL023007
6420241	BC060615	0.94704	0.0131827	Mus musculus	MEEBO	ILMN_211175	ILMN_211175	BC060615	scl0268515.3_2	NM_198423.1			39930582	NM_198423.1	BC060615		ILMN_2741693	6420241	S	3527	TTCTGGTTTCCGTTTCCATGGCCAGTTTGATGCAGGGAGAGAAGCCTGGC
1030270	Pld1	0.916328	0.0131938	Mus musculus	MEEBO	ILMN_209394	ILMN_209394	PLD1	scl23337.33_353	XM_130807.1			20864822	XM_130807.1	Pld1		ILMN_2595408	1030270	S	4459	GCTCCCTCTCAGCTGGTATTATGCCCTTTGTAGACCAAATTTCAGAGCTC						All of the contents of a cell excluding the plasma membrane and nucleus, but including other subcellular structures [goid 5737] [evidence IEA]; The irregular network of unit membranes, visible only by electron microscopy, that occurs in the cytoplasm of many eukaryotic cells. The membranes form a complex meshwork of tubular channels, which are often expanded into slitlike cavities called cisterna…	The chemical reactions and pathways resulting in the breakdown of lipids, compounds soluble in an organic solvent but not, or sparingly, in an aqueous solvent [goid 16042] [evidence IEA]; The chemical reactions and pathways, including anabolism and catabolism, by which living organisms transform chemical substances. Metabolic processes typically transform small molecules, but also include macromo…	Catalysis of the hydrolysis of various bonds, e.g. C-O, C-N, C-C, phosphoric anhydride bonds, etc. Hydrolase is the systematic name for any enzyme of EC class 3 [goid 16787] [evidence IEA]; Interacting selectively with any inositol-containing glycerophospholipid [goid 35091] [evidence IEA]; Catalysis of a biochemical reaction at physiological temperatures. In biologically catalyzed reactions, the…
3450220	Car9	0.909547	0.0132099	Mus musculus	RefSeq	ILMN_217461	ILMN_217461	CAR9	NM_139305.1	NM_139305.1		230099	21314849	NM_139305.1	Car9	NP_647466.1	ILMN_2874084	3450220	S	1890	CCCAGCCTCTTGAATGCTGGGATTACAGGAATGCACCATCATGCTTGGTC	4	+	43534737-43534786	4qB1	Mus musculus carbonic anhydrase 9 (Car9), mRNA.	Double layer of lipid molecules that encloses all cells, and, in eukaryotes, many organelles; may be a single or double lipid bilayer; also includes associated proteins [goid 16020] [evidence IEA]; The membrane surrounding a cell that separates the cell from its external environment. It consists of a phospholipid bilayer and associated proteins [goid 5886] [evidence IEA]; Penetrating at least one…	The chemical reactions and pathways involving compounds containing a single carbon atom [goid 6730] [evidence IEA]; The process by which the anatomical structures of epithelia are generated and organized. Morphogenesis pertains to the creation of form. An epithelium consists of closely packed cells arranged in one or more layers, that covers the outer surfaces of the body or lines any internal ca…	Catalysis of the cleavage of C-C, C-O, C-N and other bonds by other means than by hydrolysis or oxidation, or conversely adding a group to a double bond. They differ from other enzymes in that two substrates are involved in one reaction direction, but only one in the other direction. When acting on the single substrate, a molecule is eliminated and this generates either a new double bond or a new…	CAIX; MN/CA9
2490433	Tubgcp2	0.955463	0.0132292	Mus musculus	RefSeq	ILMN_195059	ILMN_195059	TUBGCP2	NM_133755.1	NM_133755.1		74237	19526967	NM_133755.1	Tubgcp2	NP_598516.1	ILMN_2512216	2490433	S	2725	CTTCTTGATTTGCTGGCCCGACTAAGTGTCTACAGCACCAGTGACTGCGA	7	-	147182695-147182744	7qF4	Mus musculus tubulin, gamma complex associated protein 2 (Tubgcp2), mRNA.	Any of the long, generally straight, hollow tubes of internal diameter 12-15 nm and external diameter 24 nm found in a wide variety of eukaryotic cells; each consists (usually) of 13 protofilaments of polymeric tubulin, staggered in such a manner that the tubulin monomers are arranged in a helical pattern on the microtubular surface, and with the alpha/beta axes of the tubulin subunits parallel t…	A process that is carried out at the cellular level which results in the formation, arrangement of constituent parts, or disassembly of cytoskeletal structures comprising microtubules and their associated proteins [goid 226] [evidence IEA]		1700022B05Rik
110270	Zc3h3	0.926366	0.0132556	Mus musculus	RefSeq	ILMN_185104	ILMN_185104	ZC3H3	NM_172121.1	NM_172121.1		223642	26006470	NM_172121.1	Zc3h3	NP_742119.1	ILMN_2507227	110270	S	3153	TCTAGGACTTGTCCCTGGCTCCCCATCCATCAGGGTGCCATGTGAGGTTC	15	-	75585012-75585061	15qD3	Mus musculus zinc finger CCCH type containing 3 (Zc3h3), mRNA.	The part of a cell or its extracellular environment in which a gene product is located. A gene product may be located in one or more parts of a cell and its location may be as specific as a particular macromolecular complex, that is, a stable, persistent association of macromolecules that function together [goid 5575] [evidence ND ]	Any process specifically pertinent to the functioning of integrated living units: cells, tissues, organs, and organisms. A process is a collection of molecular events with a defined beginning and end [goid 8150] [evidence ND ]	Elemental activities, such as catalysis or binding, describing the actions of a gene product at the molecular level. A given gene product may exhibit one or more molecular functions [goid 3674] [evidence ND ]; Interacting selectively with any metal ion [goid 46872] [evidence IEA]; Interacting selectively with zinc (Zn) ions [goid 8270] [evidence IEA]; Interacting selectively with any nucleic acid…	Zc3hdc3; Kiaa0150; BC049953; Smicl
6180400	Ctnnbip1	0.91154	0.0133158	Mus musculus	RefSeq	ILMN_218430	ILMN_218430	CTNNBIP1	NM_023465.3	NM_023465.3		67087	114158702	NM_023465.3	Ctnnbip1	NP_075954.1	ILMN_1232182	6180400	S	2464	TCTAAAGTCCGGTGTTGCCAGCTTCAGTTGGTTCCTGTGACTGCCTCGAG	4	+	148940343-148940392	4qE2	Mus musculus catenin beta interacting protein 1 (Ctnnbip1), mRNA.	All of the contents of a cell excluding the plasma membrane and nucleus, but including other subcellular structures [goid 5737] [evidence TAS]; A membrane-bounded organelle of eukaryotic cells in which chromosomes are housed and replicated. In most cells, the nucleus contains all of the cell's chromosomes except the organellar chromosomes, and is the site of RNA synthesis and processing. In some …	The series of molecular signals initiated by binding of Wnt protein to a frizzled family receptor on the surface of the target cell and ending with a change in cell state [goid 16055] [evidence IPI]; Any process that stops, prevents or reduces the frequency, rate or extent of Wnt receptor signaling pathway activity [goid 30178] [evidence IDA]; The regionalization process by which specific areas o…	Interacting selectively with any protein or protein complex (a complex of two or more proteins that may include other nonprotein molecules) [goid 5515] [evidence IPI]; Interacting selectively with the beta subunit of the catenin complex [goid 8013] [evidence IPI]	1110008O09Rik; 2310001I19Rik; AW457332; ICAT; Catnbip1
6220451	Xrn2	1.0814	0.0134234	Mus musculus	RefSeq	ILMN_185494	ILMN_238008	XRN2	NM_011917.2	NM_011917.2		24128	117606213	NM_011917.2	Xrn2	NP_036047.2	ILMN_1239876	6220451	S	434	AGGAATGGAAGCAGCAGTTGAGAAGCAGCGAGTCAGAGAGGAAATACTTG	2	+	146850987-146851036	2qG2	Mus musculus 5'-3' exoribonuclease 2 (Xrn2), mRNA.	The living contents of a cell; the matter contained within (but not including) the plasma membrane, usually taken to exclude large vacuoles and masses of secretory or ingested material. In eukaryotes it includes the nucleus and cytoplasm [goid 5622] [evidence IEA]; A membrane-bounded organelle of eukaryotic cells in which chromosomes are housed and replicated. In most cells, the nucleus contains …	The synthesis of either RNA on a template of DNA or DNA on a template of RNA [goid 6350] [evidence IEA]; The chemical reactions and pathways involving nucleobases, nucleosides, nucleotides and nucleic acids [goid 6139] [evidence IEA]; The chemical reactions and pathways involving RNA, ribonucleic acid, one of the two main type of nucleic acid, consisting of a long, unbranched macromolecule formed…	Catalysis of the hydrolysis of various bonds, e.g. C-O, C-N, C-C, phosphoric anhydride bonds, etc. Hydrolase is the systematic name for any enzyme of EC class 3 [goid 16787] [evidence IEA]; Catalysis of the hydrolysis of ester linkages within nucleic acids [goid 4518] [evidence IEA]; Catalysis of the hydrolysis of ester linkages within nucleic acids by removing nucleotide residues from the 3' or …
1500129	Rad23a	1.0811	0.0134257	Mus musculus	RefSeq	ILMN_213437	ILMN_213437	RAD23A	NM_009010.4	NM_009010.4		19358	145966817	NM_009010.4	Rad23a	NP_033036.2	ILMN_1216295	1500129	S	952	CATCTCTGATGTAGAGGGGGAGGTTGGTGCCATAGGTGAGGAGGCCCCAC				8qC3	Mus musculus RAD23a homolog (S. cerevisiae) (Rad23a), mRNA.	A membrane-bounded organelle of eukaryotic cells in which chromosomes are housed and replicated. In most cells, the nucleus contains all of the cell's chromosomes except the organellar chromosomes, and is the site of RNA synthesis and processing. In some species, or in specialized cell types, RNA metabolism or DNA replication may be absent [goid 5634] [evidence IEA]	The process of restoring DNA after damage. Genomes are subject to damage by chemical and physical agents in the environment (e.g. UV and ionizing radiations, chemical mutagens, fungal and bacterial toxins, etc.) and by free radicals or alkylating agents endogenously generated in metabolism. DNA is also damaged because of errors during its replication. A variety of different DNA repair pathways ha…	Interacting selectively with damaged DNA [goid 3684] [evidence IEA]	2310040P19Rik; mHR23A; AL024030
3710053	Ngb	0.891349	0.0134871	Mus musculus	RefSeq	ILMN_211430	ILMN_211430	NGB	NM_022414.2	NM_022414.2		64242	31543322	NM_022414.2	Ngb	NP_071859.1	ILMN_2615821	3710053	S	955	GCCCCAGGAGGCAGAACAATTTGGGTAGTGAGGTGGCATGGGGGTTCTTC	12	-	88439092-88439141	12qD2	Mus musculus neuroglobin (Ngb), mRNA.		The directed movement of substances (such as macromolecules, small molecules, ions) into, out of, within or between cells, or within a multicellular organism [goid 6810] [evidence IEA]; The directed movement of oxygen (O2) into, out of, within or between cells [goid 15671] [evidence IDA]	Interacting selectively with iron (Fe) ions [goid 5506] [evidence IEA]; Enables the directed movement of oxygen into, out of, within or between cells [goid 5344] [evidence IDA]; Interacting selectively with any metal ion [goid 46872] [evidence IEA]; Interacting selectively with oxygen (O2) [goid 19825] [evidence IEA]; Interacting selectively with heme, any compound of iron complexed in a porphyri…
5670368	Gdpd2	0.885554	0.0136206	Mus musculus	RefSeq	ILMN_214597	ILMN_214597	GDPD2	NM_023608.2	NM_023608.2		71584	31980660	NM_023608.2	Gdpd2	NP_076097.1	ILMN_2865726	5670368	S	2223	GAAGAAGCAGGGTGTGTCAGGGTGGGATAGCTCAGAATGATGACTGAAGG	X	+	97933959-97934008	XqC3	Mus musculus glycerophosphodiester phosphodiesterase domain containing 2 (Gdpd2), mRNA.	All of the contents of a cell excluding the plasma membrane and nucleus, but including other subcellular structures [goid 5737] [evidence IEA]; Any of the various filamentous elements that form the internal framework of cells, and typically remain after treatment of the cells with mild detergent to remove membrane constituents and soluble components of the cytoplasm. The term embraces intermediat…	The chemical reactions and pathways involving glycerol, 1,2,3-propanetriol, a sweet, hygroscopic, viscous liquid, widely distributed in nature as a constituent of many lipids [goid 6071] [evidence IEA]	Catalysis of the hydrolysis of various bonds, e.g. C-O, C-N, C-C, phosphoric anhydride bonds, etc. Hydrolase is the systematic name for any enzyme of EC class 3 [goid 16787] [evidence IEA]; Catalysis of the reaction: a glycerophosphodiester + H2O = an alcohol + sn-glycerol 3-phosphate [goid 8889] [evidence IEA]	9130017L10Rik; Gde3; Obdpf
60563	Smarce1	0.939719	0.013626	Mus musculus	RefSeq	ILMN_210923	ILMN_210923	SMARCE1	NM_020618.3	NM_020618.3		57376	41055974	NM_020618.3	Smarce1	NP_065643.1	ILMN_2610600	60563	S	2429	GGGAGTACAGTTGTTCTTTCTGTGGATTCCTTGTTGGTGAGAGCTGCGCC	11	-	99070801-99070850	11qD	Mus musculus SWI/SNF related, matrix associated, actin dependent regulator of chromatin, subfamily e, member 1 (Smarce1), mRNA.	A membrane-bounded organelle of eukaryotic cells in which chromosomes are housed and replicated. In most cells, the nucleus contains all of the cell's chromosomes except the organellar chromosomes, and is the site of RNA synthesis and processing. In some species, or in specialized cell types, RNA metabolism or DNA replication may be absent [goid 5634] [evidence IEA]; The ordered and organized com…	The alteration of DNA or protein in chromatin, which may result in changing the chromatin structure [goid 16568] [evidence IEA]; Any process that modulates the frequency, rate or extent of DNA-dependent transcription [goid 6355] [evidence IEA]	Interacting selectively with DNA (deoxyribonucleic acid) [goid 3677] [evidence IEA]	5830412H02Rik; Baf27; 2810417B20Rik; 9030408N19Rik
2190082	Kifc3	1.06806	0.0136415	Mus musculus	RefSeq	ILMN_209223	ILMN_209223	KIFC3	NM_010631.2	NM_010631.2		16582	84042514	NM_010631.2	Kifc3	NP_034761.2	ILMN_1229531	2190082	S	2954	GAGAAGACTTGAGGAACCAGCTGGGGGGTTAGGGAGAGCAAGAGCATCTC	8	-	97623994-97624043	8qD1	Mus musculus kinesin family member C3 (Kifc3), mRNA.	All of the contents of a cell excluding the plasma membrane and nucleus, but including other subcellular structures [goid 5737] [evidence IEA]; Any of the various filamentous elements that form the internal framework of cells, and typically remain after treatment of the cells with mild detergent to remove membrane constituents and soluble components of the cytoplasm. The term embraces intermediat…	Movement of organelles, other microtubules and other particles along microtubules, mediated by motor proteins [goid 7018] [evidence IEA]; A process that is carried out at the cellular level which results in the formation, arrangement of constituent parts, or disassembly of the Golgi apparatus [goid 7030] [evidence IMP]; Any cellular process that depends upon or alters the microtubule cytoskeleton…	Interacting selectively with a nucleotide, any compound consisting of a nucleoside that is esterified with (ortho)phosphate or an oligophosphate at any hydroxyl group on the ribose or deoxyribose moiety [goid 166] [evidence IEA]; Catalysis of movement along a polymeric molecule such as a microfilament or microtubule, coupled to the hydrolysis of a nucleoside triphosphate [goid 3774] [evidence IEA…	AI325457; BB123200
1030296	Hbs1l	0.925726	0.0137643	Mus musculus	RefSeq	ILMN_210537	ILMN_210537	HBS1L	NM_019702.2	NM_019702.2		56422	110611221	NM_019702.2	Hbs1l	NP_062676.2	ILMN_2776391	1030296	S	2381	CCAGAGGCCAGCACTGAACTGCCATTTCTTCCCTTTCGGGGTGGCAGTAA	10	+	21088283-21088332	10qA3	Mus musculus Hbs1-like (S. cerevisiae) (Hbs1l), transcript variant 1, mRNA.		The chemical reactions and pathways resulting in the formation of a protein. This is a ribosome-mediated process in which the information in messenger RNA (mRNA) is used to specify the sequence of amino acids in the protein [goid 6412] [evidence IEA]	Functions in chain elongation during polypeptide synthesis at the ribosome [goid 3746] [evidence IEA]; Interacting selectively with a nucleotide, any compound consisting of a nucleoside that is esterified with (ortho)phosphate or an oligophosphate at any hydroxyl group on the ribose or deoxyribose moiety [goid 166] [evidence IEA]; Catalysis of the reaction: GTP + H2O = GDP + phosphate [goid 3924]…	2810035F15Rik; AI326327; eRFS
380253	Grip1	0.945506	0.014079	Mus musculus	RefSeq	ILMN_217599	ILMN_217599	GRIP1	NM_130891.1	NM_130891.1		74053	19263333	NM_130891.1	Grip1	NP_570961.1	ILMN_3126646	380253	A	2952	GTGCGGACGAGAGACTTTGACTGCTGCCTGGTGGTGCCTCTCATAGCTGA	10	+	119512355-119512404	10qD2	Mus musculus glutamate receptor interacting protein 1 (Grip1), transcript variant 2, mRNA.	The irregular network of unit membranes, visible only by electron microscopy, that occurs in the cytoplasm of many eukaryotic cells. The membranes form a complex meshwork of tubular channels, which are often expanded into slitlike cavities called cisternae. The ER takes two forms, rough (or granular), with ribosomes adhering to the outer surface, and smooth (with no ribosomes attached) [goid 5783…	Any process by which a protein is transported to, or maintained in, a specific location [goid 8104] [evidence IMP]	Combining with an extracellular or intracellular messenger to initiate a change in cell activity [goid 4872] [evidence IEA]; Interacting selectively with any protein or protein complex (a complex of two or more proteins that may include other nonprotein molecules) [goid 5515] [evidence IPI]	4931400F03Rik; eb; KIAA4223; mKIAA4223
5810255	Akap9	1.0528	0.0140899	Mus musculus	RefSeq	ILMN_209900	ILMN_209900	AKAP9	NM_194462.2	NM_194462.2		100986	125661047	NM_194462.2	Akap9	NP_919444.2	ILMN_2627300	5810255	S	11902	GCTGCTGGACGAGTACCTTGCGGTGCCCTGCGCTTTTCTTACAAAGCTAC	5	+	4080001-4080050	5qA1	Mus musculus A kinase (PRKA) anchor protein (yotiao) 9 (Akap9), mRNA.	All of the contents of a cell excluding the plasma membrane and nucleus, but including other subcellular structures [goid 5737] [evidence IDA]; A network of small fibers that surrounds the centrioles in cells; contains the microtubule nucleating activity of the centrosome [goid 242] [evidence IDA]		Catalysis of the transfer of a phosphate group, usually from ATP, to a substrate molecule [goid 16301] [evidence IEA]; Interacting selectively with any protein or protein complex (a complex of two or more proteins that may include other nonprotein molecules) [goid 5515] [evidence IPI]	AKAP450; AW545847; mKIAA0803; C79026; 5730481H23Rik
1470528	Hn1	1.10302	0.0142232	Mus musculus	RefSeq	ILMN_223034	ILMN_223034	HN1	NM_008258.1	NM_008258.1		15374	6680236	NM_008258.1	Hn1	NP_032284.1	ILMN_2758452	1470528	S	627	CGTGAGCTGACTGTACATCTCTCGGATTGGTTTCATTAAAGGAGAAGCAC	11	-	115359348-115359397	11qE2	Mus musculus hematological and neurological expressed sequence 1 (Hn1), mRNA.	A membrane-bounded organelle of eukaryotic cells in which chromosomes are housed and replicated. In most cells, the nucleus contains all of the cell's chromosomes except the organellar chromosomes, and is the site of RNA synthesis and processing. In some species, or in specialized cell types, RNA metabolism or DNA replication may be absent [goid 5634] [evidence IEA]; The part of a cell or its ext…	Any process specifically pertinent to the functioning of integrated living units: cells, tissues, organs, and organisms. A process is a collection of molecular events with a defined beginning and end [goid 8150] [evidence ND ]	Elemental activities, such as catalysis or binding, describing the actions of a gene product at the molecular level. A given gene product may exhibit one or more molecular functions [goid 3674] [evidence ND ]
110577	Tardbp	0.919364	0.0142233	Mus musculus	RefSeq	ILMN_244533	ILMN_244533	TARDBP	NM_001008545.1	NM_001008545.1		230908	56682928	NM_001008545.1	Tardbp	NP_001008545.1	ILMN_3093089	110577	A	6094	CCCCAGCCAGACCCTGCCTATTGTCTGCCAGCTACTCTGTCAGCTATGAA	4|NT_039289.1	-	147986860-147986909	4qE2	Mus musculus TAR DNA binding protein (Tardbp), transcript variant 2, mRNA.	A membrane-bounded organelle of eukaryotic cells in which chromosomes are housed and replicated. In most cells, the nucleus contains all of the cell's chromosomes except the organellar chromosomes, and is the site of RNA synthesis and processing. In some species, or in specialized cell types, RNA metabolism or DNA replication may be absent [goid 5634] [evidence IEA]	Any process that modulates the frequency, rate or extent of DNA-dependent transcription [goid 6355] [evidence IEA]; The synthesis of either RNA on a template of DNA or DNA on a template of RNA [goid 6350] [evidence IEA]; The process of removing sections of the primary RNA transcript to remove sequences not present in the mature form of the RNA and joining the remaining sections to form the mature…	Interacting selectively with an RNA molecule or a portion thereof [goid 3723] [evidence IEA]; Interacting selectively with DNA (deoxyribonucleic acid) [goid 3677] [evidence IEA]; Interacting selectively with any nucleic acid [goid 3676] [evidence IEA]; Interacting selectively with a nucleotide, any compound consisting of a nucleoside that is esterified with (ortho)phosphate or an oligophosphate a…	C85084; 1190002A23Rik
4560114	Rgs3	0.889996	0.0142305	Mus musculus	RefSeq	ILMN_212009	ILMN_212009	RGS3	NM_134257.2	NM_134257.2		50780	126032320	NM_134257.2	Rgs3	NP_599018.2	ILMN_1239208	4560114	S	2774	GAAGGACTCTTACCCTCGCTTCCTCCGCTCTGACCTCTACCTGGACCTCA	4	+	62363198-62363247	4qB3	Mus musculus regulator of G-protein signaling 3 (Rgs3), transcript variant 2, mRNA.	Double layer of lipid molecules that encloses all cells, and, in eukaryotes, many organelles; may be a single or double lipid bilayer; also includes associated proteins [goid 16020] [evidence IEA]; All of the contents of a cell excluding the plasma membrane and nucleus, but including other subcellular structures [goid 5737] [evidence TAS]; A membrane-bounded organelle of eukaryotic cells in which…	Any process that stops, prevents or reduces the frequency, rate or extent of signal transduction [goid 9968] [evidence IEA]; The series of molecular signals generated as a consequence of a G-protein coupled receptor binding to its physiological ligand [goid 7186] [evidence TAS]	Increases the activity of a GTPase, an enzyme that catalyzes the hydrolysis of GTP [goid 5096] [evidence TAS]; Interacting selectively with any protein or protein complex (a complex of two or more proteins that may include other nonprotein molecules) [goid 5515] [evidence IEA]; Mediates the transfer of a signal from the outside to the inside of a cell by means other than the introduction of the s…	C2PA-RGS3; PDZ-RGS3; RGS3S; 4930506N09Rik; C2pa
2140711	Arnt2	1.07538	0.014234	Mus musculus	RefSeq	ILMN_211506	ILMN_211506	ARNT2	NM_007488.2	NM_007488.2		11864	34328094	NM_007488.2	Arnt2	NP_031514.2	ILMN_2616509	2140711	S	5304	GCTAATCCCTAATAGCAAGGCAAAATTAAAGCCCTCTTTGTATGTGGCCA	7	-	91395320-91395369	7qD3	Mus musculus aryl hydrocarbon receptor nuclear translocator 2 (Arnt2), mRNA.	A membrane-bounded organelle of eukaryotic cells in which chromosomes are housed and replicated. In most cells, the nucleus contains all of the cell's chromosomes except the organellar chromosomes, and is the site of RNA synthesis and processing. In some species, or in specialized cell types, RNA metabolism or DNA replication may be absent [goid 5634] [evidence NAS]; Any complex, distinct from RN…	Any process that modulates the frequency, rate or extent of DNA-dependent transcription [goid 6355] [evidence IEA]; The synthesis of either RNA on a template of DNA or DNA on a template of RNA [goid 6350] [evidence IEA]; Any process that modulates the frequency, rate or extent of the synthesis of either RNA on a template of DNA or DNA on a template of RNA [goid 45449] [evidence ISA]; Any process …	Interacting selectively with DNA (deoxyribonucleic acid) [goid 3677] [evidence IDA]; Interacting selectively with an aryl hydrocarbon receptor [goid 17162] [evidence IPI]; Interacting selectively with a nonidentical protein to form a heterodimer [goid 46982] [evidence IPI]; The function of binding to a specific DNA sequence in order to modulate transcription. The transcription factor may or may n…	Hif-2b; mKIAA0307
240725	Stat1	1.10661	0.0143063	Mus musculus	RefSeq	ILMN_194854	ILMN_254778	STAT1	NM_009283.3	NM_009283.3		20846	114326481	NM_009283.3	Stat1	NP_033309.3	ILMN_2655721	240725	S	3944	ACCCCGAGTGCAGGTGTGAACCACGGTAAGTGTGCACAGTCCTTAGGGAA	1	+	52217485-52217534	1qC1.1	Mus musculus signal transducer and activator of transcription 1 (Stat1), mRNA.	All of the contents of a cell excluding the plasma membrane and nucleus, but including other subcellular structures [goid 5737] [evidence IDA]; A membrane-bounded organelle of eukaryotic cells in which chromosomes are housed and replicated. In most cells, the nucleus contains all of the cell's chromosomes except the organellar chromosomes, and is the site of RNA synthesis and processing. In some …	Any process that modulates the frequency, rate or extent of DNA-dependent transcription [goid 6355] [evidence IEA]; The synthesis of either RNA on a template of DNA or DNA on a template of RNA [goid 6350] [evidence IMP]; The cascade of processes by which a signal interacts with a receptor, causing a change in the level or activity of a second messenger or other downstream target, and ultimately e…	Interacting selectively with any protein or protein complex (a complex of two or more proteins that may include other nonprotein molecules) [goid 5515] [evidence IPI]; The function of binding to a specific DNA sequence in order to modulate transcription. The transcription factor may or may not also interact selectively with a protein or macromolecular complex [goid 3700] [evidence IMP]; Interacti…	AA408197; 2010005J02Rik
2360687	Ela3b	1.03925	0.0144342	Mus musculus	MEEBO	ILMN_216442	ILMN_216442	ELA3B	scl0067868.1_42	NM_026419.1			13385915	NM_026419.1	Ela3b		ILMN_2671137	2360687	S	341	TGTGCACCCCAAGTGGAACTCTATGTGTGTGAGCTGTGGCAATGACATCG
4890524	LOC100044129	0.936385	0.0145943	Mus musculus	RefSeq	ILMN_224030	ILMN_316959	LOC100044129	XM_001478948.1	XM_001478948.1		100044129	149262586	XM_001478948.1	LOC100044129	XP_001478998.1	ILMN_2773467	4890524	S	3781	CTGGGAAACCAGAGACTGGTGGAGGAGGGGCTGGTCATGAGGAATGCTTT	11	-	101047741-101047790		PREDICTED: Mus musculus similar to Ezh1 protein (LOC100044129), mRNA.
580403	Wdr31	0.930353	0.0146473	Mus musculus	RefSeq	ILMN_184666	ILMN_184666	WDR31	NM_023597.1	NM_023597.1		71354	12963744	NM_023597.1	Wdr31	NP_076086.1	ILMN_1258609	580403	S	1172	GCTGTTGGTGACATCTCCTCCTTGTTATGCGCAAGTTTCTACAGAGGAGT	4	-	62114871-62114920	4qB3	Mus musculus WD repeat domain 31 (Wdr31), mRNA.				spWD; 5430402I10Rik
7040601	Cnga1	0.954933	0.0146663	Mus musculus	RefSeq	ILMN_217058	ILMN_217058	CNGA1	NM_007723.2	NM_007723.2		12788	112181172	NM_007723.2	Cnga1	NP_031749.2	ILMN_1219994	7040601	S	1909	GGCTGGCAACCGAAGAACAGCCAACATTAAGAGCATCGGCTACTCGGACC	5	-	72995715-72995764	5qC3.2	Mus musculus cyclic nucleotide gated channel alpha 1 (Cnga1), mRNA.	That fraction of cells, prepared by disruptive biochemical methods, that includes the plasma and other membranes [goid 5624] [evidence IDA]; Double layer of lipid molecules that encloses all cells, and, in eukaryotes, many organelles; may be a single or double lipid bilayer; also includes associated proteins [goid 16020] [evidence IEA]; Penetrating at least one phospholipid bilayer of a membrane.…	The directed movement of substances (such as macromolecules, small molecules, ions) into, out of, within or between cells, or within a multicellular organism [goid 6810] [evidence IEA]; A change in state or activity of a cell or an organism (in terms of movement, secretion, enzyme production, gene expression, etc.) as a result of a stimulus [goid 50896] [evidence IEA]; The series of events requir…	Interacting selectively with cGMP, the nucleotide cyclic GMP (guanosine 3',5'-cyclophosphate) [goid 30553] [evidence IEA]; Catalysis of facilitated diffusion of an ion (by an energy-independent process) by passage through a transmembrane aqueous pore or channel without evidence for a carrier-mediated mechanism [goid 5216] [evidence IEA]; Interacting selectively with a nucleotide, any compound con…	Cncg
5700343	3300001P08Rik	1.05111	0.0147899	Mus musculus	RefSeq	ILMN_213598	ILMN_213598	3300001P08RIK	NM_026313.1	NM_026313.1		67684	23956165	NM_026313.1	3300001P08Rik	NP_080589.1	ILMN_2727004	5700343	S	3153	TGCAAGTTTTCAGTCTTGGACTTTGAAGCCAGGATTCCACGTTAGTGCTC	11	-	94152546-94152595	11qD	Mus musculus RIKEN cDNA 3300001P08 gene (3300001P08Rik), mRNA.	A membrane-bounded organelle of eukaryotic cells in which chromosomes are housed and replicated. In most cells, the nucleus contains all of the cell's chromosomes except the organellar chromosomes, and is the site of RNA synthesis and processing. In some species, or in specialized cell types, RNA metabolism or DNA replication may be absent [goid 5634] [evidence IEA]	The process of removing sections of the primary RNA transcript to remove sequences not present in the mature form of the RNA and joining the remaining sections to form the mature form of the RNA [goid 8380] [evidence IEA]; Any process involved in the conversion of a primary mRNA transcript into one or more mature mRNA(s) prior to translation into polypeptide [goid 6397] [evidence IEA]	Interacting selectively with DNA (deoxyribonucleic acid) [goid 3677] [evidence IEA]	Luc7a; RP23-244C22.4
4050274	Smad2	1.06449	0.0147925	Mus musculus	RefSeq	ILMN_210925	ILMN_210925	SMAD2	NM_010754.4	NM_010754.4		17126	146134489	NM_010754.4	Smad2	NP_034884.2	ILMN_1228414	4050274	S	2257	GCACTGCTGGCTTCTGGGTTAGTTGTTTCTGAGTCCAGGAAAGGTTTGTG				18qE3	Mus musculus MAD homolog 2 (Drosophila) (Smad2), mRNA.	All of the contents of a cell excluding the plasma membrane and nucleus, but including other subcellular structures [goid 5737] [evidence IEA]; The living contents of a cell; the matter contained within (but not including) the plasma membrane, usually taken to exclude large vacuoles and masses of secretory or ingested material. In eukaryotes it includes the nucleus and cytoplasm [goid 5622] [evid…	Any process that modulates the frequency, rate or extent of DNA-dependent transcription [goid 6355] [evidence IEA]; The synthesis of either RNA on a template of DNA or DNA on a template of RNA [goid 6350] [evidence IEA]; The process whose specific outcome is the progression of the embryo in the uterus over time, from formation of the zygote in the oviduct, to birth [goid 1701] [evidence IMP]; The…	Interacting selectively with double-stranded DNA [goid 3690] [evidence IDA]; The function of binding to a specific DNA sequence in order to modulate transcription. The transcription factor may or may not also interact selectively with a protein or macromolecular complex [goid 3700] [evidence IEA]; Interacting selectively with any protein or protein complex (a complex of two or more proteins that …	Madh2; Madr2
3170639	Gtf3a	1.10351	0.0148959	Mus musculus	RefSeq	ILMN_216400	ILMN_216400	GTF3A	NM_025652.2	NM_025652.2		66596	142345515	NM_025652.2	Gtf3a	NP_079928.1	ILMN_2670727	3170639	S	493	TAAGAAGCACCAGCAGCTGAGAACCCATCAGTGCCAGCACACCAGCGAGC	5	+	147763479-147763528	5qG3	Mus musculus general transcription factor III A (Gtf3a), mRNA.	A membrane-bounded organelle of eukaryotic cells in which chromosomes are housed and replicated. In most cells, the nucleus contains all of the cell's chromosomes except the organellar chromosomes, and is the site of RNA synthesis and processing. In some species, or in specialized cell types, RNA metabolism or DNA replication may be absent [goid 5634] [evidence IEA]; The living contents of a cell…	Any process that modulates the frequency, rate or extent of DNA-dependent transcription [goid 6355] [evidence IEA]; The synthesis of either RNA on a template of DNA or DNA on a template of RNA [goid 6350] [evidence IEA]	Interacting selectively with an RNA molecule or a portion thereof [goid 3723] [evidence IEA]; Interacting selectively with any metal ion [goid 46872] [evidence IEA]; Interacting selectively with zinc (Zn) ions [goid 8270] [evidence IEA]; Interacting selectively with any nucleic acid [goid 3676] [evidence IEA]; Interacting selectively with DNA (deoxyribonucleic acid) [goid 3677] [evidence IDA]	5330403M05Rik; 2610111I01Rik; 2010015D03Rik
6370270	Abhd4	0.923284	0.0149005	Mus musculus	RefSeq	ILMN_219774	ILMN_219774	ABHD4	NM_134076.1	NM_134076.1		105501	19527301	NM_134076.1	Abhd4	NP_598837.1	ILMN_2713464	6370270	S	2127	CTCTCCAGTGAATCTCATTCCAGGTCCTGCTCTAAGGCTCTGGGGACTAG	14	+	54888630-54888679	14qC2	Mus musculus abhydrolase domain containing 4 (Abhd4), mRNA.		The chemical reactions and pathways resulting in the breakdown of lipids, compounds soluble in an organic solvent but not, or sparingly, in an aqueous solvent [goid 16042] [evidence IEA]; The hydrolysis of a peptide bond or bonds within a protein [goid 6508] [evidence IEA]	Catalysis of the hydrolysis of various bonds, e.g. C-O, C-N, C-C, phosphoric anhydride bonds, etc. Hydrolase is the systematic name for any enzyme of EC class 3 [goid 16787] [evidence IEA]; Catalysis of the hydrolysis of N-terminal amino acid residues from in a polypeptide chain [goid 4177] [evidence IEA]	1110035H23Rik; AI429574
3990095	Gpr112	0.911952	0.0150282	Mus musculus	RefSeq	ILMN_234655	ILMN_234655	GPR112	NM_001033327.1	NM_001033327.1		236798	85701815	NM_001033327.1	Gpr112	NP_001028499.1	ILMN_2856383	3990095	S	452	GCCTCACCTGGGGCTTTGCCTTTTTTGCCTGGGGACCTGTGAGGATCTTC	X	+	53315099-53315148	XqA5	Mus musculus G protein-coupled receptor 112 (Gpr112), mRNA.			Combining with an extracellular or intracellular messenger to initiate a change in cell activity [goid 4872] [evidence IEA]	Gm367; PGR17
4220102	Slc9a3r2	0.917952	0.0151634	Mus musculus	RefSeq	ILMN_219545	ILMN_219545	SLC9A3R2	NM_023055.1	NM_023055.1		65962	12746431	NM_023055.1	Slc9a3r2	NP_075542.1	ILMN_2710274	4220102	S	2021	GCACTGCAGTCTGCCTCATAAGCCATAGCGCACGCGCGCCCTCAAATTAA	17	-	24776247-24776296	17qA3.3	Mus musculus solute carrier family 9 (sodium/hydrogen exchanger), member 3 regulator 2 (Slc9a3r2), transcript variant A, mRNA.	A membrane-bounded organelle of eukaryotic cells in which chromosomes are housed and replicated. In most cells, the nucleus contains all of the cell's chromosomes except the organellar chromosomes, and is the site of RNA synthesis and processing. In some species, or in specialized cell types, RNA metabolism or DNA replication may be absent [goid 5634] [evidence IDA]; The region of the plasma memb…	Any process specifically pertinent to the functioning of integrated living units: cells, tissues, organs, and organisms. A process is a collection of molecular events with a defined beginning and end [goid 8150] [evidence ND ]	Elemental activities, such as catalysis or binding, describing the actions of a gene product at the molecular level. A given gene product may exhibit one or more molecular functions [goid 3674] [evidence ND ]; Interacting selectively with any protein or protein complex (a complex of two or more proteins that may include other nonprotein molecules) [goid 5515] [evidence IPI]	0610011L07Rik; NHERF-2; 2010007A20Rik; 1200011K07Rik; Sip-1; Octs2; Tka-1; E3karp
3290523	Gas6	0.937399	0.0152638	Mus musculus	RefSeq	ILMN_217682	ILMN_217682	GAS6	NM_019521.2	NM_019521.2		14456	145301602	NM_019521.2	Gas6	NP_062394.2	ILMN_2686327	3290523	S	2263	AGCAGGGTTTGGACACACAGCACTGGCTCCTCTCGCATGGTCCTGCAACA				8qA1.1	Mus musculus growth arrest specific 6 (Gas6), mRNA.	The space external to the outermost structure of a cell. For cells without external protective or external encapsulating structures this refers to space outside of the plasma membrane. This term covers the host cell environment outside an intracellular parasite [goid 5576] [evidence IEA]	Any process that modulates the frequency, rate or extent of cell growth [goid 1558] [evidence IEA]	Interacting selectively with any metal ion [goid 46872] [evidence IEA]; Interacting selectively with calcium ions (Ca2+) [goid 5509] [evidence IEA]	Gas-6
3170017	Zfp446	0.940439	0.0153826	Mus musculus	RefSeq	ILMN_213823	ILMN_213823	ZFP446	NM_175558.2	NM_175558.2		269870	31342174	NM_175558.2	Zfp446	NP_780767.1	ILMN_2917270	3170017	S	3088	AATTTCGAACTATGGAGCAGGATTCAGTGCTGTAGGCAGATCTCTGTTAG	7	+	11884366-11884415	7qA1	Mus musculus zinc finger protein 446 (Zfp446), mRNA.	A membrane-bounded organelle of eukaryotic cells in which chromosomes are housed and replicated. In most cells, the nucleus contains all of the cell's chromosomes except the organellar chromosomes, and is the site of RNA synthesis and processing. In some species, or in specialized cell types, RNA metabolism or DNA replication may be absent [goid 5634] [evidence IEA]	Any process that modulates the frequency, rate or extent of DNA-dependent transcription [goid 6355] [evidence IEA]; The synthesis of either RNA on a template of DNA or DNA on a template of RNA [goid 6350] [evidence IEA]	Interacting selectively with any metal ion [goid 46872] [evidence IEA]; Interacting selectively with zinc (Zn) ions [goid 8270] [evidence IEA]	AV306632; A930031C22; A630035I11Rik; AA120513
110121	Ctsb	1.03776	0.0155139	Mus musculus	RefSeq	ILMN_213612	ILMN_213612	CTSB	NM_007798.2	NM_007798.2		13030	118131153	NM_007798.2	Ctsb	NP_031824.1	ILMN_2683316	110121	S	1809	GGTCATGGTTTGCTGTGTGACCGACAGATAACCACAATGAAACTAGTCTG	14	+	63761829-63761878	14qD1	Mus musculus cathepsin B (Ctsb), mRNA.	A cytoplasmic, membrane-bounded organelle that is found in most animal cells and that contains a variety of hydrolases, most of which have their maximal activities in the pH range 5-6. The contained enzymes display latency if properly isolated. About 40 different lysosomal hydrolases are known and lysosomes have a great variety of morphologies and functions [goid 5764] [evidence IEA]; A semiauton…	The hydrolysis of a peptide bond or bonds within a protein [goid 6508] [evidence IEA]; Any process that modulates the activity of an enzyme [goid 50790] [evidence IEA]	Catalysis of the hydrolysis of various bonds, e.g. C-O, C-N, C-C, phosphoric anhydride bonds, etc. Hydrolase is the systematic name for any enzyme of EC class 3 [goid 16787] [evidence IEA]; Catalysis of the hydrolysis of a peptide bond. A peptide bond is a covalent bond formed when the carbon atom from the carboxyl group of one amino acid shares electrons with the nitrogen atom from the amino gro…
6620379	Zfp128	0.927119	0.015569	Mus musculus	RefSeq	ILMN_226457	ILMN_226457	ZFP128	NM_153802.3	NM_153802.3		243833	57863764	NM_153802.3	Zfp128	NP_722497.1	ILMN_2828139	6620379	S	3487	AGCTGCAACCACACTGACCCACGGGGACAAAGCCTTTTGCATAATCACAC	7	+	13478454-13478503	7qA1	Mus musculus zinc finger protein 128 (Zfp128), mRNA.	A membrane-bounded organelle of eukaryotic cells in which chromosomes are housed and replicated. In most cells, the nucleus contains all of the cell's chromosomes except the organellar chromosomes, and is the site of RNA synthesis and processing. In some species, or in specialized cell types, RNA metabolism or DNA replication may be absent [goid 5634] [evidence IDA]	A series of molecular signals generated as a consequence of any member of the BMP (bone morphogenetic protein) family binding to a cell surface receptor [goid 30509] [evidence IMP]; Any process that stops, prevents or reduces the frequency, rate or extent of transcription from an RNA polymerase II promoter [goid 122] [evidence IDA]	Interacting selectively with any metal ion [goid 46872] [evidence IEA]; Interacting selectively with zinc (Zn) ions [goid 8270] [evidence IEA]; Interacting selectively with any protein or protein complex (a complex of two or more proteins that may include other nonprotein molecules) [goid 5515] [evidence IPI]	Znf8; 9630016P15Rik; mZnf8; MGC113768
2350725	Btrc	1.08134	0.0155862	Mus musculus	RefSeq	ILMN_228048	ILMN_228048	BTRC	NM_001037758.1	NM_001037758.1		12234	83649722	NM_001037758.1	Btrc	NP_001032847.1	ILMN_3027079	2350725	I	2927	CGAGGCTTGGCCTGCACAAAGGCTTGGAATAGCCAGCACCAGGCACCACT	19	+	45604452-45604501	19qC3	Mus musculus beta-transducin repeat containing protein (Btrc), transcript variant 1, mRNA.			Catalysis of the ligation of two substances with concomitant breaking of a diphosphate linkage, usually in a nucleoside triphosphate. Ligase is the systematic name for any enzyme of EC class 6 [goid 16874] [evidence IEA]; Interacting selectively with any protein or protein complex (a complex of two or more proteins that may include other nonprotein molecules) [goid 5515] [evidence IPI]	b-TrCP; KIAA4123; Beta-Trcp1; mSlimb; Slimb; FWD1; mKIAA4123; Fbw1a; beta-TrCP
4810445	Clock	1.05698	0.0156121	Mus musculus	RefSeq	ILMN_208794	ILMN_208794	CLOCK	NM_007715.5	NM_007715.5		12753	118131173	NM_007715.5	Clock	NP_031741.1	ILMN_2610973	4810445	S	7213	TGCCCTGAAATGTTGGCATGTCATTTCAGCGTTCCCATTTGAGTTGCTCT	5	-	76644193-76644242	5qC3.3	Mus musculus circadian locomoter output cycles kaput (Clock), mRNA.	Any complex, distinct from RNA polymerase, including one or more polypeptides capable of binding DNA at promoters or at cis-acting regulatory sequences, and regulating transcription [goid 5667] [evidence IDA]; Any complex, distinct from RNA polymerase, including one or more polypeptides capable of binding DNA at promoters or at cis-acting regulatory sequences, and regulating transcription [goid 5…	The synthesis of either RNA on a template of DNA or DNA on a template of RNA [goid 6350] [evidence IEA]; Any process that modulates the frequency, rate or extent of the synthesis of either RNA on a template of DNA or DNA on a template of RNA [goid 45449] [evidence IEA]; The cascade of processes by which a signal interacts with a receptor, causing a change in the level or activity of a second mess…	Catalysis of the generalized reaction: acyl-carrier + reactant = acyl-reactant + carrier [goid 8415] [evidence IEA]; Catalysis of the transfer of a group, e.g. a methyl group, glycosyl group, acyl group, phosphorus-containing, or other groups, from one compound (generally regarded as the donor) to another compound (generally regarded as the acceptor). Transferase is the systematic name for any en…	mKIAA0334; 5330400M04Rik
2810762	Gm527	1.0589	0.0156126	Mus musculus	RefSeq	ILMN_258033	ILMN_258033	GM527	NM_001025605.1	NM_001025605.1		217648	71037370	NM_001025605.1	Gm527	NP_001020776.1	ILMN_3117134	2810762	A	1082	CTGCAGCCTTCCAGATTGACGGACATTGGATGCACTATGATGGCCTCAGA	12	+	66025197-66025246	12qC1	Mus musculus gene model 527, (NCBI) (Gm527), mRNA.				MGC117765
4640278	Chst7	1.07843	0.0157351	Mus musculus	RefSeq	ILMN_211189	ILMN_211189	CHST7	NM_021715.1	NM_021715.1		60322	11096335	NM_021715.1	Chst7	NP_068361.1	ILMN_1216374	4640278	S	1946	AGAGATGTGATCTGGTTTCCTTTCACATCAGCAGATGTCTGGACAAAACC	X	+	19674397-19674446	XqA1.3	Mus musculus carbohydrate (N-acetylglucosamino) sulfotransferase 7 (Chst7), mRNA.	A compound membranous cytoplasmic organelle of eukaryotic cells, consisting of flattened, ribosome-free vesicles arranged in a more or less regular stack. The Golgi apparatus differs from the endoplasmic reticulum in often having slightly thicker membranes, appearing in sections as a characteristic shallow semicircle so that the convex side (cis or entry face) abuts the endoplasmic reticulum, sec…	The chemical reactions and pathways involving carbohydrates, any of a group of organic compounds based of the general formula Cx(H2O)y. Includes the formation of carbohydrate derivatives by the addition of a carbohydrate residue to another molecule [goid 5975] [evidence IEA]	Catalysis of the transfer of a group, e.g. a methyl group, glycosyl group, acyl group, phosphorus-containing, or other groups, from one compound (generally regarded as the donor) to another compound (generally regarded as the acceptor). Transferase is the systematic name for any enzyme of EC class 2 [goid 16740] [evidence IEA]; Catalysis of the transfer of a sulfate group from 3'-phosphoadenosine…	GST5; 2600013M07Rik
5910717	Slc6a2	0.926077	0.015751	Mus musculus	RefSeq	ILMN_216320	ILMN_216320	SLC6A2	NM_009209.2	NM_009209.2		20538	31543742	NM_009209.2	Slc6a2	NP_033235.2	ILMN_2922875	5910717	S	5662	CCTGGCCCTGGTTGGTGAATGTGAAGTCAGGGGCACCTGTCCTTGCTCTA	8	+	95525338-95525387	8qC5	Mus musculus solute carrier family 6 (neurotransmitter transporter, noradrenalin), member 2 (Slc6a2), mRNA.	Penetrating at least one phospholipid bilayer of a membrane. May also refer to the state of being buried in the bilayer with no exposure outside the bilayer. When used to describe a protein, indicates that all or part of the peptide sequence is embedded in the membrane [goid 16021] [evidence IEA]; Double layer of lipid molecules that encloses all cells, and, in eukaryotes, many organelles; may be…	The directed movement of substances (such as macromolecules, small molecules, ions) into, out of, within or between cells, or within a multicellular organism [goid 6810] [evidence IEA]; The directed movement of a neurotransmitter into, out of, within or between cells. Neurotransmitters are any chemical substance that is capable of transmitting (or inhibiting the transmission of) a nerve impulse f…	Enables the active transport of a solute across a membrane by a mechanism whereby two or more species are transported together in the same direction in a tightly coupled process not directly linked to a form of energy other than chemiosmotic energy [goid 15293] [evidence IEA]; Catalysis of the transfer of a solute or solutes from one side of a membrane to the other according to the reaction: neur…	Slc6a5; NET; NE-T
2230221	Ppid	0.936791	0.0157965	Mus musculus	MEEBO	ILMN_222473	ILMN_222473	PPID	scl067738.10_4	NM_026352.2			31981006	NM_026352.2	Ppid		ILMN_2750042	2230221	S	1275	TGTGTTTCCCTTGATCTCTGTCATTGTTTACATAGCAGTGCTGACACAGG						All of the contents of a cell excluding the plasma membrane and nucleus, but including other subcellular structures [goid 5737] [evidence IEA]	The process of assisting in the covalent and noncovalent assembly of single chain polypeptides or multisubunit complexes into the correct tertiary structure [goid 6457] [evidence IEA]	Interacting selectively with peptides, any of a group of organic compounds comprising two or more amino acids linked by peptide bonds [goid 42277] [evidence IEA]; Catalysis of the geometric or structural changes within one molecule. Isomerase is the systematic name for any enzyme of EC class 5 [goid 16853] [evidence IEA]; Catalysis of the reaction: peptidyl-proline (omega=180) = peptidyl-proline …
3870497	Itsn1	1.10079	0.0158131	Mus musculus	RefSeq	ILMN_191244	ILMN_226236	ITSN1	NM_010587.2	NM_010587.2		16443	134288903	NM_010587.2	Itsn1	NP_034717.2	ILMN_2627268	3870497	S	5114	TGGGCTCTCAGTGCCACATCACCAAGACAATCCAGGACACGCTAAACCCC	16	+	91909480-91909529	16qC3.3-qC4	Mus musculus intersectin 1 (SH3 domain protein 1A) (Itsn1), transcript variant 1, mRNA.	Double layer of lipid molecules that encloses all cells, and, in eukaryotes, many organelles; may be a single or double lipid bilayer; also includes associated proteins [goid 16020] [evidence IEA]; A specialized region of connection between two cells or between a cell and the extracellular matrix [goid 30054] [evidence IEA]; Any of the discrete particles (nerve-ending particles) formed from the c…	A series of reactions within the cell that occur as a result of a single trigger reaction or compound [goid 7242] [evidence IEA]; Any series of molecular signals in which a small monomeric GTPase relays one or more of the signals [goid 7264] [evidence IDA]; A type of vesicle-mediated transport in which cells take up external materials or membrane constituents by the invagination of small region o…	Interacting selectively with calcium ions (Ca2+) [goid 5509] [evidence IEA]; Stimulates the exchange of guanyl nucleotides by a GTPase of the Rho family. Under normal cellular physiological conditions, the concentration of GTP is higher than that of GDP, favoring the replacement of GDP by GTP in association with the GTPase [goid 5089] [evidence IEA]; Stimulates the exchange of guanyl nucleotides …	AI316805; AA545208; Sh3p17; AI848451; EHSH1; AA517634; Itsn; Ese1
6770349	Tmpo	0.936595	0.0159091	Mus musculus	RefSeq	ILMN_225768	ILMN_225768	TMPO	NM_001080129.1	NM_001080129.1		21917	121949764	NM_001080129.1	Tmpo	NP_001073598.1	ILMN_3094743	6770349	A	693	GAGAAGAAGCTGTTGAAGCTGAGGGAGCAGGGAACTGAATCGAGATCCTC	10	-	90626876-90626925	10qC2	Mus musculus thymopoietin (Tmpo), transcript variant 3, mRNA.	A membrane-bounded organelle of eukaryotic cells in which chromosomes are housed and replicated. In most cells, the nucleus contains all of the cell's chromosomes except the organellar chromosomes, and is the site of RNA synthesis and processing. In some species, or in specialized cell types, RNA metabolism or DNA replication may be absent [goid 5634] [evidence ISO]; Double layer of lipid molecul…	Any process that modulates the frequency, rate or extent of the synthesis of either RNA on a template of DNA or DNA on a template of RNA [goid 45449] [evidence IDA]	Interacting selectively with DNA (deoxyribonucleic acid) [goid 3677] [evidence IEA]; Interacting selectively with any protein or protein complex (a complex of two or more proteins that may include other nonprotein molecules) [goid 5515] [evidence IPI]; Interacting selectively with any protein or protein complex (a complex of two or more proteins that may include other nonprotein molecules) [goid …	5630400D24Rik; TP; AI195756; AI606875; AW214352; AW547477; LAP2
7560300	Nit1	1.12656	0.0159447	Mus musculus	RefSeq	ILMN_221187	ILMN_221187	NIT1	NM_012049.1	NM_012049.1		27045	6754855	NM_012049.1	Nit1	NP_036179.1	ILMN_2732145	7560300	S	1235	ATAGTCACTGTTTATTTCATGAAAACTGAAGTTATGCTGAGGGCTGAGCA	1	-	173272406-173272455	1qH3	Mus musculus nitrilase 1 (Nit1), mRNA.	The part of a cell or its extracellular environment in which a gene product is located. A gene product may be located in one or more parts of a cell and its location may be as specific as a particular macromolecular complex, that is, a stable, persistent association of macromolecules that function together [goid 5575] [evidence ND ]	The chemical reactions and pathways involving various organic and inorganic nitrogenous compounds; includes nitrogen fixation, nitrification, denitrification, assimilatory/dissimilatory nitrate reduction and the interconversion of nitrogenous organic matter and ammonium [goid 6807] [evidence IEA]	Catalysis of the hydrolysis of various bonds, e.g. C-O, C-N, C-C, phosphoric anhydride bonds, etc. Hydrolase is the systematic name for any enzyme of EC class 3 [goid 16787] [evidence IEA]; Catalysis of the hydrolysis of any carbon-nitrogen bond, C-N, with the exception of peptide bonds [goid 16810] [evidence IEA]	W57327; ESTM30; AI255805
6650494	Ube2g1	0.920459	0.0159668	Mus musculus	RefSeq	ILMN_187383	ILMN_187383	UBE2G1	NM_025985.4	NM_025985.4		67128	115292440	NM_025985.4	Ube2g1	NP_080261.2	ILMN_2453620	6650494	S	1482	AGTTTTTCACGATGACTTCAGAGGAGGGGTCATCACTAGGTGCTTTGTCC	11	+	72497628-72497677	11qB4	Mus musculus ubiquitin-conjugating enzyme E2G 1 (UBC7 homolog, C. elegans) (Ube2g1), mRNA.		The chemical reactions and pathways resulting in the breakdown of a protein or peptide by hydrolysis of its peptide bonds, initiated by the covalent attachment of a ubiquitin moiety, or multiple ubiquitin moieties, to the protein [goid 6511] [evidence IEA]; The covalent alteration of one or more amino acids occurring in a protein after the protein has been completely translated and released from …	Catalysis of the ligation of two substances with concomitant breaking of a diphosphate linkage, usually in a nucleoside triphosphate. Ligase is the systematic name for any enzyme of EC class 6 [goid 16874] [evidence IEA]; Catalysis of ATP-dependent isopeptide bond formation between the carboxy-terminal residues of a small conjugating protein such as ubiquitin or a ubiquitin-like protein, and a su…	D130023C12Rik; AU014992; AI256795; AW552068; 2700059C12Rik
1570162	Gpd2	1.12106	0.0160287	Mus musculus	RefSeq	ILMN_214592	ILMN_214592	GPD2	NM_010274.2	NM_010274.2		14571	31981768	NM_010274.2	Gpd2	NP_034404.2	ILMN_1215797	1570162	S	2522	GTACAACCAGAGATGACTTAAACTCTAAAATAGTGGATCTCGTAGCTGCC	2	+	57219947-57219996	2qC1.1	Mus musculus glycerol phosphate dehydrogenase 2, mitochondrial (Gpd2), nuclear gene encoding mitochondrial protein, mRNA.	Double layer of lipid molecules that encloses all cells, and, in eukaryotes, many organelles; may be a single or double lipid bilayer; also includes associated proteins [goid 16020] [evidence IEA]; A semiautonomous, self replicating organelle that occurs in varying numbers, shapes, and sizes in the cytoplasm of virtually all eukaryotic cells. It is notably the site of tissue respiration [goid 573…	The chemical reactions and pathways involving glycerol-3-phosphate, a phosphoric monoester of glycerol [goid 6072] [evidence IMP]; The formation of glucose from noncarbohydrate precursors, such as pyruvate, amino acids and glycerol [goid 6094] [evidence IMP]; The process of removal or addition of one or more electrons with or without the concomitant removal or addition of a proton or protons [goi…	Interacting selectively with calcium ions (Ca2+) [goid 5509] [evidence IEA]; Catalysis of an oxidation-reduction (redox) reaction, a reversible chemical reaction in which the oxidation state of an atom or atoms within a molecule is altered. One substrate acts as a hydrogen or electron donor and becomes oxidized, while the other acts as hydrogen or electron acceptor and becomes reduced [goid 16491…	AW494132; AA408484; TISP38; GPDH; Gpd-m; Gdm1; Gpdh-m; AI448216; AU021455
7570278	Clspn	1.07495	0.0160784	Mus musculus	RefSeq	ILMN_212127	ILMN_212127	CLSPN	NM_175554.3	NM_175554.3		269582	34330171	NM_175554.3	Clspn	NP_780763.2	ILMN_2858359	7570278	S	4665	CAGTGTCGAAAGCTGAGCGTGAGAAGTTGGATGAGGTTGTGTCCGTCCTT	4	+	126270875-126270924	4qD2.2	Mus musculus claspin homolog (Xenopus laevis) (Clspn), mRNA.	A structure composed of a very long molecule of DNA and associated proteins (e.g. histones) that carries hereditary information [goid 5694] [evidence IEA]; A membrane-bounded organelle of eukaryotic cells in which chromosomes are housed and replicated. In most cells, the nucleus contains all of the cell's chromosomes except the organellar chromosomes, and is the site of RNA synthesis and processi…	The process of restoring DNA after damage. Genomes are subject to damage by chemical and physical agents in the environment (e.g. UV and ionizing radiations, chemical mutagens, fungal and bacterial toxins, etc.) and by free radicals or alkylating agents endogenously generated in metabolism. DNA is also damaged because of errors during its replication. A variety of different DNA repair pathways ha…	Interacting selectively with DNA (deoxyribonucleic acid) [goid 3677] [evidence IEA]; Interacting selectively with DNA containing secondary structure elements such as four-way junctions, bubbles, loops, Y-form DNA, or double-strand/single-strand junctions [goid 217] [evidence ISO]; Interacting selectively with any protein or protein complex (a complex of two or more proteins that may include other…	E130314M08Rik; C85083; CLASPIN; B130025E01
5130039	C030014K22Rik	0.917575	0.0161234	Mus musculus	RefSeq	ILMN_191384	ILMN_245012	C030014K22RIK	NM_175461.3	NM_175461.3		226610	63003924	NM_175461.3	C030014K22Rik	NP_780670.2	ILMN_2478626	5130039	S	3999	CCCCCTAAATGTATTTCCCCACACCCTTGGACTTGTGTTGTTTTCGGTGT	1	+	169020822-169020871	1qH2.3	Mus musculus RIKEN cDNA C030014K22 gene (C030014K22Rik), mRNA.				C030020L09Rik
6250484	Eif3h	1.1111	0.0161694	Mus musculus	RefSeq	ILMN_219124	ILMN_219124	EIF3H	NM_080635.1	NM_080635.1		68135	18079340	NM_080635.1	Eif3h	NP_542366.1	ILMN_1215703	6250484	S	762	GAGCCAGGACATAATCAAATACAACACGTACATGCGCAACACCAGTAAGC	15	-	51621559-51621608	15qC	Mus musculus eukaryotic translation initiation factor 3, subunit H (Eif3h), mRNA.		The chemical reactions and pathways resulting in the formation of a protein. This is a ribosome-mediated process in which the information in messenger RNA (mRNA) is used to specify the sequence of amino acids in the protein [goid 6412] [evidence IEA]	Functions in the initiation of ribosome-mediated translation of mRNA into a polypeptide [goid 3743] [evidence IEA]	EIF3-P40; MGC107627; EIF3-gamma; Eif3s3; 9430017H16Rik; 40kD; 1110008A16Rik
7330706	Ndufs2	0.901624	0.0161838	Mus musculus	RefSeq	ILMN_209531	ILMN_209531	NDUFS2	NM_153064.4	NM_153064.4		226646	142376353	NM_153064.4	Ndufs2	NP_694704.1	ILMN_1224781	7330706	S	655	TTCGAGTTCTATGAGCGGGTGTCTGGGGCCCGGATGCACGCGGCGTATAT	1	-	173168862-173168911	1qH3	Mus musculus NADH dehydrogenase (ubiquinone) Fe-S protein 2 (Ndufs2), mRNA.	Double layer of lipid molecules that encloses all cells, and, in eukaryotes, many organelles; may be a single or double lipid bilayer; also includes associated proteins [goid 16020] [evidence IEA]; The inner, i.e. lumen-facing, lipid bilayer of the mitochondrial envelope. It is highly folded to form cristae [goid 5743] [evidence IEA]; The protein complexes that form the mitochondrial electron tra…	The directed movement of substances (such as macromolecules, small molecules, ions) into, out of, within or between cells, or within a multicellular organism [goid 6810] [evidence IEA]; Any process specifically pertinent to the functioning of integrated living units: cells, tissues, organs, and organisms. A process is a collection of molecular events with a defined beginning and end [goid 8150] […	Interacting selectively with a 4 iron, 4 sulfur (4Fe-4S) cluster; this cluster consists of four iron atoms, with the inorganic sulfur atoms found between the irons and acting as bridging ligands [goid 51539] [evidence IEA]; Interacting selectively with an iron-sulfur cluster, a combination of iron and sulfur atoms [goid 51536] [evidence IEA]; Interacting selectively with iron (Fe) ions [goid 5506…	MGC27667; AL033311
6400403	Ripk2	0.935879	0.0161928	Mus musculus	RefSeq	ILMN_213230	ILMN_213230	RIPK2	NM_138952.3	NM_138952.3		192656	142347210	NM_138952.3	Ripk2	NP_620402.1	ILMN_2634970	6400403	S	1615	GTGCAGAAGTTGAAAGATAACAAGCAGCTGGGGCTGCAGCCTTACCCAGA	4	-	16050758-16050807	4qA2	Mus musculus receptor (TNFRSF)-interacting serine-threonine kinase 2 (Ripk2), mRNA.	All of the contents of a cell excluding the plasma membrane and nucleus, but including other subcellular structures [goid 5737] [evidence IEA]; The living contents of a cell; the matter contained within (but not including) the plasma membrane, usually taken to exclude large vacuoles and masses of secretory or ingested material. In eukaryotes it includes the nucleus and cytoplasm [goid 5622] [evid…	A form of programmed cell death induced by external or internal signals that trigger the activity of proteolytic caspases, whose actions dismantle the cell and result in cell death. Apoptosis begins internally with condensation and subsequent fragmentation of the cell nucleus (blebbing) while the plasma membrane remains intact. Other characteristics of apoptosis include DNA fragmentation and the …	Catalysis of the transfer of a phosphate group, usually from ATP, to a substrate molecule [goid 16301] [evidence IEA]; Interacting selectively with a nucleotide, any compound consisting of a nucleoside that is esterified with (ortho)phosphate or an oligophosphate at any hydroxyl group on the ribose or deoxyribose moiety [goid 166] [evidence IEA]; Catalysis of the reaction: ATP + a protein serine/…	RIP2; D4Bwg0615e; 2210420D18Rik; RICK; CARDIAK; CARD3; CCK
4830066	Fam134a	1.06794	0.0161976	Mus musculus	RefSeq	ILMN_216136	ILMN_216136	FAM134A	NM_170755.2	NM_170755.2		227298	124248547	NM_170755.2	Fam134a	NP_739561.2	ILMN_1213426	4830066	S	2482	CCCTGCTAGGGTGTAAAGTGGATAGTAAGATCTGTGTAGGTGTTAACTGG	1	+	75144408-75144457	1qC3	Mus musculus family with sequence similarity 134, member A (Fam134a), mRNA.	Penetrating at least one phospholipid bilayer of a membrane. May also refer to the state of being buried in the bilayer with no exposure outside the bilayer. When used to describe a protein, indicates that all or part of the peptide sequence is embedded in the membrane [goid 16021] [evidence IEA]; Double layer of lipid molecules that encloses all cells, and, in eukaryotes, many organelles; may be…			MGC47289
4560440	Rfc3	1.08509	0.0162291	Mus musculus	MEEBO	ILMN_220736	ILMN_220736	RFC3	scl069263.1_19	XM_132528.3			38081653	XM_132528.3	Rfc3		ILMN_2726047	4560440	S	791	CCCAGAGACAGACTGGGAGGTGTATCTGAGGGAGACCGCAAATGCTATTG						A membrane-bounded organelle of eukaryotic cells in which chromosomes are housed and replicated. In most cells, the nucleus contains all of the cell's chromosomes except the organellar chromosomes, and is the site of RNA synthesis and processing. In some species, or in specialized cell types, RNA metabolism or DNA replication may be absent [goid 5634] [evidence IEA]	The process whereby new strands of DNA are synthesized. The template for replication can either be an existing DNA molecule or RNA [goid 6260] [evidence IEA]	Interacting selectively with a nucleotide, any compound consisting of a nucleoside that is esterified with (ortho)phosphate or an oligophosphate at any hydroxyl group on the ribose or deoxyribose moiety [goid 166] [evidence IEA]; Interacting selectively with ATP, adenosine 5'-triphosphate, a universally important coenzyme and enzyme regulator [goid 5524] [evidence IEA]; Interacting selectively wi…
360709	Ptplad2	0.907056	0.0164339	Mus musculus	RefSeq	ILMN_192760	ILMN_225015	PTPLAD2	NM_025760.3	NM_025760.3		66775	142371211	NM_025760.3	Ptplad2	NP_080036.1	ILMN_1245615	360709	S	1949	CCCTACACAGGCGCATGCCCAAATACTTTGTGTCTTGGCAACTTGTGTTT	4	-	88058917-88058966	4qC4	Mus musculus protein tyrosine phosphatase-like A domain containing 2 (Ptplad2), mRNA.	Penetrating at least one phospholipid bilayer of a membrane. May also refer to the state of being buried in the bilayer with no exposure outside the bilayer. When used to describe a protein, indicates that all or part of the peptide sequence is embedded in the membrane [goid 16021] [evidence IEA]; Double layer of lipid molecules that encloses all cells, and, in eukaryotes, many organelles; may be…			4933428I03Rik
380307	Rab27a	1.08081	0.0165177	Mus musculus	RefSeq	ILMN_211354	ILMN_211354	RAB27A	NM_023635.4	NM_023635.4		11891	146141108	NM_023635.4	Rab27a	NP_076124.1	ILMN_2614966	380307	S	2749	GTTGGCTCCACACCAGGCACGGGGCTTAATGTGTGTGATAGTTGCCCAAC				9qD	Mus musculus RAB27A, member RAS oncogene family (Rab27a), mRNA.	Double layer of lipid molecules that encloses all cells, and, in eukaryotes, many organelles; may be a single or double lipid bilayer; also includes associated proteins [goid 16020] [evidence IEA]; The living contents of a cell; the matter contained within (but not including) the plasma membrane, usually taken to exclude large vacuoles and masses of secretory or ingested material. In eukaryotes i…	Any process by which a pigment granule is transported to, and/or maintained in, a specific location within the cell [goid 51875] [evidence IMP]; The directed movement of pigment granules into, out of, within or between cells [goid 51904] [evidence IMP]; The directed movement of proteins into, out of, within or between cells [goid 15031] [evidence IEA]; Any series of molecular signals in which a s…	Interacting selectively with a nucleotide, any compound consisting of a nucleoside that is esterified with (ortho)phosphate or an oligophosphate at any hydroxyl group on the ribose or deoxyribose moiety [goid 166] [evidence IEA]; Interacting selectively with any protein or protein complex (a complex of two or more proteins that may include other nonprotein molecules) [goid 5515] [evidence IPI]; I…	2410003M20Rik; 2210402C08Rik; ash; 4933437C11Rik
6400370	Wnk2	1.12556	0.0166547	Mus musculus	RefSeq	ILMN_217234	ILMN_225853	WNK2	NM_029361.2	NM_029361.2		75607	142383423	NM_029361.2	Wnk2	NP_083637.1	ILMN_1214402	6400370	S	6519	CACTCCTCTAGTCCATTCACGATGTTTTGTAACCACTTTCTAACCATTTT	13	-	49131733-49131782	13qA5	Mus musculus WNK lysine deficient protein kinase 2 (Wnk2), mRNA.		The process of introducing a phosphate group on to a protein [goid 6468] [evidence IEA]	Catalysis of the reaction: ATP + a protein serine/threonine = ADP + protein serine/threonine phosphate [goid 4674] [evidence IEA]; Catalysis of the transfer of a group, e.g. a methyl group, glycosyl group, acyl group, phosphorus-containing, or other groups, from one compound (generally regarded as the donor) to another compound (generally regarded as the acceptor). Transferase is the systematic n…	ESTM15; AW122246; 1810073P09Rik; X83337; mKIAA1760
620021	Zc3h3	0.945875	0.0167559	Mus musculus	RefSeq	ILMN_185104	ILMN_185104	ZC3H3	NM_172121.1	NM_172121.1		223642	26006470	NM_172121.1	Zc3h3	NP_742119.1	ILMN_2850170	620021	S	3272	ACTCCTGCCCAGGGAAGAGGCTAATGGCCAGGCCTCTCTGGTGGGTATTT	15	-	75584893-75584942	15qD3	Mus musculus zinc finger CCCH type containing 3 (Zc3h3), mRNA.	The part of a cell or its extracellular environment in which a gene product is located. A gene product may be located in one or more parts of a cell and its location may be as specific as a particular macromolecular complex, that is, a stable, persistent association of macromolecules that function together [goid 5575] [evidence ND ]	Any process specifically pertinent to the functioning of integrated living units: cells, tissues, organs, and organisms. A process is a collection of molecular events with a defined beginning and end [goid 8150] [evidence ND ]	Elemental activities, such as catalysis or binding, describing the actions of a gene product at the molecular level. A given gene product may exhibit one or more molecular functions [goid 3674] [evidence ND ]; Interacting selectively with any metal ion [goid 46872] [evidence IEA]; Interacting selectively with zinc (Zn) ions [goid 8270] [evidence IEA]; Interacting selectively with any nucleic acid…	Zc3hdc3; Kiaa0150; BC049953; Smicl
1770634	Gpr176	0.943149	0.0168863	Mus musculus	RefSeq	ILMN_221976	ILMN_221976	GPR176	NM_201367.2	NM_201367.2		381413	118130943	NM_201367.2	Gpr176	NP_958755.1	ILMN_2742912	1770634	S	3586	CCTGAGAAGAACCTGTGAAATAAACCTGTGTTGCTGTCACCGTCCTGACA	2	-	118103001-118103050	2qE5	Mus musculus G protein-coupled receptor 176 (Gpr176), mRNA.	Penetrating at least one phospholipid bilayer of a membrane. May also refer to the state of being buried in the bilayer with no exposure outside the bilayer. When used to describe a protein, indicates that all or part of the peptide sequence is embedded in the membrane [goid 16021] [evidence IEA]; Double layer of lipid molecules that encloses all cells, and, in eukaryotes, many organelles; may be…	The series of molecular signals generated as a consequence of a G-protein coupled receptor binding to its physiological ligand [goid 7186] [evidence IEA]; The cascade of processes by which a signal interacts with a receptor, causing a change in the level or activity of a second messenger or other downstream target, and ultimately effecting a change in the functioning of the cell [goid 7165] [evid…	A receptor that binds an extracellular ligand and transmits the signal to a heterotrimeric G-protein complex. These receptors are characteristically seven-transmembrane receptors and are made up of hetero- or homodimers [goid 4930] [evidence IEA]; Combining with an extracellular or intracellular messenger to initiate a change in cell activity [goid 4872] [evidence IEA]; Mediates the transfer of a…	Gm1012; MGC62396
6020730	Rabgef1	1.06445	0.0169421	Mus musculus	RefSeq	ILMN_219137	ILMN_219137	RABGEF1	NM_019983.2	NM_019983.2		56715	31982702	NM_019983.2	Rabgef1	NP_064367.1	ILMN_1226143	6020730	S	2710	GCTGATTAGTACAGTTGACTTGGAACTGTGCTTGCAGCTTCCTTTCCCTG	5	+	130690108-130690157	5qG1.3	Mus musculus RAB guanine nucleotide exchange factor (GEF) 1 (Rabgef1), mRNA.	All of the contents of a cell excluding the plasma membrane and nucleus, but including other subcellular structures [goid 5737] [evidence IEA]; A membrane-bounded organelle that carries materials newly ingested by endocytosis. It passes many of the materials to lysosomes for degradation [goid 5768] [evidence IEA]; The part of a cell or its extracellular environment in which a gene product is loca…	A type of vesicle-mediated transport in which cells take up external materials or membrane constituents by the invagination of small region of the plasma membrane to form a new membrane-bounded vesicle [goid 6897] [evidence IEA]; The directed movement of substances (such as macromolecules, small molecules, ions) into, out of, within or between cells, or within a multicellular organism [goid 6810]…	Interacting selectively with any metal ion [goid 46872] [evidence IEA]; Interacting selectively with zinc (Zn) ions [goid 8270] [evidence IEA]; Interacting selectively with DNA (deoxyribonucleic acid) [goid 3677] [evidence IEA]; Elemental activities, such as catalysis or binding, describing the actions of a gene product at the molecular level. A given gene product may exhibit one or more molecula…	Rabex5; Rin2; Rab5ef
3710376	Chl1	1.04074	0.0170339	Mus musculus	RefSeq	ILMN_214078	ILMN_214078	CHL1	NM_007697.2	NM_007697.2		12661	110347544	NM_007697.2	Chl1	NP_031723.2	ILMN_2687300	3710376	S	3772	GGAAGATTTACACCCAGATCCAGAAGTTCAGTCAGCAAAAGATGAAACTT	6	+	103667563-103667612	6qE1	Mus musculus cell adhesion molecule with homology to L1CAM (Chl1), mRNA.	Double layer of lipid molecules that encloses all cells, and, in eukaryotes, many organelles; may be a single or double lipid bilayer; also includes associated proteins [goid 16020] [evidence IEA]; Penetrating at least one phospholipid bilayer of a membrane. May also refer to the state of being buried in the bilayer with no exposure outside the bilayer. When used to describe a protein, indicates …	The process whose specific outcome is the progression of nervous tissue over time, from its formation to its mature state [goid 7399] [evidence IEA]; The process whereby relatively unspecialized cells, e.g. embryonic or regenerative cells, acquire specialized structural and/or functional features that characterize the cells, tissues, or organs of the mature organism or some other relatively stabl…	Interacting selectively with any protein or protein complex (a complex of two or more proteins that may include other nonprotein molecules) [goid 5515] [evidence IEA]	CALL; A530023M13Rik; LICAM2
670681	Dusp23	0.929882	0.0170932	Mus musculus	RefSeq	ILMN_247213	ILMN_247213	DUSP23	NM_026725.2	NM_026725.2		68440	128485684	NM_026725.2	Dusp23	NP_081001.1	ILMN_3160863	670681	S	506	GGCCGTCTTCCAGTTCTACCAGCGAACAAAATGAGGACTTCAACAGCCCG	1	-	174561761-174561771:174561772-174561810	1qH3	Mus musculus dual specificity phosphatase 23 (Dusp23), mRNA.	All of the contents of a cell excluding the plasma membrane and nucleus, but including other subcellular structures [goid 5737] [evidence IEA]; A membrane-bounded organelle of eukaryotic cells in which chromosomes are housed and replicated. In most cells, the nucleus contains all of the cell's chromosomes except the organellar chromosomes, and is the site of RNA synthesis and processing. In some …	The process of removing one or more phosphoric (ester or anhydride) residues from a molecule [goid 16311] [evidence IEA]; The process of removing one or more phosphoric residues from a protein [goid 6470] [evidence IEA]	Catalysis of the hydrolysis of various bonds, e.g. C-O, C-N, C-C, phosphoric anhydride bonds, etc. Hydrolase is the systematic name for any enzyme of EC class 3 [goid 16787] [evidence IEA]; Catalysis of the reaction: a phosphoprotein + H2O = a protein + phosphate. Together with protein kinases, these enzymes control the state of phosphorylation of cell proteins and thereby provide an important me…	MGC73633; 1300005N15Rik; LDP-3
5810253	Sema4g	0.895905	0.0171091	Mus musculus	RefSeq	ILMN_220156	ILMN_220156	SEMA4G	NM_011976.1	NM_011976.1		26456	6755461	NM_011976.1	Sema4g	NP_036106.1	ILMN_2718314	5810253	S	4095	AGAACGTGGAACCCCACGAGTTTTTACTGTCCTTCACCCATACCTCTCCC	19	+	45077677-45077726	19qC3	Mus musculus sema domain, immunoglobulin domain (Ig), transmembrane domain (TM) and short cytoplasmic domain, (semaphorin) 4G (Sema4g), mRNA.	Penetrating at least one phospholipid bilayer of a membrane. May also refer to the state of being buried in the bilayer with no exposure outside the bilayer. When used to describe a protein, indicates that all or part of the peptide sequence is embedded in the membrane [goid 16021] [evidence IEA]; Double layer of lipid molecules that encloses all cells, and, in eukaryotes, many organelles; may be…	The process whereby relatively unspecialized cells, e.g. embryonic or regenerative cells, acquire specialized structural and/or functional features that characterize the cells, tissues, or organs of the mature organism or some other relatively stable phase of the organism's life history. Differentiation includes the processes involved in commitment of a cell to a specific fate [goid 30154] [evide…		AW554132; AI507908
5550315	Larp5	1.09463	0.0171311	Mus musculus	RefSeq	ILMN_219116	ILMN_219116	LARP5	NM_172585.2	NM_172585.2		217980	71061463	NM_172585.2	Larp5	NP_766173.1	ILMN_2756286	5550315	S	2639	CTGTGGGGCCCGTGGGATACCTGCAAGTTACTTCCTTCTGTGAGTCGGAT	13	+	9170287-9170336	13qA1	Mus musculus La ribonucleoprotein domain family, member 5 (Larp5), mRNA.			Interacting selectively with an RNA molecule or a portion thereof [goid 3723] [evidence IEA]; Interacting selectively with any nucleic acid [goid 3676] [evidence IEA]	MGC78318; D13Wsu64e; AI256361; A630096F19
4480070	Ncapd2	0.946211	0.0171541	Mus musculus	RefSeq	ILMN_212377	ILMN_212377	NCAPD2	NM_146171.1	NM_146171.1		68298	22165391	NM_146171.1	Ncapd2	NP_666283.1	ILMN_2956102	4480070	S	4120	GGTCGTCCACAAACTCAGCAGCGCAAGAAGTCCCAGAGGAAAGCCAAAGT	6	-	125118639-125118688	6qF3	Mus musculus non-SMC condensin I complex, subunit D2 (Ncapd2), mRNA.	All of the contents of a cell excluding the plasma membrane and nucleus, but including other subcellular structures [goid 5737] [evidence IEA]; A membrane-bounded organelle of eukaryotic cells in which chromosomes are housed and replicated. In most cells, the nucleus contains all of the cell's chromosomes except the organellar chromosomes, and is the site of RNA synthesis and processing. In some …	The process resulting in the physical partitioning and separation of a cell into daughter cells [goid 51301] [evidence IEA]; The cell cycle process whereby chromatin structure is compacted prior to mitosis in eukaryotic cells [goid 7076] [evidence IEA]; Progression through mitosis, the division of the eukaryotic cell nucleus to produce two daughter nuclei that, usually, contain the identical chro…		MGC39046; mKIAA0159; CAP-D2; 2810406C15Rik; CNAP1
1740040	Sec63	0.953189	0.0173101	Mus musculus	MEEBO	ILMN_195233	ILMN_195233	SEC63	scl38973.22_10				31981947	NM_153055	Sec63		ILMN_2694578	1740040	S	2441	ACGGATGCAAAAAAGAGGCCGCTGGTGCCAGGGTACGATCTGAAAAGGGT						Penetrating at least one phospholipid bilayer of a membrane. May also refer to the state of being buried in the bilayer with no exposure outside the bilayer. When used to describe a protein, indicates that all or part of the peptide sequence is embedded in the membrane [goid 16021] [evidence IEA]; Double layer of lipid molecules that encloses all cells, and, in eukaryotes, many organelles; may be…	The directed movement of proteins into, out of, within or between cells [goid 15031] [evidence IEA]; The directed movement of substances (such as macromolecules, small molecules, ions) into, out of, within or between cells, or within a multicellular organism [goid 6810] [evidence IEA]; The process of assisting in the covalent and noncovalent assembly of single chain polypeptides or multisubunit c…	Interacting selectvely with a heat shock protein, any protein synthesized or activated in response to heat shock [goid 31072] [evidence IEA]; Interacting selectively with an unfolded protein [goid 51082] [evidence IEA]
510687	Pacs2	0.921845	0.0175503	Mus musculus	RefSeq	ILMN_211903	ILMN_245102	PACS2	NM_001081170.1	NM_001081170.1		217893	124487180	NM_001081170.1	Pacs2	NP_001074639.1	ILMN_2620583	510687	S	5388	CTGTCCCATGCGACCATGTGGACGATTTCAAGGTGCTGAAGCGACACTAA	12	+	114312520-114312569	12qF1	Mus musculus phosphofurin acidic cluster sorting protein 2 (Pacs2), mRNA.	The irregular network of unit membranes, visible only by electron microscopy, that occurs in the cytoplasm of many eukaryotic cells. The membranes form a complex meshwork of tubular channels, which are often expanded into slitlike cavities called cisternae. The ER takes two forms, rough (or granular), with ribosomes adhering to the outer surface, and smooth (with no ribosomes attached) [goid 5783…	A form of programmed cell death induced by external or internal signals that trigger the activity of proteolytic caspases, whose actions dismantle the cell and result in cell death. Apoptosis begins internally with condensation and subsequent fragmentation of the cell nucleus (blebbing) while the plasma membrane remains intact. Other characteristics of apoptosis include DNA fragmentation and the …		Pacs1l; AW489976; mKIAA0602; AW208651; E230011J22; 6720425G15Rik
1450670	C230021P08Rik	0.922523	0.0175775	Mus musculus	RefSeq	ILMN_239405	ILMN_239405	C230021P08RIK	NM_001001884.1	NM_001001884.1		380969	49457862	NM_001001884.1	C230021P08Rik	NP_001001884.1	ILMN_3152389	1450670	A	3996	GAAAACAGAGCGTGGATCCCAGCCGCACATCTACACCTCAGGGCCCAGCA	15	-	99253273-99253322	15qF1	Mus musculus Riken cDNA C230021P08 gene (C230021P08Rik), mRNA.
160465	Mag	0.892822	0.0177005	Mus musculus	RefSeq	ILMN_217625	ILMN_217625	MAG	NM_010758.2	NM_010758.2		17136	118130141	NM_010758.2	Mag	NP_034888.1	ILMN_1237021	160465	S	2332	TCCATGTTATTTATTGCTATCCCTTTCCTGGTCTCCTGTCCCTTACCTGG	7	-	31684247-31684296	7qB1	Mus musculus myelin-associated glycoprotein (Mag), mRNA.	Penetrating at least one phospholipid bilayer of a membrane. May also refer to the state of being buried in the bilayer with no exposure outside the bilayer. When used to describe a protein, indicates that all or part of the peptide sequence is embedded in the membrane [goid 16021] [evidence IEA]; Double layer of lipid molecules that encloses all cells, and, in eukaryotes, many organelles; may be…	The attachment of a cell, either to another cell or to an underlying substrate such as the extracellular matrix, via cell adhesion molecules [goid 7155] [evidence IEA]	Interacting selectively with any mono-, di- or trisaccharide carbohydrate [goid 5529] [evidence IEA]; Interacting selectively with any protein or protein complex (a complex of two or more proteins that may include other nonprotein molecules) [goid 5515] [evidence IEA]	MGC123387; siglec-4a; Gma
6650612	Lrig3	1.09805	0.0177804	Mus musculus	RefSeq	ILMN_220870	ILMN_220870	LRIG3	NM_177152.4	NM_177152.4		320398	42475967	NM_177152.4	Lrig3	NP_796126.3	ILMN_1213273	6650612	S	3576	GCTTCCACACGCTACCTCAGCTGGGCTTCTATTTAAAGGAGACAGAATCC	10	+	125451998-125452047	10qD3	Mus musculus leucine-rich repeats and immunoglobulin-like domains 3 (Lrig3), mRNA.	Penetrating at least one phospholipid bilayer of a membrane. May also refer to the state of being buried in the bilayer with no exposure outside the bilayer. When used to describe a protein, indicates that all or part of the peptide sequence is embedded in the membrane [goid 16021] [evidence IEA]; Double layer of lipid molecules that encloses all cells, and, in eukaryotes, many organelles; may be…		Interacting selectively with any protein or protein complex (a complex of two or more proteins that may include other nonprotein molecules) [goid 5515] [evidence IEA]	9030421L11Rik; 9430095K15Rik; 9130004I02Rik; mKIAA3016
620070	Mog	0.867407	0.0177915	Mus musculus	RefSeq	ILMN_211357	ILMN_211357	MOG	NM_010814.2	NM_010814.2		17441	113199770	NM_010814.2	Mog	NP_034944.2	ILMN_1259536	620070	S	845	CCTGTTCTTGGACCCCTGGTTGCCTTGATCATCTGCTACAACTGGCTGCA	17	-	37197970-37198019	17qB1	Mus musculus myelin oligodendrocyte glycoprotein (Mog), mRNA.	Penetrating at least one phospholipid bilayer of a membrane. May also refer to the state of being buried in the bilayer with no exposure outside the bilayer. When used to describe a protein, indicates that all or part of the peptide sequence is embedded in the membrane [goid 16021] [evidence IEA]; Double layer of lipid molecules that encloses all cells, and, in eukaryotes, many organelles; may be…			B230317G11Rik
7200132	Fut10	0.943236	0.0177976	Mus musculus	RefSeq	ILMN_193452	ILMN_227174	FUT10	NM_134161.2	NM_134161.2		171167	42476112	NM_134161.2	Fut10	NP_598922.1	ILMN_2665035	7200132	S	2679	CAGTAGAGACGGAGGGGCAGTCACACTAAGCCTGAAGAATCGTCCTCTCC	8	+	32347983-32348032	8qA3	Mus musculus fucosyltransferase 10 (Fut10), mRNA.	A compound membranous cytoplasmic organelle of eukaryotic cells, consisting of flattened, ribosome-free vesicles arranged in a more or less regular stack. The Golgi apparatus differs from the endoplasmic reticulum in often having slightly thicker membranes, appearing in sections as a characteristic shallow semicircle so that the convex side (cis or entry face) abuts the endoplasmic reticulum, sec…	The addition of a sugar unit to a protein amino acid, e.g. the addition of glycan chains to proteins [goid 6486] [evidence IEA]	Catalysis of the transfer of a group, e.g. a methyl group, glycosyl group, acyl group, phosphorus-containing, or other groups, from one compound (generally regarded as the donor) to another compound (generally regarded as the acceptor). Transferase is the systematic name for any enzyme of EC class 2 [goid 16740] [evidence IEA]; Catalysis of the transfer of a glycosyl group from one compound (dono…	MGC40819
4200703	Dph3	1.0715	0.0178683	Mus musculus	RefSeq	ILMN_219129	ILMN_246386	DPH3	NM_001047433.1	NM_001047433.1		105638	114145562	NM_001047433.1	Dph3	NP_001040898.1	ILMN_2717172	4200703	S	2872	GTACTGCGTGGATCAGTTCATTAGAACGACTTGCATTGCCAAGCTAATAA	14	-	32893767-32893816	14qB	Mus musculus DPH3 homolog (KTI11, S. cerevisiae) (Dph3), transcript variant 2, mRNA.	All of the contents of a cell excluding the plasma membrane and nucleus, but including other subcellular structures [goid 5737] [evidence IEA]; A membrane-bounded organelle of eukaryotic cells in which chromosomes are housed and replicated. In most cells, the nucleus contains all of the cell's chromosomes except the organellar chromosomes, and is the site of RNA synthesis and processing. In some …		Interacting selectively with any metal ion [goid 46872] [evidence IEA]; Interacting selectively with zinc (Zn) ions [goid 8270] [evidence IEA]	DELGIP1; 2610018L09Rik; DelgipP1; AL022916; 5730511P15Rik; Desr1; AV083614; Zcsl2
2370187	Eif2b5	0.945841	0.0181789	Mus musculus	RefSeq	ILMN_210093	ILMN_210093	EIF2B5	NM_172265.1	NM_172265.1		224045	26986556	NM_172265.1	Eif2b5	NP_758469.1	ILMN_2930067	2370187	S	2258	CTGCCAGATCCGTGCATCTCATTGGCTGTCCTCGTAACAAGAGAGCTGAC	16	+	20509111-20509160	16qA3	Mus musculus eukaryotic translation initiation factor 2B, subunit 5 epsilon (Eif2b5), mRNA.	All of the contents of a cell excluding the plasma membrane and nucleus, but including other subcellular structures [goid 5737] [evidence IDA]; A membrane-bounded organelle of eukaryotic cells in which chromosomes are housed and replicated. In most cells, the nucleus contains all of the cell's chromosomes except the organellar chromosomes, and is the site of RNA synthesis and processing. In some …	The chemical reactions and pathways resulting in the formation of a protein. This is a ribosome-mediated process in which the information in messenger RNA (mRNA) is used to specify the sequence of amino acids in the protein [goid 6412] [evidence IEA]; Any process specifically pertinent to the functioning of integrated living units: cells, tissues, organs, and organisms. A process is a collection …	Functions in the initiation of ribosome-mediated translation of mRNA into a polypeptide [goid 3743] [evidence IEA]; Catalysis of the generalized reaction: acyl-carrier + reactant = acyl-reactant + carrier [goid 8415] [evidence IEA]; Interacting selectively with any protein or protein complex (a complex of two or more proteins that may include other nonprotein molecules) [goid 5515] [evidence ISO]…	C81315
6250541	Hist1h4i	0.905658	0.0183363	Mus musculus	RefSeq	ILMN_195070	ILMN_260361	HIST1H4I	NM_175656.2	NM_175656.2		319158	67972651	NM_175656.2	Hist1h4i	NP_783587.1	ILMN_1232524	6250541	S	91	AAGTGCTTCGGGACAACATCCAGGGCATCACCAAGCCCGCCATCCGCCGC	13	-	22133081-22133130	13qA3.1	Mus musculus histone cluster 1, H4i (Hist1h4i), mRNA.	A membrane-bounded organelle of eukaryotic cells in which chromosomes are housed and replicated. In most cells, the nucleus contains all of the cell's chromosomes except the organellar chromosomes, and is the site of RNA synthesis and processing. In some species, or in specialized cell types, RNA metabolism or DNA replication may be absent [goid 5634] [evidence IEA]; A structure composed of a ver…	The aggregation, arrangement and bonding together of a nucleosome, the beadlike structural units of eukaryotic chromatin composed of histones and DNA [goid 6334] [evidence IEA]	Interacting selectively with DNA (deoxyribonucleic acid) [goid 3677] [evidence IEA]
1340026	Gpt2	0.942096	0.0184198	Mus musculus	RefSeq	ILMN_220846	ILMN_220846	GPT2	NM_173866.3	NM_173866.3		108682	146198526	NM_173866.3	Gpt2	NP_776291.1	ILMN_1234702	1340026	S	3509	GCATCATCAGTTCTTCCGCCTCCTTAGCATGGTTCTTTGTAACAGCCATG				8qC3	Mus musculus glutamic pyruvate transaminase (alanine aminotransferase) 2 (Gpt2), mRNA.		The chemical reactions and pathways resulting in the formation of substances; typically the energy-requiring part of metabolism in which simpler substances are transformed into more complex ones [goid 9058] [evidence IEA]	Catalysis of the transfer of an amino group to an acceptor, usually a 2-oxo acid [goid 8483] [evidence IEA]; Catalysis of the transfer of a group, e.g. a methyl group, glycosyl group, acyl group, phosphorus-containing, or other groups, from one compound (generally regarded as the donor) to another compound (generally regarded as the acceptor). Transferase is the systematic name for any enzyme of …	AU041193; AU014768; C87201; 4631422C05Rik; ALT2
1190201	Anln	1.07509	0.0185055	Mus musculus	RefSeq	ILMN_209418	ILMN_209418	ANLN	NM_028390.2	NM_028390.2		68743	142380043	NM_028390.2	Anln	NP_082666.1	ILMN_2595597	1190201	S	4280	TTGCTTCCCAGAGTTCCTGTCTGAGGTCCTTTCATGTTTATCTATGACAC	9	-	22136731-22136780	9qA3	Mus musculus anillin, actin binding protein (Anln), mRNA.	All of the contents of a cell excluding the plasma membrane and nucleus, but including other subcellular structures [goid 5737] [evidence IEA]; Any of the various filamentous elements that form the internal framework of cells, and typically remain after treatment of the cells with mild detergent to remove membrane constituents and soluble components of the cytoplasm. The term embraces intermediat…	The process resulting in the physical partitioning and separation of a cell into daughter cells [goid 51301] [evidence IEA]; Progression through mitosis, the division of the eukaryotic cell nucleus to produce two daughter nuclei that, usually, contain the identical chromosome complement to their mother [goid 7067] [evidence IEA]; The progression of biochemical and morphological phases and events …	Interacting selectively with monomeric or multimeric forms of actin, including actin filaments [goid 3779] [evidence ISO]	2900037I21Rik; Scraps; ANILLIN; C78101; 1110037A17Rik
1660722	Mrp63	0.919441	0.0185481	Mus musculus	RefSeq	ILMN_209688	ILMN_209688	MRP63	NM_026401.1	NM_026401.1		67840	13385887	NM_026401.1	Mrp63	NP_080677.1	ILMN_2790113	1660722	S	1970	GGGCACCGATCTCTGTCTCCCTAGTGCTATATACTACCATACCCAATCCT	14	+	56782504-56782553	14qC3	Mus musculus mitochondrial ribosomal protein 63 (Mrp63), mRNA.	An intracellular organelle, about 200 A in diameter, consisting of RNA and protein. It is the site of protein biosynthesis resulting from translation of messenger RNA (mRNA). It consists of two subunits, one large and one small, each containing only protein and RNA. Both the ribosome and its subunits are characterized by their sedimentation coefficients, expressed in Svedberg units (symbol: S). H…	The chemical reactions and pathways resulting in the formation of a protein. This is a ribosome-mediated process in which the information in messenger RNA (mRNA) is used to specify the sequence of amino acids in the protein [goid 6412] [evidence IDA]	The action of a molecule that contributes to the structural integrity of the ribosome [goid 3735] [evidence IDA]	AV005697; 2610025P17Rik
20228	Dhrs13	0.86152	0.0186046	Mus musculus	RefSeq	ILMN_211274	ILMN_249534	DHRS13	NM_183286.2	NM_183286.2		70451	117647266	NM_183286.2	Dhrs13	NP_899109.2	ILMN_2770270	20228	S	1534	GGCAACTTTCTAGCTAGGTAGTGAATTTACCCCCATTTTTATGGAGGCGG	11	+	77851156-77851205	11qB5	Mus musculus dehydrogenase/reductase (SDR family) member 13 (Dhrs13), mRNA.	The space external to the outermost structure of a cell. For cells without external protective or external encapsulating structures this refers to space outside of the plasma membrane. This term covers the host cell environment outside an intracellular parasite [goid 5576] [evidence IEA]	The process of removal or addition of one or more electrons with or without the concomitant removal or addition of a proton or protons [goid 55114] [evidence IEA]; The chemical reactions and pathways, including anabolism and catabolism, by which living organisms transform chemical substances. Metabolic processes typically transform small molecules, but also include macromolecular processes such a…	Catalysis of an oxidation-reduction (redox) reaction, a reversible chemical reaction in which the oxidation state of an atom or atoms within a molecule is altered. One substrate acts as a hydrogen or electron donor and becomes oxidized, while the other acts as hydrogen or electron acceptor and becomes reduced [goid 16491] [evidence IEA]; Catalysis of a biochemical reaction at physiological temper…	RP23-43J1.3; MGC141618; 2610209N15Rik
6270327	Grhl1	1.10291	0.0186566	Mus musculus	RefSeq	ILMN_214278	ILMN_214278	GRHL1	NM_145890.1	NM_145890.1		195733	22094138	NM_145890.1	Grhl1	NP_665897.1	ILMN_1246419	6270327	S	2665	GGGCCGATTCTACAAGGCCATGTTTCAGAGCTTCCAAGCATCAGCTACCG	12	+	25301821-25301870	12qA1.3	Mus musculus grainyhead-like 1 (Drosophila) (Grhl1), mRNA.	A membrane-bounded organelle of eukaryotic cells in which chromosomes are housed and replicated. In most cells, the nucleus contains all of the cell's chromosomes except the organellar chromosomes, and is the site of RNA synthesis and processing. In some species, or in specialized cell types, RNA metabolism or DNA replication may be absent [goid 5634] [evidence IEA]	Any process that modulates the frequency, rate or extent of DNA-dependent transcription [goid 6355] [evidence IEA]; The synthesis of either RNA on a template of DNA or DNA on a template of RNA [goid 6350] [evidence IEA]; The biological process whose specific outcome is the progression of a multicellular organism over time from an initial condition (e.g. a zygote or a young adult) to a later condi…	The function of binding to a specific DNA sequence in order to modulate transcription. The transcription factor may or may not also interact selectively with a protein or macromolecular complex [goid 3700] [evidence ISA]; Interacting selectively with DNA (deoxyribonucleic acid) [goid 3677] [evidence ISA]	MGR; Tcfcp2l2; LBP-32
5690427	Prkaca	0.947245	0.0186634	Mus musculus	RefSeq	ILMN_223320	ILMN_223320	PRKACA	NM_008854.3	NM_008854.3		18747	24475738	NM_008854.3	Prkaca	NP_032880.1	ILMN_2833376	5690427	S	2107	ATCCCTCTCGTAACTTCTCCCAAAAAGGAGGAGCTCTCAGGCCTGGGTGG	8	+	86520168-86520217	8qC3	Mus musculus protein kinase, cAMP dependent, catalytic, alpha (Prkaca), mRNA.	The junction between the axon of a motor neuron and a muscle fiber. In response to the arrival of action potentials, the presynaptic button releases molecules of neurotransmitters into the synaptic cleft. These diffuse across the cleft and transmit the signal to the postsynaptic membrane of the muscle fiber, leading to a post-synaptic potential responsible of the muscle contraction [goid 31594] […	The process of introducing a phosphate group on to a protein [goid 6468] [evidence IDA]; The process that gives rise to the mesoderm. This process pertains to the initial formation of the structure from unspecified parts [goid 1707] [evidence IGI]; Any process that modulates the frequency or rate of synaptic transmission, the process of communication from a neuron to a target (neuron, muscle, or …	Interacting selectively with a nucleotide, any compound consisting of a nucleoside that is esterified with (ortho)phosphate or an oligophosphate at any hydroxyl group on the ribose or deoxyribose moiety [goid 166] [evidence IEA]; Catalysis of the phosphorylation of an amino acid residue in a protein, usually according to the reaction: a protein + ATP = a phosphoprotein + ADP [goid 4672] [evidence…	PKA; Pkaca; PKCD; Cs
4730014	LOC100045522	0.923347	0.018712	Mus musculus	RefSeq	ILMN_237340	ILMN_322016	LOC100045522	XM_001474445.1	XM_001474445.1		100045522	149262662	XM_001474445.1	LOC100045522	XP_001474495.1	ILMN_3163529	4730014	A	2017	AAGAGAGACGAGCACGGTTGCTCCAGTTTGTGACAGGGTCCTCTCGAGTG					PREDICTED: Mus musculus similar to SMAD specific E3 ubiquitin protein ligase 2 (LOC100045522), mRNA.
3120053	Mzf1	1.07465	0.0188229	Mus musculus	RefSeq	ILMN_185532	ILMN_185532	MZF1	NM_145819.1	NM_145819.1		109889	41281742	NM_145819.1	Mzf1	NP_665818.1	ILMN_2896739	3120053	S	2310	CACGCTCACGCAGCACCTGCGCACTCACCGGCACGAAAAGCCCTTCGCCT	7	-	13628690-13628739	7qA1	Mus musculus myeloid zinc finger 1 (Mzf1), mRNA.	A membrane-bounded organelle of eukaryotic cells in which chromosomes are housed and replicated. In most cells, the nucleus contains all of the cell's chromosomes except the organellar chromosomes, and is the site of RNA synthesis and processing. In some species, or in specialized cell types, RNA metabolism or DNA replication may be absent [goid 5634] [evidence IEA]	Any process that modulates the frequency, rate or extent of DNA-dependent transcription [goid 6355] [evidence IEA]; The synthesis of either RNA on a template of DNA or DNA on a template of RNA [goid 6350] [evidence IEA]	Interacting selectively with any metal ion [goid 46872] [evidence IEA]; Interacting selectively with zinc (Zn) ions [goid 8270] [evidence IEA]	Mzf-2; Zfp121; Mzf2; Znf42; Zfp98
520608	Ctsa	0.91157	0.0188729	Mus musculus	RefSeq	ILMN_217300	ILMN_248835	CTSA	NM_001038492.1	NM_001038492.1		19025	84042522	NM_001038492.1	Ctsa	NP_001033581.1	ILMN_1213617	520608	S	528	AAAGAACAGCCCCGTGGTGCTTTGGCTTAACGGGGGTCCCGGCTGCAGCT	2	+	164659844-164659893	2qH3	Mus musculus cathepsin A (Ctsa), transcript variant 2, mRNA.	A cytoplasmic, membrane-bounded organelle that is found in most animal cells and that contains a variety of hydrolases, most of which have their maximal activities in the pH range 5-6. The contained enzymes display latency if properly isolated. About 40 different lysosomal hydrolases are known and lysosomes have a great variety of morphologies and functions [goid 5764] [evidence IEA]; A semiauton…	The hydrolysis of a peptide bond or bonds within a protein [goid 6508] [evidence IEA]	Catalysis of the hydrolysis of various bonds, e.g. C-O, C-N, C-C, phosphoric anhydride bonds, etc. Hydrolase is the systematic name for any enzyme of EC class 3 [goid 16787] [evidence IEA]; Catalysis of the hydrolysis of a peptide bond. A peptide bond is a covalent bond formed when the carbon atom from the carboxyl group of one amino acid shares electrons with the nitrogen atom from the amino gro…	PPCA; Ppgb; AU019505
580142	Zfp106	1.09042	0.0188921	Mus musculus	RefSeq	ILMN_185399	ILMN_237105	ZFP106	NM_011743.2	NM_011743.2		20402	109948268	NM_011743.2	Zfp106	NP_035873.2	ILMN_2482427	580142	S	2446	CCAAAACAGGAACACATCTCCCAGAGCCAAACCTCAATAGCGCTCGACGA	2	-	120359410-120359459	2qE5	Mus musculus zinc finger protein 106 (Zfp106), mRNA.	All of the contents of a cell excluding the plasma membrane and nucleus, but including other subcellular structures [goid 5737] [evidence IEA]; A membrane-bounded organelle of eukaryotic cells in which chromosomes are housed and replicated. In most cells, the nucleus contains all of the cell's chromosomes except the organellar chromosomes, and is the site of RNA synthesis and processing. In some …	The series of molecular signals generated as a consequence of the insulin receptor binding to insulin [goid 8286] [evidence IDA]	Interacting selectively with any metal ion [goid 46872] [evidence IEA]; Interacting selectively with zinc (Zn) ions [goid 8270] [evidence IEA]; Naturally occurring peptide that is an opioid (any non-alkaloid having an opiate-like effect that can be reversed by naloxone or other recognized morphine antagonist). These include Leu- and Met-enkephalin, dynorphin and neoendorphin, alpha, beta, gamma a…	H3a; Cd-1; Sh3bp3; D2Dcr28; sirm
2120743	Txnrd3	0.939582	0.0189552	Mus musculus	RefSeq	ILMN_188486	ILMN_188486	TXNRD3	NM_153162.3	NM_153162.3		232223	110735448	NM_153162.3	Txnrd3	NP_694802.2	ILMN_2453086	2120743	S	2389	CCTTTCCCAGTTGCTAGTGCTTTGACCCCTCACTTTGTTTCCATGAAGAG	6	+	89625076-89625125	6qD1	Mus musculus thioredoxin reductase 3 (Txnrd3), mRNA.	All of the contents of a cell excluding the plasma membrane and nucleus, but including other subcellular structures [goid 5737] [evidence IEA]; The irregular network of unit membranes, visible only by electron microscopy, that occurs in the cytoplasm of many eukaryotic cells. The membranes form a complex meshwork of tubular channels, which are often expanded into slitlike cavities called cisterna…	A process whereby a series of electron carriers operate together to transfer electrons from donors to any of several different terminal electron acceptors to generate a transmembrane electrochemical gradient [goid 22900] [evidence IEA]; The process of removal or addition of one or more electrons with or without the concomitant removal or addition of a proton or protons [goid 55114] [evidence IEA]…	Interacting selectively with selenium (Se) [goid 8430] [evidence IEA]; Catalysis of an oxidation-reduction (redox) reaction, a reversible chemical reaction in which the oxidation state of an atom or atoms within a molecule is altered. One substrate acts as a hydrogen or electron donor and becomes oxidized, while the other acts as hydrogen or electron acceptor and becomes reduced [goid 16491] [evi…	AI196535; Tgr; TR2
4810672	Spire1	0.9469	0.019068	Mus musculus	MEEBO	ILMN_210047	ILMN_210047	SPIRE1	scl0002246.1_9	NM_194355.1			37595747	NM_194355.1	Spire1		ILMN_2601689	4810672	S	1166	GGCCCAGGACGCCTTTCCGACCACTTTTCTCTACCATACAAACAGCTTCT						All of the contents of a cell excluding the plasma membrane and nucleus, but including other subcellular structures [goid 5737] [evidence IEA]; Any of the various filamentous elements that form the internal framework of cells, and typically remain after treatment of the cells with mild detergent to remove membrane constituents and soluble components of the cytoplasm. The term embraces intermediat…	The directed movement of substances (such as macromolecules, small molecules, ions) into, out of, within or between cells, or within a multicellular organism [goid 6810] [evidence IEA]; The directed movement of substances into, out of or within the Golgi apparatus, mediated by vesicles [goid 48193] [evidence IDA]	Interacting selectively with monomeric or multimeric forms of actin, including actin filaments [goid 3779] [evidence IEA]; Elemental activities, such as catalysis or binding, describing the actions of a gene product at the molecular level. A given gene product may exhibit one or more molecular functions [goid 3674] [evidence ND ]
460370	LOC100046080	1.08938	0.0191935	Mus musculus	RefSeq	ILMN_220093	ILMN_309891	LOC100046080	XM_001475418.1	XM_001475418.1		100046080	149264133	XM_001475418.1	LOC100046080	XP_001475468.1	ILMN_1217480	460370	S	135	GGATCCCGTGTGTTTTTGCTGAACTTGTAAAGGAGACATCTGGATGGTGG					PREDICTED: Mus musculus similar to Spindlin 1, transcript variant 1 (LOC100046080), mRNA.
4260730	Rnf31	0.92821	0.0194903	Mus musculus	RefSeq	ILMN_209393	ILMN_209393	RNF31	NM_194346.2	NM_194346.2		268749	40254408	NM_194346.2	Rnf31	NP_919327.2	ILMN_2595387	4260730	S	3100	CCTCATCAATGCCCATTCACTGGACCCAGCTACCTTGTATGAAGTGGAGG	14	+	56214773-56214801:56214844-56214864	14qC3	Mus musculus ring finger protein 31 (Rnf31), mRNA.	The living contents of a cell; the matter contained within (but not including) the plasma membrane, usually taken to exclude large vacuoles and masses of secretory or ingested material. In eukaryotes it includes the nucleus and cytoplasm [goid 5622] [evidence IEA]; That part of the cytoplasm that does not contain membranous or particulate subcellular components [goid 5829] [evidence IDA]; The sid…		Interacting selectively with any metal ion [goid 46872] [evidence IEA]; Catalysis of the ligation of two substances with concomitant breaking of a diphosphate linkage, usually in a nucleoside triphosphate. Ligase is the systematic name for any enzyme of EC class 6 [goid 16874] [evidence IEA]; Interacting selectively with zinc (Zn) ions [goid 8270] [evidence IEA]; Interacting selectively with any …	HOIP; Paul; BC031509; mFLJ00217; AL033293; Flj10111
1070441	Mterf	1.05724	0.0195236	Mus musculus	RefSeq	ILMN_231126	ILMN_231126	MTERF	NM_001013023.2	NM_001013023.2		545725	111161446	NM_001013023.2	Mterf	NP_001013041.2	ILMN_3109573	1070441	A	1257	TCGGACAGGTGTGGCACTGGTTCCAGTTTGGACTTTTAAAACAGGAGAGG	5	-	3890650-3890699	5qA1	Mus musculus mitochondrial transcription termination factor (Mterf), nuclear gene encoding mitochondrial protein, transcript variant 1, mRNA.	A semiautonomous, self replicating organelle that occurs in varying numbers, shapes, and sizes in the cytoplasm of virtually all eukaryotic cells. It is notably the site of tissue respiration [goid 5739] [evidence IDA]	Any process that modulates the frequency, rate or extent of DNA-dependent transcription [goid 6355] [evidence IEA]; The synthesis of either RNA on a template of DNA or DNA on a template of RNA [goid 6350] [evidence IEA]; The process by which transcription is completed; the formation of phosphodiester bonds ceases, the RNA-DNA hybrid dissociates, and RNA polymerase releases the DNA [goid 6353] [ev…	Interacting selectively with DNA (deoxyribonucleic acid) [goid 3677] [evidence IEA]	4931431L11Rik; 9230106K09Rik
1170553	Nudt11	0.917462	0.0197343	Mus musculus	RefSeq	ILMN_211429	ILMN_211429	NUDT11	NM_021431.2	NM_021431.2		58242	72384358	NM_021431.2	Nudt11	NP_067406.2	ILMN_2615810	1170553	S	2171	TCCTGAGGGTTCCAAAGAGGTTCTGATATGGCTGGTGGTTGTGTCTCGCT	X	+	5631417-5631466	XqA1.1	Mus musculus nudix (nucleoside diphosphate linked moiety X)-type motif 11 (Nudt11), mRNA.	All of the contents of a cell excluding the plasma membrane and nucleus, but including other subcellular structures [goid 5737] [evidence IEA]; The part of a cell or its extracellular environment in which a gene product is located. A gene product may be located in one or more parts of a cell and its location may be as specific as a particular macromolecular complex, that is, a stable, persistent …	Any process specifically pertinent to the functioning of integrated living units: cells, tissues, organs, and organisms. A process is a collection of molecular events with a defined beginning and end [goid 8150] [evidence ND ]	Catalysis of the hydrolysis of various bonds, e.g. C-O, C-N, C-C, phosphoric anhydride bonds, etc. Hydrolase is the systematic name for any enzyme of EC class 3 [goid 16787] [evidence IEA]; Interacting selectively with magnesium (Mg) ions [goid 287] [evidence IEA]; Interacting selectively with manganese (Mn) ions [goid 30145] [evidence IEA]; Interacting selectively with any metal ion [goid 46872]…	DIPP3; DIPP3b
2710754	Zc3hc1	0.932079	0.0197798	Mus musculus	RefSeq	ILMN_210137	ILMN_210137	ZC3HC1	NM_172735.1	NM_172735.1		232679	27370071	NM_172735.1	Zc3hc1	NP_766323.1	ILMN_2864798	2710754	S	1528	TCCGGCAGTGGGAGTCTTCATCCTCATCGTGAAGATGCTCCGGACAGAAC	6	-	30316667-30316716	6qA3.3	Mus musculus zinc finger, C3HC type 1 (Zc3hc1), mRNA.	A membrane-bounded organelle of eukaryotic cells in which chromosomes are housed and replicated. In most cells, the nucleus contains all of the cell's chromosomes except the organellar chromosomes, and is the site of RNA synthesis and processing. In some species, or in specialized cell types, RNA metabolism or DNA replication may be absent [goid 5634] [evidence IDA]	The chemical reactions and pathways resulting in the breakdown of a protein or peptide by hydrolysis of its peptide bonds, initiated by the covalent attachment of a ubiquitin moiety, or multiple ubiquitin moieties, to the protein [goid 6511] [evidence IEA]; A process which directly inhibits any of the steps required for cell death by apoptosis [goid 6916] [evidence IDA]; The process resulting in …	Interacting selectively with any metal ion [goid 46872] [evidence IEA]; Catalysis of the transfer of a phosphate group, usually from ATP, to a substrate molecule [goid 16301] [evidence IEA]; Interacting selectively with zinc (Zn) ions [goid 8270] [evidence IEA]; Interacting selectively with any protein or protein complex (a complex of two or more proteins that may include other nonprotein molecul…	1110054L24Rik; Nipa; HSPC216; AU019789; AU018540
4150292	Phf17	1.06259	0.0198406	Mus musculus	RefSeq	ILMN_219315	ILMN_219315	PHF17	NM_172303.3	NM_172303.3		269424	40556383	NM_172303.3	Phf17	NP_758507.3	ILMN_2707137	4150292	S	5102	GTAACCTTGTACAGAGGATTTTTCACTATGTGCCTAGCTTGGTGTCCATT	3	+	41420496-41420545	3qB	Mus musculus PHD finger protein 17 (Phf17), mRNA.	All of the contents of a cell excluding the plasma membrane and nucleus, but including other subcellular structures [goid 5737] [evidence IEA]; A membrane-bounded organelle of eukaryotic cells in which chromosomes are housed and replicated. In most cells, the nucleus contains all of the cell's chromosomes except the organellar chromosomes, and is the site of RNA synthesis and processing. In some …	A form of programmed cell death induced by external or internal signals that trigger the activity of proteolytic caspases, whose actions dismantle the cell and result in cell death. Apoptosis begins internally with condensation and subsequent fragmentation of the cell nucleus (blebbing) while the plasma membrane remains intact. Other characteristics of apoptosis include DNA fragmentation and the …	Interacting selectively with zinc (Zn) ions [goid 8270] [evidence IEA]; Interacting selectively with any metal ion [goid 46872] [evidence IEA]; Interacting selectively with any protein or protein complex (a complex of two or more proteins that may include other nonprotein molecules) [goid 5515] [evidence IEA]	AU041499; mKIAA1807; D530048A03Rik; Jade1
2360121	Nhedc2	0.933171	0.0198636	Mus musculus	RefSeq	ILMN_219983	ILMN_219983	NHEDC2	NM_178877.5	NM_178877.5		97086	142368598	NM_178877.5	Nhedc2	NP_849208.3	ILMN_1255047	2360121	S	1860	GCTAACAGTACCTCAGGTGTTTACTTCCTCAGAAAGACCGGAGGACAGGT	3	+	135005395-135005444	3qG3	Mus musculus Na+/H+ exchanger domain containing 2 (Nhedc2), mRNA.	Penetrating at least one phospholipid bilayer of a membrane. May also refer to the state of being buried in the bilayer with no exposure outside the bilayer. When used to describe a protein, indicates that all or part of the peptide sequence is embedded in the membrane [goid 16021] [evidence IEA]; Double layer of lipid molecules that encloses all cells, and, in eukaryotes, many organelles; may be…	The directed movement of substances (such as macromolecules, small molecules, ions) into, out of, within or between cells, or within a multicellular organism [goid 6810] [evidence IEA]; The directed movement of protons (hydrogen ions) into, out of, within or between cells [goid 15992] [evidence IEA]; The directed movement of sodium ions (Na+) into, out of, within or between cells [goid 6814] [evi…	Enables the active transport of a solute across a membrane by a mechanism whereby two or more species are transported in opposite directions in a tightly coupled process not directly linked to a form of energy other than chemiosmotic energy [goid 15297] [evidence IEA]; Interacting selectively with sodium ions (Na+) [goid 31402] [evidence IEA]; Catalysis of the transfer of hydrogen ions from one s…	C80638
1300709	Nab1	1.08569	0.0199077	Mus musculus	RefSeq	ILMN_210731	ILMN_210731	NAB1	NM_008667.2	NM_008667.2		17936	31543306	NM_008667.2	Nab1	NP_032693.2	ILMN_2712635	1300709	S	1207	ATCTGTGCCAACACTCTTCCAGCAGGCCAGAGCCAAGAGCGAGGAGCTTG	1	-	52523736-52523785	1qC1.1	Mus musculus Ngfi-A binding protein 1 (Nab1), mRNA.	A membrane-bounded organelle of eukaryotic cells in which chromosomes are housed and replicated. In most cells, the nucleus contains all of the cell's chromosomes except the organellar chromosomes, and is the site of RNA synthesis and processing. In some species, or in specialized cell types, RNA metabolism or DNA replication may be absent [goid 5634] [evidence IEA]	Any process that modulates the frequency, rate or extent of DNA-dependent transcription [goid 6355] [evidence IEA]; The synthesis of either RNA on a template of DNA or DNA on a template of RNA [goid 6350] [evidence IEA]; Any process that stops, prevents or reduces the frequency, rate or extent of transcription [goid 16481] [evidence IEA]; Any process that modulates the frequency, rate or extent o…	Any transcription regulator activity that prevents or downregulates transcription [goid 16564] [evidence IEA]; Plays a role in regulating transcription; may bind a promoter or enhancer DNA sequence or interact with a DNA-binding transcription factor [goid 30528] [evidence IGI]
2570228	Ugt8a	0.895955	0.0199694	Mus musculus	RefSeq	ILMN_194359	ILMN_194359	UGT8A	NM_011674.4	NM_011674.4		22239	142371293	NM_011674.4	Ugt8a	NP_035804.2	ILMN_1239557	2570228	S	2697	CCCATTTGTGCAAATGAGTTTCCATTCCCTCCTCACTACATCAGCCCAAC	3	-	125569113-125569162	3qG1	Mus musculus UDP galactosyltransferase 8A (Ugt8a), mRNA.	Double layer of lipid molecules that encloses all cells, and, in eukaryotes, many organelles; may be a single or double lipid bilayer; also includes associated proteins [goid 16020] [evidence IEA]; Penetrating at least one phospholipid bilayer of a membrane. May also refer to the state of being buried in the bilayer with no exposure outside the bilayer. When used to describe a protein, indicates …	The chemical reactions and pathways, including anabolism and catabolism, by which living organisms transform chemical substances. Metabolic processes typically transform small molecules, but also include macromolecular processes such as DNA repair and replication, and protein synthesis and degradation [goid 8152] [evidence IEA]; The chemical reactions and pathways resulting in the formation of gl…	Catalysis of the transfer of a group, e.g. a methyl group, glycosyl group, acyl group, phosphorus-containing, or other groups, from one compound (generally regarded as the donor) to another compound (generally regarded as the acceptor). Transferase is the systematic name for any enzyme of EC class 2 [goid 16740] [evidence IEA]; Catalysis of the transfer of a glycosyl group from one compound (dono…	Ugt8; Cgt; AW455908; AI850488; mCerGT
2340646	Seh1l	1.09625	0.0200268	Mus musculus	RefSeq	ILMN_238387	ILMN_238387	SEH1L	NM_001039088.1	NM_001039088.1		72124	84875514	NM_001039088.1	Seh1l	NP_001034177.1	ILMN_3096750	2340646	A	975	GTCTGGAGGGTGAGTTGGAACATAACAGGGACAGTCCTGGCGTCTTCAGG	18	+	67949073-67949122	18qE1	Mus musculus SEH1-like (S. cerevisiae (Seh1l), transcript variant 1, mRNA.				Seh1; SEH1A; SEH1B; 2610007A16Rik; SEC13L; AW540070
4540450	Itih2	1.09967	0.0200899	Mus musculus	RefSeq	ILMN_216672	ILMN_216672	ITIH2	NM_010582.2	NM_010582.2		16425	141803557	NM_010582.2	Itih2	NP_034712.1	ILMN_2673879	4540450	S	2932	GGCCTTAATGGCTTATAGTTTTGGAAACTGTATGTGTATCCTTTTCTCCC	2	-	10016338-10016380:10016381-10016387	2qA1	Mus musculus inter-alpha trypsin inhibitor, heavy chain 2 (Itih2), mRNA.	The space external to the outermost structure of a cell. For cells without external protective or external encapsulating structures this refers to space outside of the plasma membrane. This term covers the host cell environment outside an intracellular parasite [goid 5576] [evidence IEA]	The chemical reactions and pathways involving hyaluronan, the naturally occurring anionic form of hyaluronic acid, any member of a group of glycosaminoglycans, the repeat units of which consist of beta-1,4 linked D-glucuronyl-beta-(1,3)-N-acetyl-D-glucosamine [goid 30212] [evidence IEA]	Stops, prevents or reduces the activity of an endopeptidase, any enzyme that hydrolyzes nonterminal peptide bonds in polypeptides [goid 4866] [evidence IEA]; Stops, prevents or reduces the activity of serine-type endopeptidases, enzymes that catalyze the hydrolysis of nonterminal peptide bonds in a polypeptide chain; a serine residue (and a histidine residue) are at the active center of the enzym…	Itih-2; AI747202; Intin2
4570767	Dolk	0.944435	0.0201446	Mus musculus	RefSeq	ILMN_193807	ILMN_193807	DOLK	NM_177648.3	NM_177648.3		227697	113930710	NM_177648.3	Dolk	NP_808316.1	ILMN_1226126	4570767	S	1859	GGAAGCGTACACTACTCAGATAGACAATCTCCTGTTGCCTCTCTACCTAC	2	-	30139966-30140015	2qB	Mus musculus dolichol kinase (Dolk), mRNA.	Penetrating at least one phospholipid bilayer of a membrane. May also refer to the state of being buried in the bilayer with no exposure outside the bilayer. When used to describe a protein, indicates that all or part of the peptide sequence is embedded in the membrane [goid 16021] [evidence IEA]		Catalysis of the transfer of a phosphate group, usually from ATP, to a substrate molecule [goid 16301] [evidence IEA]	MGC36683; BC026973; mKIAA1094; Tmem15
7150148	Rnf25	1.05818	0.0201672	Mus musculus	RefSeq	ILMN_210611	ILMN_210611	RNF25	NM_021313.1	NM_021313.1		57751	10946615	NM_021313.1	Rnf25	NP_067288.1	ILMN_2863903	7150148	S	1273	AAAAACCGTACACCGGGTTCTTGCTATCCCCACCTACCTCGGGGCCAGGG	1	-	74640458-74640507	1qC3	Mus musculus ring finger protein 25 (Rnf25), mRNA.		The chemical reactions and pathways resulting in the breakdown of a protein or peptide by hydrolysis of its peptide bonds, initiated by the covalent attachment of a ubiquitin moiety, or multiple ubiquitin moieties, to the protein [goid 6511] [evidence IEA]	Interacting selectively with any metal ion [goid 46872] [evidence IEA]; Catalysis of the ligation of two substances with concomitant breaking of a diphosphate linkage, usually in a nucleoside triphosphate. Ligase is the systematic name for any enzyme of EC class 6 [goid 16874] [evidence IEA]; Interacting selectively with zinc (Zn) ions [goid 8270] [evidence IEA]; Interacting selectively with any …	AO7; 0610009H16Rik
2710730	2410002O22Rik	1.07281	0.0202511	Mus musculus	RefSeq	ILMN_185871	ILMN_317050	2410002O22RIK	NM_001093759.1	NM_001093759.1		66975	148276984	NM_001093759.1	2410002O22Rik	NP_001087228.1	ILMN_2697092	2710730	S	2211	ACATACCAACACACGTTAACAGACACTCGAGAGCAGGCCAGGATTGACTG				13qD1	Mus musculus RIKEN cDNA 2410002O22 gene (2410002O22Rik), transcript variant 2, mRNA.				2610524F24Rik; AU017229; AI451892
5570338	Rrp1	1.11473	0.0202842	Mus musculus	RefSeq	ILMN_212582	ILMN_212582	RRP1	NM_010925.2	NM_010925.2		18114	117676366	NM_010925.2	Rrp1	NP_035055.2	ILMN_2628045	5570338	S	1291	CCCTGAAAAAGCCTACAAGAAGATGCTGGAAGGGAGGCGGGAACGGAAGA	10	-	77868170-77868219	10qC1	Mus musculus ribosomal RNA processing 1 homolog (S. cerevisiae) (Rrp1), mRNA.	A membrane-bounded organelle of eukaryotic cells in which chromosomes are housed and replicated. In most cells, the nucleus contains all of the cell's chromosomes except the organellar chromosomes, and is the site of RNA synthesis and processing. In some species, or in specialized cell types, RNA metabolism or DNA replication may be absent [goid 5634] [evidence IEA]; A preribosomal complex consis…	Any process involved in the conversion of a primary ribosomal RNA (rRNA) transcript into one or more mature rRNA molecules [goid 6364] [evidence IEA]		AL033305; Nnp1; NNP-1; AL033306; AU018604
1470470	Serf2	1.08767	0.0203128	Mus musculus	RefSeq	ILMN_217652	ILMN_217652	SERF2	NM_011354.2	NM_011354.2		378702	84875510	NM_011354.2	Serf2	NP_035484.1	ILMN_1223346	1470470	S	591	GTTACCCCTTCCCAGTGTTTTTTATTCCTGTGGGGCACACCCCAAAGTAT	2	+	121276724-121276773	2qE5	Mus musculus small EDRK-rich factor 2 (Serf2), mRNA.				Msmac1l; C80083; m4F5rel
3710154	Cox8b	1.13128	0.0204005	Mus musculus	RefSeq	ILMN_220835	ILMN_220835	COX8B	NM_007751.2	NM_007751.2		12869	83921592	NM_007751.2	Cox8b	NP_031777.1	ILMN_2727520	3710154	S	222	CGTTGGCTTCATGGTTCCAGCAGGATGGGTCTTAGCCCACTTGGAGAGCT	7	-	148084909-148084958	7qF5	Mus musculus cytochrome c oxidase, subunit VIIIb (Cox8b), mRNA.	A semiautonomous, self replicating organelle that occurs in varying numbers, shapes, and sizes in the cytoplasm of virtually all eukaryotic cells. It is notably the site of tissue respiration [goid 5739] [evidence IDA]; The inner, i.e. lumen-facing, lipid bilayer of the mitochondrial envelope. It is highly folded to form cristae [goid 5743] [evidence IEA]; Penetrating at least one phospholipid bi…		Catalysis of the transfer of a solute or solutes from one side of a membrane to the other according to the reaction: 4 ferrocytochrome c + O2 = 4 ferricytochrome c + 2 H2O [goid 4129] [evidence IEA]	COX8H; MGC107661
4260209	Acin1	1.08913	0.0206698	Mus musculus	RefSeq	ILMN_220608	ILMN_220608	ACIN1	NM_023190.1	NM_023190.1		56215	12963562	NM_023190.1	Acin1	NP_075679.1	ILMN_2724347	4260209	S	4390	CTGTTAAGTCTGAGAGGGAAGAGCTAGGCTATGAAGGGAAGATGTGGCCG	14	-	55261293-55261342	14qC3	Mus musculus apoptotic chromatin condensation inducer 1 (Acin1), transcript variant 2, mRNA.	A small, dense body one or more of which are present in the nucleus of eukaryotic cells. It is rich in RNA and protein, is not bounded by a limiting membrane, and is not seen during mitosis. Its prime function is the transcription of the nucleolar DNA into 45S ribosomal-precursor RNA, the processing of this RNA into 5.8S, 18S, and 28S components of ribosomal RNA, and the association of these comp…	A form of programmed cell death induced by external or internal signals that trigger the activity of proteolytic caspases, whose actions dismantle the cell and result in cell death. Apoptosis begins internally with condensation and subsequent fragmentation of the cell nucleus (blebbing) while the plasma membrane remains intact. Other characteristics of apoptosis include DNA fragmentation and the …	Interacting selectively with any nucleic acid [goid 3676] [evidence IEA]; Interacting selectively with a nucleotide, any compound consisting of a nucleoside that is esterified with (ortho)phosphate or an oligophosphate at any hydroxyl group on the ribose or deoxyribose moiety [goid 166] [evidence IEA]	2610036I19Rik; acinusL; 2610510L13Rik; mKIAA0670; acinusS; ACN; C79325; Acinus
6620685	Lgals8	1.06353	0.020685	Mus musculus	RefSeq	ILMN_221108	ILMN_221108	LGALS8	NM_018886.2	NM_018886.2		56048	31543121	NM_018886.2	Lgals8	NP_061374.1	ILMN_2828677	6620685	S	2379	CTTCATAAAGAATGCACTACTGAGATATTGGGGGCTCAAAGGCACTCAGG	13	-	12493980-12494029	13qA1	Mus musculus lectin, galactose binding, soluble 8 (Lgals8), mRNA.	All of the contents of a cell excluding the plasma membrane and nucleus, but including other subcellular structures [goid 5737] [evidence IEA]		Interacting selectively with any mono-, di- or trisaccharide carbohydrate [goid 5529] [evidence IEA]	Lgals-8; D13Ertd524e; 1200015E08Rik; AI326142
5910524	Park2	1.07082	0.0207066	Mus musculus	RefSeq	ILMN_214251	ILMN_214251	PARK2	NM_016694.3	NM_016694.3		50873	118131140	NM_016694.3	Park2	NP_057903.1	ILMN_1216086	5910524	S	2971	GTGATTCTTAAAATAACCCAAAAGACAGGCATCCACAGTGTGTGAGCATG	17	+	12255996-12256045	17qA1	Mus musculus Parkinson disease (autosomal recessive, juvenile) 2, parkin (Park2), mRNA.	A prolongation or process extending from a cell, e.g. a flagellum or axon [goid 42995] [evidence IEA]; The irregular network of unit membranes, visible only by electron microscopy, that occurs in the cytoplasm of many eukaryotic cells. The membranes form a complex meshwork of tubular channels, which are often expanded into slitlike cavities called cisternae. The ER takes two forms, rough (or gran…	The process of communication from a neuron to another neuron across a synapse using the neurotransmitter dopamine [goid 1963] [evidence IMP]; The chemical reactions and pathways resulting in the breakdown of a protein or peptide by hydrolysis of its peptide bonds, initiated by the covalent attachment of a ubiquitin moiety, or multiple ubiquitin moieties, to the protein [goid 6511] [evidence IEA];…	Interacting selectively with any protein or protein complex (a complex of two or more proteins that may include other nonprotein molecules) [goid 5515] [evidence IPI]; Interacting selectively with any metal ion [goid 46872] [evidence IEA]; Catalysis of the ligation of two substances with concomitant breaking of a diphosphate linkage, usually in a nucleoside triphosphate. Ligase is the systematic …	MGC130518; PRKN
3130026	Adat1	0.938112	0.0208423	Mus musculus	RefSeq	ILMN_220407	ILMN_220407	ADAT1	NM_013925.3	NM_013925.3		30947	141802291	NM_013925.3	Adat1	NP_038953.1	ILMN_1256624	3130026	S	2829	CGACGTAGCAGCTAACCCTGTTTAACTGTCACCTAGGAGAGAGCACTCAG	8	-	114491088-114491137	8qE1	Mus musculus adenosine deaminase, tRNA-specific 1 (Adat1), mRNA.		The process by which a pre-tRNA molecule is converted to a mature tRNA, ready for addition of an aminoacyl group [goid 8033] [evidence IEA]; Any process involved in the conversion of one or more primary RNA transcripts into one or more mature RNA molecules [goid 6396] [evidence IEA]	Catalysis of the hydrolysis of various bonds, e.g. C-O, C-N, C-C, phosphoric anhydride bonds, etc. Hydrolase is the systematic name for any enzyme of EC class 3 [goid 16787] [evidence IEA]; Interacting selectively with any metal ion [goid 46872] [evidence IEA]; Interacting selectively with zinc (Zn) ions [goid 8270] [evidence IEA]; Catalysis of the reaction: adenosine + H2O = inosine + NH3 [goid …	mADAT1; MMADAT1
2710189	Rap2b	1.07207	0.0208471	Mus musculus	RefSeq	ILMN_188145	ILMN_252415	RAP2B	NM_028712.4	NM_028712.4		74012	113866002	NM_028712.4	Rap2b	NP_082988.1	ILMN_1254179	2710189	S	2057	AATACAAAGACTTCGTAAATGTGATTCAGGGCGCCCAGCACCCCTGTGTC	3	+	61170485-61170534	3qE1	Mus musculus RAP2B, member of RAS oncogene family (Rap2b), mRNA.	Double layer of lipid molecules that encloses all cells, and, in eukaryotes, many organelles; may be a single or double lipid bilayer; also includes associated proteins [goid 16020] [evidence IEA]; The membrane surrounding a cell that separates the cell from its external environment. It consists of a phospholipid bilayer and associated proteins [goid 5886] [evidence IEA]; The living contents of a…	Any series of molecular signals in which a small monomeric GTPase relays one or more of the signals [goid 7264] [evidence IEA]	Interacting selectively with GTP, guanosine triphosphate [goid 5525] [evidence IEA]; Interacting selectively with a nucleotide, any compound consisting of a nucleoside that is esterified with (ortho)phosphate or an oligophosphate at any hydroxyl group on the ribose or deoxyribose moiety [goid 166] [evidence IEA]; Interacting selectively with a specific domain of a protein [goid 19904] [evidence I…	AA408554; 4021402C18Rik
6280414	Tbc1d5	1.07264	0.0209534	Mus musculus	RefSeq	ILMN_210202	ILMN_210202	TBC1D5	NM_028162.2	NM_028162.2		72238	36287143	NM_028162.2	Tbc1d5	NP_082438.2	ILMN_1217144	6280414	S	5530	GATGTAGGAAATGCCTCCTTGGCAGAGCGAGCCCACTTGATGTGTACTAA	17	-	50872471-50872520	17qC	Mus musculus TBC1 domain family, member 5 (Tbc1d5), mRNA.	The living contents of a cell; the matter contained within (but not including) the plasma membrane, usually taken to exclude large vacuoles and masses of secretory or ingested material. In eukaryotes it includes the nucleus and cytoplasm [goid 5622] [evidence IEA]	Any process that modulates the activity of a GTPase of the Rab family [goid 32313] [evidence IEA]	Increases the activity of a GTPase, an enzyme that catalyzes the hydrolysis of GTP [goid 5096] [evidence IEA]; Increases the rate of GTP hydrolysis by a GTPase of the Rab family [goid 5097] [evidence IEA]	1600014N05Rik; KIAA0210; mKIAA0210
6040717	Rnf186	1.0642	0.0210176	Mus musculus	RefSeq	ILMN_215824	ILMN_215824	RNF186	NM_025786.2	NM_025786.2		66825	110681694	NM_025786.2	Rnf186	NP_080062.3	ILMN_2663996	6040717	S	1125	CTCAAGGGTGGTGGGGTCCCTACCCCTATTCCAGAGCTCCTAAGTTTTGT	4	+	138524156-138524205	4qD3	Mus musculus ring finger protein 186 (Rnf186), mRNA.	Double layer of lipid molecules that encloses all cells, and, in eukaryotes, many organelles; may be a single or double lipid bilayer; also includes associated proteins [goid 16020] [evidence IEA]; Penetrating at least one phospholipid bilayer of a membrane. May also refer to the state of being buried in the bilayer with no exposure outside the bilayer. When used to describe a protein, indicates …		Interacting selectively with any metal ion [goid 46872] [evidence IEA]; Interacting selectively with zinc (Zn) ions [goid 8270] [evidence IEA]; Interacting selectively with any protein or protein complex (a complex of two or more proteins that may include other nonprotein molecules) [goid 5515] [evidence IEA]	9130020G10Rik
5340270	Epc1	1.05395	0.0210799	Mus musculus	RefSeq	ILMN_223127	ILMN_212125	EPC1	NM_007935.1	NM_007935.1		13831	6679654	NM_007935.1	Epc1	NP_031961.1	ILMN_2768330	5340270	S	2860	TTGTGTAGCTGGTGTCATCACATCATGTGCATGGTGCGGAACCTGCTGTC	18	-	6436835-6436884	18qA1	Mus musculus enhancer of polycomb homolog 1 (Drosophila) (Epc1), transcript variant 1, mRNA.	A membrane-bounded organelle of eukaryotic cells in which chromosomes are housed and replicated. In most cells, the nucleus contains all of the cell's chromosomes except the organellar chromosomes, and is the site of RNA synthesis and processing. In some species, or in specialized cell types, RNA metabolism or DNA replication may be absent [goid 5634] [evidence ISA]; That part of the nuclear cont…	Any process that modulates the frequency, rate or extent of DNA-dependent transcription [goid 6355] [evidence IEA]; Any process that modulates the frequency, rate or extent of cell growth [goid 1558] [evidence IEA]; The synthesis of either RNA on a template of DNA or DNA on a template of RNA [goid 6350] [evidence IEA]; The alteration of DNA or protein in chromatin, which may result in changing th…		A930032N02Rik; 5730566F07Rik; 2400007E14Rik
5260202	Npy1r	1.07855	0.0211083	Mus musculus	MEEBO	ILMN_211592	ILMN_211592	NPY1R	scl018166.3_27	NM_010934.1			6754881	NM_010934.1	Npy1r		ILMN_1259965	5260202	S	1762	CCCGGACTACCTTCGTTCCCTGCTAGGCATCATCTTAGTCTGTCACAAGG						Penetrating at least one phospholipid bilayer of a membrane. May also refer to the state of being buried in the bilayer with no exposure outside the bilayer. When used to describe a protein, indicates that all or part of the peptide sequence is embedded in the membrane [goid 16021] [evidence IEA]; Double layer of lipid molecules that encloses all cells, and, in eukaryotes, many organelles; may be…	The series of molecular signals generated as a consequence of a peptide neurotransmitter binding to a cell surface receptor [goid 7218] [evidence IEA]; Behavior associated with the intake of food [goid 7631] [evidence IMP]; The specific movement from place to place of an organism in response to external or internal stimuli. Locomotion of a whole organism in a manner dependent upon some combinatio…	A receptor that binds an extracellular ligand and transmits the signal to a heterotrimeric G-protein complex. These receptors are characteristically seven-transmembrane receptors and are made up of hetero- or homodimers [goid 4930] [evidence IEA]; Combining with an extracellular or intracellular messenger to initiate a change in cell activity [goid 4872] [evidence IEA]; Mediates the transfer of a…
4060102	Col4a1	0.938899	0.0211161	Mus musculus	RefSeq	ILMN_212001	ILMN_212001	COL4A1	NM_009931.1	NM_009931.1		12826	33859527	NM_009931.1	Col4a1	NP_034061.1	ILMN_2621643	4060102	S	6102	GACTGAATGACTGACTTCCCGTACGACAGCCAAGGCCTTTGTTAGCCTCC	8	-	11198790-11198839	8qA1.1	Mus musculus procollagen, type IV, alpha 1 (Col4a1), mRNA.	The space external to the outermost structure of a cell. For cells without external protective or external encapsulating structures this refers to space outside of the plasma membrane. This term covers the host cell environment outside an intracellular parasite [goid 5576] [evidence IEA]; A layer consisting mainly of proteins (especially collagen) and glycosaminoglycans (mostly as proteoglycans) …		The action of a molecule that contributes to the structural integrity of a complex or assembly within or outside a cell [goid 5198] [evidence IEA]; The action of a molecule that contributes to the structural integrity of the extracellular matrix [goid 5201] [evidence IEA]; Interacting selectively with platelet-derived growth factor [goid 48407] [evidence ISO]	Del(8)44H; Raw; Svc; Col4a-1; Bru
4610148	Adcyap1r1	0.923947	0.0211688	Mus musculus	RefSeq	ILMN_188920	ILMN_248450	ADCYAP1R1	NM_007407.3	NM_007407.3		11517	70780367	NM_007407.3	Adcyap1r1	NP_031433.3	ILMN_1243799	4610148	S	3344	GGGAGTGTGGGGTGCTGCCTTGCTCGCTGTTATATTAAGTAGAAGGAGTT	6	+	55448550-55448599	6qB3	Mus musculus adenylate cyclase activating polypeptide 1 receptor 1 (Adcyap1r1), transcript variant 1, mRNA.	Penetrating at least one phospholipid bilayer of a membrane. May also refer to the state of being buried in the bilayer with no exposure outside the bilayer. When used to describe a protein, indicates that all or part of the peptide sequence is embedded in the membrane [goid 16021] [evidence IEA]; Double layer of lipid molecules that encloses all cells, and, in eukaryotes, many organelles; may be…	The process whereby relatively unspecialized cells, e.g. embryonic or regenerative cells, acquire specialized structural and/or functional features that characterize the cells, tissues, or organs of the mature organism or some other relatively stable phase of the organism's life history. Differentiation includes the processes involved in commitment of a cell to a specific fate [goid 30154] [evide…	Combining with an extracellular or intracellular messenger to initiate a change in cell activity [goid 4872] [evidence IEA]; Mediates the transfer of a signal from the outside to the inside of a cell by means other than the introduction of the signal molecule itself into the cell [goid 4871] [evidence IEA]; A receptor that binds an extracellular ligand and transmits the signal to a heterotrimeric…	2900024I10Rik; AI846590; PACAP1-R; PAC1; PAC1R
4290600	Ndufv2	1.04961	0.0213157	Mus musculus	RefSeq	ILMN_237838	ILMN_237838	NDUFV2	NM_028388.1	NM_028388.1		72900	110625953	NM_028388.1	Ndufv2	NP_082664.1	ILMN_2985053	4290600	S	707	GCTGGAGGCCTTACTTCTTTGACTGAACCACCCAAAGGACCTGGCTTTGG				17qE1.1	Mus musculus NADH dehydrogenase (ubiquinone) flavoprotein 2 (Ndufv2), mRNA. XM_981927 XM_981966	A semiautonomous, self replicating organelle that occurs in varying numbers, shapes, and sizes in the cytoplasm of virtually all eukaryotic cells. It is notably the site of tissue respiration [goid 5739] [evidence IDA]; Double layer of lipid molecules that encloses all cells, and, in eukaryotes, many organelles; may be a single or double lipid bilayer; also includes associated proteins [goid 1602…	A process whereby a series of electron carriers operate together to transfer electrons from donors to any of several different terminal electron acceptors to generate a transmembrane electrochemical gradient [goid 22900] [evidence IEA]; The directed movement of substances (such as macromolecules, small molecules, ions) into, out of, within or between cells, or within a multicellular organism [goi…	Interacting selectively with a 2 iron, 2 sulfur (2Fe-2S) cluster; this cluster consists of two iron atoms, with two inorganic sulfur atoms found between the irons and acting as bridging ligands [goid 51537] [evidence IEA]; Interacting selectively with an iron-sulfur cluster, a combination of iron and sulfur atoms [goid 51536] [evidence IEA]; Interacting selectively with iron (Fe) ions [goid 5506]…	2900010C23Rik
70767	Gpr6	0.91613	0.0213432	Mus musculus	RefSeq	ILMN_209148	ILMN_259627	GPR6	NM_199058.1	NM_199058.1		140741	39979619	NM_199058.1	Gpr6	NP_951013.1	ILMN_2592996	70767	S	857	TAGGCACTTTTGGGGCCAGCTGGCTGCCCTTCGCCATCTATTGTGTGGTG	10	-	40790484-40790533	10qB1	Mus musculus G protein-coupled receptor 6 (Gpr6), mRNA.	Penetrating at least one phospholipid bilayer of a membrane. May also refer to the state of being buried in the bilayer with no exposure outside the bilayer. When used to describe a protein, indicates that all or part of the peptide sequence is embedded in the membrane [goid 16021] [evidence IEA]; Double layer of lipid molecules that encloses all cells, and, in eukaryotes, many organelles; may be…	Any process that increases the concentration of calcium ions in the cytosol [goid 7204] [evidence IDA]; The series of molecular signals generated as a consequence of a G-protein coupled receptor binding to its physiological ligand [goid 7186] [evidence IEA]; The cascade of processes by which a signal interacts with a receptor, causing a change in the level or activity of a second messenger or oth…	A receptor that binds an extracellular ligand and transmits the signal to a heterotrimeric G-protein complex. These receptors are characteristically seven-transmembrane receptors and are made up of hetero- or homodimers [goid 4930] [evidence IEA]; Combining with an extracellular or intracellular messenger to initiate a change in cell activity [goid 4872] [evidence IEA]; Combining with lysosphingo…	AI852874; Gm233
1740626	Mrps10	0.903322	0.021346	Mus musculus	RefSeq	ILMN_260179	ILMN_260179	MRPS10	NM_183086.1	NM_183086.1		64657	34147048	NM_183086.1	Mrps10	NP_898909.1	ILMN_2841840	1740626	S	825	AGCCAGGTGGGAGCAGGCTGGGTTTCAGGGAAGCACCACTGTATGTTCTC	17	+	47515340-47515389	17qC	Mus musculus mitochondrial ribosomal protein S10 (Mrps10), nuclear gene encoding mitochondrial protein, mRNA.	The smaller of the two subunits of a mitochondrial ribosome [goid 5763] [evidence ISS]; An intracellular organelle, about 200 A in diameter, consisting of RNA and protein. It is the site of protein biosynthesis resulting from translation of messenger RNA (mRNA). It consists of two subunits, one large and one small, each containing only protein and RNA. Both the ribosome and its subunits are chara…	The chemical reactions and pathways resulting in the formation of a protein. This is a ribosome-mediated process in which the information in messenger RNA (mRNA) is used to specify the sequence of amino acids in the protein [goid 6412] [evidence IEA]	The action of a molecule that contributes to the structural integrity of the ribosome [goid 3735] [evidence ISS]	AW743084; Rpms10; 1110038B19Rik
3450370	Tuft1	1.06649	0.0213902	Mus musculus	RefSeq	ILMN_184505	ILMN_184505	TUFT1	NM_011656.2	NM_011656.2		22156	118130085	NM_011656.2	Tuft1	NP_035786.1	ILMN_2419185	3450370	S	2450	CCTGAGACTTCAGGCAGAACGAGTGGGTTGTACATAATCTCCGTGCCCCT	3	-	94416745-94416794	3qF2.1	Mus musculus tuftelin 1 (Tuft1), mRNA.	The space external to the outermost structure of a cell. For cells without external protective or external encapsulating structures this refers to space outside of the plasma membrane. This term covers the host cell environment outside an intracellular parasite [goid 5576] [evidence IEA]	The formation of bone or of a bony substance, or the conversion of fibrous tissue or of cartilage into bone or a bony substance [goid 1503] [evidence IEA]	Interacting selectively with any protein or protein complex (a complex of two or more proteins that may include other nonprotein molecules) [goid 5515] [evidence IPI]
10176	Dusp4	1.05963	0.02141	Mus musculus	RefSeq	ILMN_188216	ILMN_231310	DUSP4	NM_176933.4	NM_176933.4		319520	142364920	NM_176933.4	Dusp4	NP_795907.1	ILMN_2689731	10176	S	2203	TGGGTGCCGTTCAGATTTTCCTGCCGTGAATCATTTGGTAAGGCCAGATC	8	+	35882724-35882773	8qA4	Mus musculus dual specificity phosphatase 4 (Dusp4), mRNA.	A membrane-bounded organelle of eukaryotic cells in which chromosomes are housed and replicated. In most cells, the nucleus contains all of the cell's chromosomes except the organellar chromosomes, and is the site of RNA synthesis and processing. In some species, or in specialized cell types, RNA metabolism or DNA replication may be absent [goid 5634] [evidence IEA]	The process of removing one or more phosphoric (ester or anhydride) residues from a molecule [goid 16311] [evidence IEA]; The process of removing one or more phosphoric residues from a protein [goid 6470] [evidence IEA]	Catalysis of the hydrolysis of various bonds, e.g. C-O, C-N, C-C, phosphoric anhydride bonds, etc. Hydrolase is the systematic name for any enzyme of EC class 3 [goid 16787] [evidence IEA]; Catalysis of the reaction: a phosphoprotein + H2O = a protein + phosphate. Together with protein kinases, these enzymes control the state of phosphorylation of cell proteins and thereby provide an important me…	AI844617; E130306H24Rik; BB104621; 2700078F24Rik
460039	F8a	1.05471	0.021565	Mus musculus	RefSeq	ILMN_194941	ILMN_245346	F8A	NM_007978.3	NM_007978.3		14070	141801707	NM_007978.3	F8a	NP_032004.2	ILMN_2622041	460039	S	1283	TTGGCTTTGTGTGCCTAGCAAGTTACTTAAATTAGTGCCCTCCAATTCCA	X	-	70474802-70474851	XqA7.3	Mus musculus factor 8-associated gene A (F8a), mRNA.				AI852759; DXUcsf1
2120338	Ralgps2	1.10488	0.0215862	Mus musculus	RefSeq	ILMN_192792	ILMN_238709	RALGPS2	NM_023884.3	NM_023884.3		78255	142359081	NM_023884.3	Ralgps2	NP_076373.2	ILMN_2705139	2120338	S	1886	TAAACGCCTGAGACAGAAGAGGAGTGCTATTGTTCCCGTGTGGAACCGGG	1	-	158739247-158739294:158739295-158739296	1qH1	Mus musculus Ral GEF with PH domain and SH3 binding motif 2 (Ralgps2), mRNA.	All of the contents of a cell excluding the plasma membrane and nucleus, but including other subcellular structures [goid 5737] [evidence IEA]; Double layer of lipid molecules that encloses all cells, and, in eukaryotes, many organelles; may be a single or double lipid bilayer; also includes associated proteins [goid 16020] [evidence IEA]; The membrane surrounding a cell that separates the cell f…	Any series of molecular signals in which a small monomeric GTPase relays one or more of the signals [goid 7264] [evidence IEA]	Stimulates the exchange of guanyl nucleotides by a GTPase. Under normal cellular physiological conditions, the concentration of GTP is higher than that of GDP, favoring the replacement of GDP by GTP in association with the GTPase [goid 5085] [evidence IEA]	2210408F11Rik; AU043409; 1810020P17Rik; AW046161; 9130014M22Rik; 4921528G01Rik
2060471	Ifrg15	1.05248	0.0216175	Mus musculus	RefSeq	ILMN_223695	ILMN_223695	IFRG15	NM_022329.3	NM_022329.3		64164	141803172	NM_022329.3	Ifrg15	NP_071724.1	ILMN_2767764	2060471	S	2419	GCTTTCCCTTATGGCACCTCACCTCCGCTGATAAAACTGACATCCATCCC	1	+	157900756-157900805	1qG3	Mus musculus interferon alpha responsive gene (Ifrg15), mRNA.				AW060462; AW610675; MGC102429; 15kDa; 1110020D10Rik; C77739
2690445	Vps39	1.08675	0.0216808	Mus musculus	RefSeq	ILMN_187123	ILMN_187123	VPS39	NM_147153.2	NM_147153.2		269338	30578430	NM_147153.2	Vps39	NP_671495.1	ILMN_3129752	2690445	A	3135	CTACACAGCTTCACAAGATTCCCCAGCATGGTGGCCTGGAGAGTCCCATG	2	-	120143369-120143418	2qE5	Mus musculus vacuolar protein sorting 39 (yeast) (Vps39), transcript variant 1, mRNA.	All of the contents of a cell excluding the plasma membrane and nucleus, but including other subcellular structures [goid 5737] [evidence IEA]; Double layer of lipid molecules that encloses all cells, and, in eukaryotes, many organelles; may be a single or double lipid bilayer; also includes associated proteins [goid 16020] [evidence IEA]; A cytoplasmic, membrane-bounded organelle that is found i…	The directed movement of substances (such as macromolecules, small molecules, ions) into, out of, within or between cells, or within a multicellular organism [goid 6810] [evidence IEA]; The directed movement of proteins into, out of, within or between cells [goid 15031] [evidence IEA]	Interacting selectively with any protein or protein complex (a complex of two or more proteins that may include other nonprotein molecules) [goid 5515] [evidence IPI]; Modulates the rate of GTP hydrolysis by a small monomeric GTPase [goid 5083] [evidence IEA]	A230065P22Rik; AW743070; Vam6; Vam6P; mVam6
5130424	Slc35f3	1.06439	0.0217089	Mus musculus	RefSeq	ILMN_218677	ILMN_218677	SLC35F3	NM_175434.3	NM_175434.3		210027	126723625	NM_175434.3	Slc35f3	NP_780643.2	ILMN_2698880	5130424	S	2190	GGAGAACTCAGTGCCTTCTACAGCATCTCTGTCCTATGTGAAGCGAGGTG	8	+	128919284-128919333	8qE2	Mus musculus solute carrier family 35, member F3 (Slc35f3), mRNA.	Penetrating at least one phospholipid bilayer of a membrane. May also refer to the state of being buried in the bilayer with no exposure outside the bilayer. When used to describe a protein, indicates that all or part of the peptide sequence is embedded in the membrane [goid 16021] [evidence IEA]; Double layer of lipid molecules that encloses all cells, and, in eukaryotes, many organelles; may be…	The directed movement of substances (such as macromolecules, small molecules, ions) into, out of, within or between cells, or within a multicellular organism [goid 6810] [evidence IEA]		MGC141263; MGC141264; B230375D17Rik
4670228	Gpnmb	1.09893	0.021719	Mus musculus	RefSeq	ILMN_211323	ILMN_211323	GPNMB	NM_053110.3	NM_053110.3		93695	142371734	NM_053110.3	Gpnmb	NP_444340.2	ILMN_2648669	4670228	S	2204	CCTGAGCTCCTGACAAAATTATAATGGGCCCGGGCTTTGTGTATGGTGCG	6	+	49006694-49006743	6qB2.3	Mus musculus glycoprotein (transmembrane) nmb (Gpnmb), mRNA.	A membrane-bounded vesicle found in the cytoplasm of the cell [goid 16023] [evidence IDA]; Penetrating at least one phospholipid bilayer of a plasma membrane. May also refer to the state of being buried in the bilayer with no exposure outside the bilayer [goid 5887] [evidence IDA]; A vesicle formed of membrane or protein, found in the cytoplasm of a cell [goid 31410] [evidence IEA]; Penetrating a…	The attachment of a cell, either to another cell or to an underlying substrate such as the extracellular matrix, via cell adhesion molecules [goid 7155] [evidence IDA]	Interacting selectively with heparin, any member of a group of glycosaminoglycans found mainly as an intracellular component of mast cells and which consist predominantly of alternating alpha1-4-linked D-galactose and N-acetyl-D-glucosamine-6-sulfate residues [goid 8201] [evidence IDA]; Interacting selectively with an integrin [goid 5178] [evidence IDA]	Dchil; ipd
1940021	Gm129	0.90014	0.0217279	Mus musculus	RefSeq	ILMN_243152	ILMN_243152	GM129	NM_001033302.1	NM_001033302.1		229599	85701803	NM_001033302.1	Gm129	NP_001028474.1	ILMN_3102736	1940021	A	1105	GAGGAGCCTCGTTGCCACAGTTTGCCAGTAACACTGCCATCAGACTGGAG	3	-	95682668-95682717	3qF2.1	Mus musculus gene model 129, (NCBI) (Gm129), mRNA. XM_907670 XM_920513 XM_920520 XM_920527 XM_920533
7160162	Psme4	1.06337	0.0217653	Mus musculus	RefSeq	ILMN_217690	ILMN_217690	PSME4	NM_134013.3	NM_134013.3		103554	117956380	NM_134013.3	Psme4	NP_598774.2	ILMN_1230087	7160162	S	2657	GTACACAGCTGCTTGATTGGTTCAGGGAACCTTCTACCTCCATTGAAAGG	11	+	30723087-30723136	11qA4	Mus musculus proteasome (prosome, macropain) activator subunit 4 (Psme4), mRNA.	Any macromolecular complex composed of two or more polypeptide subunits, which may or may not be identical. Protein complexes may have other associated non-protein prosthetic groups, such as nucleotides, metal ions or carbohydrate groups [goid 43234] [evidence IEA]; That part of the cytoplasm that does not contain membranous or particulate subcellular components [goid 5829] [evidence IEA]; A memb…	The process whereby relatively unspecialized cells, e.g. embryonic or regenerative cells, acquire specialized structural and/or functional features that characterize the cells, tissues, or organs of the mature organism or some other relatively stable phase of the organism's life history. Differentiation includes the processes involved in commitment of a cell to a specific fate [goid 30154] [evide…		AA409398; TEMO; AU041366; KIAA0077; mKIAA0077
6860255	Lrp12	0.944444	0.0217671	Mus musculus	RefSeq	ILMN_219059	ILMN_219059	LRP12	NM_172814.3	NM_172814.3		239393	146198609	NM_172814.3	Lrp12	NP_766402.1	ILMN_2703738	6860255	S	3447	GGGGTAATGTCTTTCCCTGACACGGAGGTTTGCCTGAGTTGGACCCTAGG				15qB3.1	Mus musculus low density lipoprotein-related protein 12 (Lrp12), mRNA.	Penetrating at least one phospholipid bilayer of a membrane. May also refer to the state of being buried in the bilayer with no exposure outside the bilayer. When used to describe a protein, indicates that all or part of the peptide sequence is embedded in the membrane [goid 16021] [evidence IEA]; Double layer of lipid molecules that encloses all cells, and, in eukaryotes, many organelles; may be…	A type of vesicle-mediated transport in which cells take up external materials or membrane constituents by the invagination of small region of the plasma membrane to form a new membrane-bounded vesicle [goid 6897] [evidence IEA]	Combining with an extracellular or intracellular messenger to initiate a change in cell activity [goid 4872] [evidence IEA]	C820005L12Rik; AI848829
5390398	Jarid1d	0.925979	0.0218813	Mus musculus	RefSeq	ILMN_221054	ILMN_221054	JARID1D	NM_011419.3	NM_011419.3		20592	100816530	NM_011419.3	Jarid1d	NP_035549.1	ILMN_1224210	5390398	S	5101	CCTGTATGCGTTTCCCAAAATTTTACCATCAATATTCCTGGGACTAGCAT	Y	+	279884-279933	YqA1	Mus musculus jumonji, AT rich interactive domain 1D (Rbp2 like) (Jarid1d), mRNA.	A membrane-bounded organelle of eukaryotic cells in which chromosomes are housed and replicated. In most cells, the nucleus contains all of the cell's chromosomes except the organellar chromosomes, and is the site of RNA synthesis and processing. In some species, or in specialized cell types, RNA metabolism or DNA replication may be absent [goid 5634] [evidence IEA]; The living contents of a cell…	The alteration of DNA or protein in chromatin, which may result in changing the chromatin structure [goid 16568] [evidence IEA]; The process of removal or addition of one or more electrons with or without the concomitant removal or addition of a proton or protons [goid 55114] [evidence IEA]	Catalysis of an oxidation-reduction (redox) reaction in which hydrogen or electrons are transferred from one donor, and two oxygen atoms is incorporated into a donor [goid 16702] [evidence IEA]; Interacting selectively with zinc (Zn) ions [goid 8270] [evidence IEA]; Interacting selectively with iron (Fe) ions [goid 5506] [evidence IEA]; Interacting selectively with any metal ion [goid 46872] [evi…	Smcy
4040022	Zfp536	0.917109	0.0218856	Mus musculus	MEEBO	ILMN_194889	ILMN_194889	ZFP536	scl31453.10_70				27369508	NM_172385	Zfp536		ILMN_1220357	4040022	S	10	CCATGTCTAGCACTTTGGCGCTGGTACAGTATCTTTTGTGCCCCCCAAGC						A membrane-bounded organelle of eukaryotic cells in which chromosomes are housed and replicated. In most cells, the nucleus contains all of the cell's chromosomes except the organellar chromosomes, and is the site of RNA synthesis and processing. In some species, or in specialized cell types, RNA metabolism or DNA replication may be absent [goid 5634] [evidence IEA]; The living contents of a cell…	Any process that modulates the frequency, rate or extent of DNA-dependent transcription [goid 6355] [evidence IEA]; The synthesis of either RNA on a template of DNA or DNA on a template of RNA [goid 6350] [evidence IEA]	Interacting selectively with zinc (Zn) ions [goid 8270] [evidence IEA]; Interacting selectively with DNA (deoxyribonucleic acid) [goid 3677] [evidence IEA]; Interacting selectively with any metal ion [goid 46872] [evidence IEA]; Interacting selectively with any nucleic acid [goid 3676] [evidence IEA]
4670577	Sertad2	1.06098	0.0222089	Mus musculus	RefSeq	ILMN_232835	ILMN_232835	SERTAD2	NM_001038625.1	NM_001038625.1		58172	84490402	NM_001038625.1	Sertad2	NP_001033714.1	ILMN_3151510	4670577	A	5285	TGGGGACGTGTTGGTGCGTGGGTTTTGAGGAAGGACGTGTGACCTTTCCC	11	+	20552792-20552841	11qA3.1	Mus musculus SERTA domain containing 2 (Sertad2), transcript variant 2, mRNA.	A membrane-bounded organelle of eukaryotic cells in which chromosomes are housed and replicated. In most cells, the nucleus contains all of the cell's chromosomes except the organellar chromosomes, and is the site of RNA synthesis and processing. In some species, or in specialized cell types, RNA metabolism or DNA replication may be absent [goid 5634] [evidence ISA]	Any process that modulates the frequency, rate or extent of DNA-dependent transcription [goid 6355] [evidence IEA]; The synthesis of either RNA on a template of DNA or DNA on a template of RNA [goid 6350] [evidence IEA]; Any process that activates or increases the frequency, rate or extent of DNA-dependent transcription [goid 45893] [evidence IDA]; Any process that stops, prevents or reduces the …	Interacting selectively with any protein or protein complex (a complex of two or more proteins that may include other nonprotein molecules) [goid 5515] [evidence IPI]; The function of a transcription cofactor that activates transcription from a RNA polymerase II promoter; does not bind DNA itself [goid 3713] [evidence IDA]; Any transcription regulator activity required for initiation or upregulat…	mKIAA0127; AU021878; MNCb-1504; TRIP-Br2; AB041541; Kiaa0127; Sei2; SEI-2
7040719	Yif1a	0.927845	0.0222409	Mus musculus	RefSeq	ILMN_185962	ILMN_185962	YIF1A	NM_026553.3	NM_026553.3		68090	141802995	NM_026553.3	Yif1a	NP_080829.1	ILMN_1223547	7040719	S	692	TGGTGTGGGTGTTCATGGAGGTGTTGGCTCTGCTTCTGGGCCTCTACCTG	19	+	5091582-5091631	19qA	Mus musculus Yip1 interacting factor homolog A (S. cerevisiae) (Yif1a), mRNA.	A compound membranous cytoplasmic organelle of eukaryotic cells, consisting of flattened, ribosome-free vesicles arranged in a more or less regular stack. The Golgi apparatus differs from the endoplasmic reticulum in often having slightly thicker membranes, appearing in sections as a characteristic shallow semicircle so that the convex side (cis or entry face) abuts the endoplasmic reticulum, sec…	The directed movement of substances (such as macromolecules, small molecules, ions) into, out of, within or between cells, or within a multicellular organism [goid 6810] [evidence IEA]; The directed movement of proteins into, out of, within or between cells [goid 15031] [evidence IEA]; The directed movement of substances, either within a vesicle or in the vesicle membrane, into, out of or within …		5330422J23Rik; Yif1p; 54TM; Yif1
6270603	1700034H14Rik	0.932071	0.0224187	Mus musculus	RefSeq	ILMN_217533	ILMN_217533	1700034H14RIK	NM_025969.1	NM_025969.1		67105	21313127	NM_025969.1	1700034H14Rik	NP_080245.1	ILMN_2897476	6270603	S	833	GCAAGGAACGGTACATGCAGAAGTGGAAGAGAACCCAGGGAGTGGCCAGT	18	-	85081919-85081938:85082027-85082056	18qE4	Mus musculus RIKEN cDNA 1700034H14 gene (1700034H14Rik), mRNA.	Penetrating at least one phospholipid bilayer of a membrane. May also refer to the state of being buried in the bilayer with no exposure outside the bilayer. When used to describe a protein, indicates that all or part of the peptide sequence is embedded in the membrane [goid 16021] [evidence IEA]; Double layer of lipid molecules that encloses all cells, and, in eukaryotes, many organelles; may be…	The directed movement of substances (such as macromolecules, small molecules, ions) into, out of, within or between cells, or within a multicellular organism [goid 6810] [evidence IEA]; The directed movement of proteins into, out of, within or between cells [goid 15031] [evidence IEA]; The directed movement of proteins in a cell, from one side of a membrane to another [goid 65002] [evidence IEA]		2700002I20Rik
3800670	Ank	1.08147	0.0224872	Mus musculus	RefSeq	ILMN_210121	ILMN_210121	ANK	NM_020332.3	NM_020332.3		11732	142365627	NM_020332.3	Ank	NP_065065.2	ILMN_1232621	3800670	S	3319	CATTTCCATTTCTAGATACCCAGTGTCCCTCATATGTGCCCACCATGGGA	15	+	27524485-27524534	15qB1	Mus musculus progressive ankylosis (Ank), mRNA.	Penetrating at least one phospholipid bilayer of a membrane. May also refer to the state of being buried in the bilayer with no exposure outside the bilayer. When used to describe a protein, indicates that all or part of the peptide sequence is embedded in the membrane [goid 16021] [evidence IEA]; Double layer of lipid molecules that encloses all cells, and, in eukaryotes, many organelles; may be…	Any process that modulates the frequency, rate or extent of bone mineralization [goid 30500] [evidence IMP]; The directed movement of phosphate into, out of, within or between cells [goid 6817] [evidence IEA]; The directed movement of substances (such as macromolecules, small molecules, ions) into, out of, within or between cells, or within a multicellular organism [goid 6810] [evidence IEA]	Catalysis of the transfer of phosphate (PO4 3-) ions from one side of a membrane to the other [goid 15114] [evidence IEA]; Catalysis of the transfer of inorganic diphosphate across a membrane [goid 30504] [evidence IDA]	mKIAA1581; D15Ertd221e
1770754	Wdr76	1.0838	0.0225424	Mus musculus	RefSeq	ILMN_185599	ILMN_258808	WDR76	NM_030234.2	NM_030234.2		241627	124487320	NM_030234.2	Wdr76	NP_084510.2	ILMN_2428388	1770754	S	4085	TCTGCCTGGTGTCACAGTGTATTCAACATTTTTCCATTGTTATTTGCCAA	2	+	121370436-121370485	2qE5	Mus musculus WD repeat domain 76 (Wdr76), mRNA.				5830411K18Rik; AA517836; 6030457D09
1300220	Tmprss13	0.935583	0.0225807	Mus musculus	RefSeq	ILMN_198928	ILMN_255859	TMPRSS13	NM_001013373.2	NM_001013373.2		214531	111185929	NM_001013373.2	Tmprss13	NP_001013391.2	ILMN_1226348	1300220	S	3048	GTCTCGGAGGCAAGTTCAAGGAGATCAGACCAGCTCAGGACAGCTCAGGC	9	+	45155467-45155516	9qA5.2	Mus musculus transmembrane protease, serine 13 (Tmprss13), mRNA.	Double layer of lipid molecules that encloses all cells, and, in eukaryotes, many organelles; may be a single or double lipid bilayer; also includes associated proteins [goid 16020] [evidence IEA]; Penetrating at least one phospholipid bilayer of a membrane. May also refer to the state of being buried in the bilayer with no exposure outside the bilayer. When used to describe a protein, indicates …	The hydrolysis of a peptide bond or bonds within a protein [goid 6508] [evidence IEA]	Catalysis of the hydrolysis of various bonds, e.g. C-O, C-N, C-C, phosphoric anhydride bonds, etc. Hydrolase is the systematic name for any enzyme of EC class 3 [goid 16787] [evidence IEA]; Catalysis of the hydrolysis of a peptide bond. A peptide bond is a covalent bond formed when the carbon atom from the carboxyl group of one amino acid shares electrons with the nitrogen atom from the amino gro…	Tpmrss13; BC010843; MGC103261
520634	Gpt1	1.09748	0.0227635	Mus musculus	RefSeq	ILMN_217499	ILMN_217499	GPT1	NM_182805.1	NM_182805.1		76282	33413403	NM_182805.1	Gpt1	NP_877957.1	ILMN_2832524	520634	S	1608	GGGCCACACTGGATGCTCTCTGACTCAACAAACTGAGGGTCCTTGGGAGC	15	+	76524631-76524680	15qD3	Mus musculus glutamic pyruvic transaminase 1, soluble (Gpt1), mRNA.				2310022B03Rik; Gpt-1; 1300007J06Rik; ALT
360348	Gsta4	0.94482	0.0228035	Mus musculus	RefSeq	ILMN_216097	ILMN_216097	GSTA4	NM_010357.1	NM_010357.1		14860	6754081	NM_010357.1	Gsta4	NP_034487.1	ILMN_2892441	360348	S	653	TAAGAAGTTCCTGCAACCCGGAAGTCAGAGGAAGCCTCCTCCAGATGGCC	9	+	77994779-77994828	9qE1	Mus musculus glutathione S-transferase, alpha 4 (Gsta4), mRNA.	All of the contents of a cell excluding the plasma membrane and nucleus, but including other subcellular structures [goid 5737] [evidence IEA]; The part of a cell or its extracellular environment in which a gene product is located. A gene product may be located in one or more parts of a cell and its location may be as specific as a particular macromolecular complex, that is, a stable, persistent …	The chemical reactions and pathways, including anabolism and catabolism, by which living organisms transform chemical substances. Metabolic processes typically transform small molecules, but also include macromolecular processes such as DNA repair and replication, and protein synthesis and degradation [goid 8152] [evidence IEA]	Catalysis of the transfer of a group, e.g. a methyl group, glycosyl group, acyl group, phosphorus-containing, or other groups, from one compound (generally regarded as the donor) to another compound (generally regarded as the acceptor). Transferase is the systematic name for any enzyme of EC class 2 [goid 16740] [evidence IEA]; Catalysis of the reaction: R-X + glutathione = H-X + R-S-glutathione.…	mGsta4; GST 5.7; 5.7; GST
4760131	Rbbp7	1.07045	0.0228261	Mus musculus	RefSeq	ILMN_215499	ILMN_215499	RBBP7	NM_009031.2	NM_009031.2		245688	31982058	NM_009031.2	Rbbp7	NP_033057.2	ILMN_2896823	4760131	S	1925	GGGTGGGTGTGCATGCTCCCATCTCTCATAGTATATATAGATTTGTATGA	X	+	159216762-159216811	XqF4	Mus musculus retinoblastoma binding protein 7 (Rbbp7), mRNA.	A membrane-bounded organelle of eukaryotic cells in which chromosomes are housed and replicated. In most cells, the nucleus contains all of the cell's chromosomes except the organellar chromosomes, and is the site of RNA synthesis and processing. In some species, or in specialized cell types, RNA metabolism or DNA replication may be absent [goid 5634] [evidence IDA]; An approximately 2 MDa multi-…	The process whereby new strands of DNA are synthesized. The template for replication can either be an existing DNA molecule or RNA [goid 6260] [evidence IEA]; The synthesis of either RNA on a template of DNA or DNA on a template of RNA [goid 6350] [evidence IEA]; The alteration of DNA or protein in chromatin, which may result in changing the chromatin structure [goid 16568] [evidence IEA]; Any pr…	Interacting selectively with any protein or protein complex (a complex of two or more proteins that may include other nonprotein molecules) [goid 5515] [evidence IPI]; Any transcription regulator activity that prevents or downregulates transcription [goid 16564] [evidence IDA]	mRbAp46; AI173248; AU019541; BB114024; AA409861
7210632	Pde1a	1.13219	0.0228821	Mus musculus	RefSeq	ILMN_220111	ILMN_220111	PDE1A	NM_016744.3	NM_016744.3		18573	141801836	NM_016744.3	Pde1a	NP_058024.2	ILMN_2754377	7210632	S	1609	CGCTCTCAGCTGTGGATCTGAAGAGTTTCAAAAACAACCTGGTGGACATC	2	-	79705237-79705286	2qC3	Mus musculus phosphodiesterase 1A, calmodulin-dependent (Pde1a), mRNA.		The cascade of processes by which a signal interacts with a receptor, causing a change in the level or activity of a second messenger or other downstream target, and ultimately effecting a change in the functioning of the cell [goid 7165] [evidence IEA]	Catalysis of the hydrolysis of various bonds, e.g. C-O, C-N, C-C, phosphoric anhydride bonds, etc. Hydrolase is the systematic name for any enzyme of EC class 3 [goid 16787] [evidence IEA]; Interacting selectively with calmodulin, a calcium-binding protein with many roles, both in the calcium-bound and calcium-free states [goid 5516] [evidence IEA]; Catalysis of the reaction: nucleoside 3',5'-cyc…	MGC116577; AW125737; AI987702
6370022	Gys1	0.966241	0.0228832	Mus musculus	RefSeq	ILMN_215360	ILMN_221478	GYS1	NM_030678.3	NM_030678.3		14936	119672917	NM_030678.3	Gys1	NP_109603.2	ILMN_2658554	6370022	S	1692	ATGAGGAATTTGTCCGCGGCTGTCACCTTGGGGTCTTCCCCTCCTACTAT	7	+	52703678-52703727	7qB4	Mus musculus glycogen synthase 1, muscle (Gys1), mRNA.	All of the contents of a cell excluding the plasma membrane and nucleus, but including other subcellular structures [goid 5737] [evidence IDA]; Intracellular foci at which aggregated proteins have been sequestered [goid 16234] [evidence IDA]	The chemical reactions and pathways resulting in the formation of glycogen, a polydisperse, highly branched glucan composed of chains of D-glucose residues [goid 5978] [evidence IMP]; The process whose specific outcome is the progression of the heart over time, from its formation to the mature structure. The heart is a hollow, muscular organ, which, by contracting rhythmically, keeps up the circu…	Catalysis of a biochemical reaction at physiological temperatures. In biologically catalyzed reactions, the reactants are known as substrates, and the catalysts are naturally occurring macromolecular substances known as enzymes. Enzymes possess specific binding sites for substrates, and are usually composed wholly or largely of protein, but RNA that has catalytic activity (ribozyme) is often also…	Gys3
3930156	Ptpla	0.924458	0.0228951	Mus musculus	RefSeq	ILMN_211659	ILMN_229062	PTPLA	NM_001012396.2	NM_001012396.2		30963	145279180	NM_001012396.2	Ptpla	NP_001012396.2	ILMN_2734712	3930156	S	462	GCTTGTGACTGGGGTCCAAGTGAGCTCAAGAATCTTCATGGTGTGGCTCA				2qA1	Mus musculus protein tyrosine phosphatase-like (proline instead of catalytic arginine), member a (Ptpla), transcript variant 2, mRNA.	Penetrating at least one phospholipid bilayer of a membrane. May also refer to the state of being buried in the bilayer with no exposure outside the bilayer. When used to describe a protein, indicates that all or part of the peptide sequence is embedded in the membrane [goid 16021] [evidence IEA]; Double layer of lipid molecules that encloses all cells, and, in eukaryotes, many organelles; may be…	The biological process whose specific outcome is the progression of a multicellular organism over time from an initial condition (e.g. a zygote or a young adult) to a later condition (e.g. a multicellular animal or an aged adult) [goid 7275] [evidence IEA]; The process of removing one or more phosphoric (ester or anhydride) residues from a molecule [goid 16311] [evidence IEA]; Any process specifi…	Catalysis of the reaction: protein tyrosine phosphate + H2O = protein tyrosine + phosphate [goid 4725] [evidence IEA]; Catalysis of the hydrolysis of phosphoric monoesters, releasing inorganic phosphate [goid 16791] [evidence IEA]; Elemental activities, such as catalysis or binding, describing the actions of a gene product at the molecular level. A given gene product may exhibit one or more molec…
3520634	Tmem43	1.07015	0.0229016	Mus musculus	RefSeq	ILMN_218812	ILMN_218812	TMEM43	NM_028766.2	NM_028766.2		74122	141801819	NM_028766.2	Tmem43	NP_083042.1	ILMN_2700505	3520634	S	2230	CCGGCCTCAAGCAGTTGCTGCAGAGTGGTTCTTTTTGCATTTAATGCCCA	6	+	91437832-91437881	6qD1	Mus musculus transmembrane protein 43 (Tmem43), mRNA.	Penetrating at least one phospholipid bilayer of a membrane. May also refer to the state of being buried in the bilayer with no exposure outside the bilayer. When used to describe a protein, indicates that all or part of the peptide sequence is embedded in the membrane [goid 16021] [evidence IEA]; Double layer of lipid molecules that encloses all cells, and, in eukaryotes, many organelles; may be…			1200015A22Rik
5690608	Fundc1	0.920099	0.0229083	Mus musculus	RefSeq	ILMN_218748	ILMN_218748	FUNDC1	NM_028058.3	NM_028058.3		72018	146141163	NM_028058.3	Fundc1	NP_082334.1	ILMN_1229913	5690608	S	1577	GGCCAGTTTACTTGTTTCTCTGGGCCAGCCTCACACTTGTTCCGAGCATC				XqA1.2	Mus musculus FUN14 domain containing 1 (Fundc1), mRNA.	The part of a cell or its extracellular environment in which a gene product is located. A gene product may be located in one or more parts of a cell and its location may be as specific as a particular macromolecular complex, that is, a stable, persistent association of macromolecules that function together [goid 5575] [evidence ND ]	Any process specifically pertinent to the functioning of integrated living units: cells, tissues, organs, and organisms. A process is a collection of molecular events with a defined beginning and end [goid 8150] [evidence ND ]	Elemental activities, such as catalysis or binding, describing the actions of a gene product at the molecular level. A given gene product may exhibit one or more molecular functions [goid 3674] [evidence ND ]	1810033P05Rik; 1500005J14Rik
2850451	Apcdd1	0.912747	0.0229525	Mus musculus	RefSeq	ILMN_220735	ILMN_220735	APCDD1	NM_133237.2	NM_133237.2		494504	110625863	NM_133237.2	Apcdd1	NP_573500.2	ILMN_2965660	2850451	S	2721	CTCCAAGTGAACCAATCCCCTGTGTCCTGGCTCACACTGTGGTTAGGGTG				18qE1	Mus musculus adenomatosis polyposis coli down-regulated 1 (Apcdd1), mRNA.	Penetrating at least one phospholipid bilayer of a membrane. May also refer to the state of being buried in the bilayer with no exposure outside the bilayer. When used to describe a protein, indicates that all or part of the peptide sequence is embedded in the membrane [goid 16021] [evidence IEA]; Double layer of lipid molecules that encloses all cells, and, in eukaryotes, many organelles; may be…			AB023957; EIG180; Drapc1; AU041258
4880187	Erdr1	1.37004	0.0232038	Mus musculus	RefSeq	ILMN_221931	ILMN_221931	ERDR1	NM_133362.2	NM_133362.2		170942	141802795	NM_133362.2	Erdr1	NP_579940.1	ILMN_1246153	4880187	S	106	GTGGGCGTGAATGGAAAGTCTAACCCGTGTTTCTCTGTTCAGCGTCCGCC					Mus musculus erythroid differentiation regulator 1 (Erdr1), mRNA.	The part of a cell or its extracellular environment in which a gene product is located. A gene product may be located in one or more parts of a cell and its location may be as specific as a particular macromolecular complex, that is, a stable, persistent association of macromolecules that function together [goid 5575] [evidence ND ]	Any process specifically pertinent to the functioning of integrated living units: cells, tissues, organs, and organisms. A process is a collection of molecular events with a defined beginning and end [goid 8150] [evidence ND ]	Elemental activities, such as catalysis or binding, describing the actions of a gene product at the molecular level. A given gene product may exhibit one or more molecular functions [goid 3674] [evidence ND ]	edr; MGC5764
5290240	Ep300	1.06774	0.0233327	Mus musculus	RefSeq	ILMN_260622	ILMN_260622	EP300	NM_177821.6	NM_177821.6		328572	123173876	NM_177821.6	Ep300	NP_808489.4	ILMN_2800358	5290240	S	7919	GAGGCAACTGAGGTCTGAAGCCAACCATATGCTCCTGCCTTGCCGATAGG	15	+	81481677-81481726	15qE1	Mus musculus E1A binding protein p300 (Ep300), mRNA.	A membrane-bounded organelle of eukaryotic cells in which chromosomes are housed and replicated. In most cells, the nucleus contains all of the cell's chromosomes except the organellar chromosomes, and is the site of RNA synthesis and processing. In some species, or in specialized cell types, RNA metabolism or DNA replication may be absent [goid 5634] [evidence IDA]; Any complex, distinct from RN…	Any process that activates or increases the frequency, rate or extent of transcription from the RNA polymerase II promoter [goid 45944] [evidence IGI]; The process whose specific outcome is the progression of the heart over time, from its formation to the mature structure. The heart is a hollow, muscular organ, which, by contracting rhythmically, keeps up the circulation of the blood [goid 7507] …	Catalysis of the reaction: acetyl-CoA + histone = CoA + acetyl-histone [goid 4402] [evidence IDA]; Interacting selectively with DNA (deoxyribonucleic acid) [goid 3677] [evidence IDA]; The function of a transcription cofactor that activates transcription from a RNA polymerase II promoter; does not bind DNA itself [goid 3713] [evidence IDA]; Any transcription regulator activity required for initiat…	A730011L11; p300; A430090G16
6040112	2010100O12Rik	0.907853	0.0233482	Mus musculus	RefSeq	ILMN_214419	ILMN_214419	2010100O12RIK	NM_025946.3	NM_025946.3		67067	142354890	NM_025946.3	2010100O12Rik	NP_080222.1	ILMN_1228094	6040112	S	59	TCCCCTGGCCGACGCCACGGCTGGTGACCAGGCCCTCACTGTCCTAGCAC	2	+	155970134-155970183	2qH1	Mus musculus RIKEN cDNA 2010100O12 gene (2010100O12Rik), mRNA.				Romo1; AI853864; RP23-107C23.2
2070037	Tspan13	1.10447	0.0234338	Mus musculus	RefSeq	ILMN_185859	ILMN_185859	TSPAN13	NM_025359.3	NM_025359.3		66109	118130350	NM_025359.3	Tspan13	NP_079635.1	ILMN_1231147	2070037	S	1435	GTGTAACATCTTCAGCTCTCAAAATGGGATGAATTTGAGGAAGATAGAGC	12	-	36741580-36741629	12qA3	Mus musculus tetraspanin 13 (Tspan13), mRNA.	Penetrating at least one phospholipid bilayer of a membrane. May also refer to the state of being buried in the bilayer with no exposure outside the bilayer. When used to describe a protein, indicates that all or part of the peptide sequence is embedded in the membrane [goid 16021] [evidence IEA]; Double layer of lipid molecules that encloses all cells, and, in eukaryotes, many organelles; may be…			Tm4sf13; 1100001I23Rik; NET-6
1570242	Krtap5-5	0.925713	0.0236685	Mus musculus	RefSeq	ILMN_257190	ILMN_257190	KRTAP5-5	NM_001037822.1	NM_001037822.1		114666	83715995	NM_001037822.1	Krtap5-5	NP_001032911.1	ILMN_3007540	1570242	S	904	CTCCAGACTGAGGGGGTGAGTCCTGGGGTGGAGAAAAACTCCTCTTGCTG	7	-	149414923-149414972	7qF5	Mus musculus keratin associated protein 5-5 (Krtap5-5), mRNA. XM_925516	A cytoskeletal structure that forms a distinct elongated structure, characteristically 10 nm in diameter, that occurs in the cytoplasm of eukaryotic cells. Intermediate filaments form a fibrous system, composed of chemically heterogeneous subunits and involved in mechanically integrating the various components of the cytoplasmic space. Intermediate filaments may be divided into five chemically di…			AI586182; MGC130543; BB149782; A030001H12Rik
6380102	Mrpl38	1.08893	0.023719	Mus musculus	RefSeq	ILMN_215828	ILMN_215828	MRPL38	NM_024177.3	NM_024177.3		60441	124430534	NM_024177.3	Mrpl38	NP_077139.2	ILMN_2664049	6380102	S	1339	CTCTCCCAGGACACCCAGGGGCTTGTGGATGTGCCTCGATTCTATGTGAA	11	-	115993153-115993202	11qE2	Mus musculus mitochondrial ribosomal protein L38 (Mrpl38), nuclear gene encoding mitochondrial protein, mRNA.	An intracellular organelle, about 200 A in diameter, consisting of RNA and protein. It is the site of protein biosynthesis resulting from translation of messenger RNA (mRNA). It consists of two subunits, one large and one small, each containing only protein and RNA. Both the ribosome and its subunits are characterized by their sedimentation coefficients, expressed in Svedberg units (symbol: S). H…			4733401F03Rik; R75240; Rpml3; MGC8310; MGC41062; 1110036N21Rik; MRP-L3
[truncated: 25,355 more rows]

## Sheet: R8B6 DE GSEA overlap
Genes that are differentially expressed (DE) between R8 and B6 (p<0.01) and overlap with MSigDB Hallmark gene sets
Overlap Results
Collection(s):	H
# overlaps shown:	4
# genesets in collections:	50
# genes in comparison (n):	135
# genes in universe (N):	45956
Gene Set Name	# Genes in Gene Set (K)	Description	# Genes in Overlap (k)	k/K	p-value	FDR q-value
HALLMARK_FATTY_ACID_METABOLISM	158	Genes encoding proteins involved in metabolism of fatty acids.	4	0.0253	0.00125	0.0314
HALLMARK_UV_RESPONSE_UP	158	Genes up-regulated in response to ultraviolet (UV) radiation.	4	0.0253	0.00125	0.0314
HALLMARK_MYOGENESIS	200	Genes involved in development of skeletal muscle (myogenesis).	4	0.02	0.00295	0.0369
HALLMARK_OXIDATIVE_PHOSPHORYLATION	200	Genes encoding proteins involved in oxidative phosphorylation.	4	0.02	0.00295	0.0369
Gene/Gene Set Overlap Matrix
[truncated: 136 more rows]

## Sheet: DE genes in R2D2
Differential expression between R2 and D2
[truncated: 25,698 more rows]

[truncated: 1 more sheets: R2D2 DE GSEA overlap]
