# Supplementary material for: A Systems Approach Implicates a Brain Mitochondrial Oxidative Homeostasis Co-expression Network in Genetic Vulnerability to Alcohol Withdrawal
Source: Front Genet. 2017 Jan 3;7:218. doi: 10.3389/fgene.2016.00218 (PMC5206817; doi:10.3389/fgene.2016.00218)
Supplement: Supplementary file 2 [file Table_2.xls]

## Sheet: QPCR
cis and trans-regulated genes in R8 interval	QPCR							Micorarray
Gene			TaqMan Probe ID		Reference Gene	B6/R8 Q	p value	Illumina probe ID	B6/R8	p value
Adamts4	cis		Mm00556068_m1	from Denmark & Buck 2008	Hmbs, Mm00660262_g1	1.36986	< 5.00E-05	5720064	0.460164	3.5788e-13
Apoa2	cis		Mm01290539_g1	from Denmark & Buck 2008	Hmbs, Mm00660262_g1	100	< 5.00E-05	6350537	#DIV/0!	#DIV/0!
Atf6	cis		Mm01295317_m1		Reep5, Mm00492230_m1	0.869	0.007108	NA	NA	NA
Cfap126	cis	no DE	Mm00512620_m1	from Denmark & Buck 2008	Hmbs, Mm00660262_g1	1.02041	NS	NA	NA	NA
Copa	cis		Mm01283371_m1		Reep5, Mm00492230_m1	1.23603	0.002969	5560433	1.33157	3.37189e-06
Copa	cis		Mm01283371_m1	from Denmark & Buck 2008	Hmbs, Mm00660262_g1	1.66667	< 5.00E-05
Klhdc9	cis		Mm01295280_g1	from Denmark & Buck 2008	Hmbs, Mm00660262_g1	1.33333	< 5.00E-04	5050138	1.05035	0.0557523
Ncstn	cis		Mm01293326_g1		Reep5, Mm00492230_m1	1.23456	0.000230923	450647	1.18801	0.000309386
Ncstn	cis		Mm01293326_g1	from Denmark & Buck 2008	Hmbs, Mm00660262_g1	1.36986	< 1.00E-03	2340138	1.13455	0.000270988
Ncstn								450326	0.993493	0.869914
Ndufs2	cis		Mm00467605_g1		Reep5, Mm00492230_m1	0.64942	1.526e-09	4180379	0.837013	0.00117135
Ndufs2	cis		Mm00467605_g1	from Denmark & Buck 2008	Hmbs, Mm00660262_g1	0.632911	< 5.00E-04	7330706	0.901624	0.0161838
Nit1	cis	no DE	Mm00449588_m1	from Denmark & Buck 2008	Hmbs, Mm00660262_g1	0.980392	NS	4560739	1.10918	0.00115813
Nit1								7560300	1.12656	0.0159447
Nos1ap	cis		Mm01281912_m1		Reep5, Mm00492230_m1	0.852488	0.000252	2450095	1.02875	0.708919
Pex19	cis		Mm01304572		Reep5, Mm00492230_m1	0.2602	9.622e-12	6580563	0.951686	0.0752971
Pex19								6370181	0.961263	0.4237
Ppox	cis		Mm00447232_m1		Reep5, Mm00492230_m1	1.4363	4.19e-06	3870221	1.27197	6.09433e-08
Ppox	cis		Mm00447232_m1	from Denmark & Buck 2008	Hmbs, Mm00660262_g1	1.69492	< 1.60E-02	3370538	#DIV/0!	#DIV/0!
Refbp2	cis		Mm01309506_s1		Reep5, Mm00492230_m1	1.41	0.0165402	7150189	1.1489	0.0098489
Refbp2	cis		Mm01309506_s1	from Denmark & Buck 2008	Hmbs, Mm00660262_g1	1.6129	< 1.00E-03
Sdhc	cis		Mm00481172_m1		Reep5, Mm00492230_m1	0.726701	6.11085e-06	5670100	0.762201	4.90126e-05
Sdhc	cis		Mm00481172_m1	from Denmark & Buck 2008	Hmbs, Mm00660262_g1	0.671141	< 5.00E-05	3290630	#DIV/0!	#DIV/0!
Slamf7	cis	no DE	Mm00513807_m1	from Denmark & Buck 2008	Hmbs, Mm00660262_g1	ND	NS	4200747	#DIV/0!	#DIV/0!
Tomm40l	cis	no DE	Mm01290711_g1	from Denmark & Buck 2008	Hmbs, Mm00660262_g1	0.943396	NS	NA	NA	NA
Tstd1	cis		Mm01291063_g1		Reep5, Mm00492230_m1	1.95745	3.24576e-05	NA	NA	NA
Ufc1	cis		Mm00502923_m1	from Denmark & Buck 2008	Hmbs, Mm00660262_g1	1.20482	< 1.60E-02	2350523	1.20976	4.83113e-06
Usf1	cis		Mm01290210_g1		Reep5, Mm00492230_m1	0.86	1.18e-05	520209	0.967375	0.397479
Usf1								5560520	1.02975	0.506565
Aldh2	trans		Mm00477463_m1		Reep5, Mm00492230_m1	0.848235	0.00239682	2340349	1.01827	0.555127
Asns	trans		Mm00803785_m1		Reep5, Mm00492230_m1	0.862262	0.000836	580670	1.05954	0.225455
Asns								1260164	1.00286	0.894498
Asns								2320626	1.0021	0.941756
Atf3	trans	no DE	Mm00476032_m1		Reep5, Mm00492230_m1	1.11381	0.146693	1090438	#DIV/0!	#DIV/0!
Atf4	trans		Mm00515324_m1		Reep5, Mm00492230_m1	0.837	0.00837	3360082	1.04522	0.0422137
Atf4								2480692	1.02652	0.486305
Atp1b2	trans		Mm00442612_m1		Reep5, Mm00492230_m1	0.899244	0.019405	5670328	0.922142	0.185129
Atp6ap1	trans		Mm01187488_g1		Reep5, Mm00492230_m1	1.62057	4.06051e-05	6550689	0.947072	0.0315748
Bdnf	trans		Mm00432069_m1		Reep5, Mm00492230_m1	0.78	0.000534	3060128	1.04099	0.131715
Bdnf								7320021	1.03107	0.457335
Bdnf								1570369	#DIV/0!	#DIV/0!
Bex1	trans		Mm00784371_s1		Reep5, Mm00492230_m1	0.917	0.014	6350164	1.047	0.516324
Cebpb	trans		Mm00843434_s1		Reep5, Mm00492230_m1	0.798	0.007589	4230348	0.965288	0.408805
Cox6a2	trans		Mm00438295_g1		Reep5, Mm00492230_m1	1.12812	0.0205141	2470356	1.05148	0.237331
Cox6b2	trans		Mm01333764_g1		Reep5, Mm00492230_m1	0.750728	0.000485089	7150309	1.10491	0.0016497
Cox6b2								5080017	#DIV/0!	#DIV/0!
Crh	trans		Mm01293920_s1		Reep5, Mm00492230_m1	0.6837	0.00099	670019	0.989167	0.883153
Ddit1	trans	no DE	Mm00432802_m1		Reep5, Mm00492230_m1	0.93	0.17	NA	NA	NA
Ddit3	trans		Mm00492097_m1		Reep5, Mm00492230_m1	0.918128	0.0326005	1230605	1.02824	0.532075
Ddit3								1500497	1.00458	0.912352
Eif2a	trans		Mm01289729_g1		Reep5, Mm00492230_m1	0.839	2.72e-05	1050010	1.05572	0.0415673
Eif5	trans	no DE	Mm00730998_s1		Reep5, Mm00492230_m1	0.899471	0.081356	3830315	1.02151	0.563797
Eif5								5720468	0.987882	0.666319
Eif5								5490114	1.01072	0.788309
Fus	trans	no DE	Mm00836363_g1		Reep5, Mm00492230_m1	0.882762	0.0507379	7000138	1.01309	0.784824
Gad1	trans		Mm00725661_s1		Reep5, Mm00492230_m1	0.9138	0.0115	830437	1.03612	0.22066
Gad1								7550053	1.04021	0.347972
Gclc	trans		Mm00802655_m1		Reep5, Mm00492230_m1	0.85	0.000332292	7200133	1.00815	0.869915
Gsr	trans	no DE	Mm00833903_m1		Reep5, Mm00492230_m1	0.87	0.0646	NA	NA	NA
Hmox1	trans	no DE	Mm005156005_m1		Reep5, Mm00492230_m1	0.97	0.52	5050463	#DIV/0!	#DIV/0!
Hspa5	trans		Mm00517691_m1		Reep5, Mm00492230_m1	0.854	0.00062	150678	1.02108	0.745829
Itpka	trans		Mm00525139_m1		Reep5, Mm00492230_m1	0.9181	0.02387	4390392	1.06282	0.132737
Jam2	trans		Mm00470197_m1		Reep5, Mm00492230_m1	0.84	0.000262	3400164	0.950452	0.199752
Jam2								7570673	1.02313	0.48756
Jam2								1470215	0.970975	0.536357
Jam2								3840703	1.0147	0.724732
Mt1	trans		Mm01249635_g1		Reep5, Mm00492230_m1	0.847543	0.0390847	5220279	0.993847	0.707268
Mt2	trans		Mm00809556_s1		Reep5, Mm00492230_m1	0.85	0.0167976	2190196	0.889067	0.0407418
Mthfd2	trans	no DE	Mm00485276_m1		Reep5, Mm00492230_m1	0.92	0.100609	5310376	0.995024	0.876694
Ndufa10	trans		Mm00600325_m1		Reep5, Mm00492230_m1	1.11856	0.0312408	770221	1.09491	0.00841602
Ndufb6	trans		Mm01208591_g1		Reep5, Mm00492230_m1	0.85	0.00132733	6480747	1.02007	0.718573
Ndufb6								2680092	0.993352	0.747605
Ndufv1	trans		Mm00504941_m1		Reep5, Mm00492230_m1	0.878523	0.000456	70286	0.990452	0.74188
Nudt3	trans		Mm00480162_m1		Reep5, Mm00492230_m1	0.91	0.0237	150091	1.07755	0.203586
Pclo	trans	no DE	Mm00465330_m1		Reep5, Mm00492230_m1	0.8866	0.07338	5490184	1.05875	0.144524
Pclo								3390154	1.03042	0.405296
Pglyrp1	trans	no DE	Mm00437150_m1		Reep5, Mm00492230_m1	0.85	0.0667842	3140246	1.03801	0.372963
Slc7a3	trans	no DE	Mm00500256_m1		Reep5, Mm00492230_m1	0.98	0.6977	6350349	0.969947	0.365417
Slc7a3								1690348	1.05643	0.489824
Snrp1c	trans		Mm01306252_g1		Reep5, Mm00492230_m1	0.8411	0.008078	NA	NA	NA
Taz	trans		Mm00504978_m1		Reep5, Mm00492230_m1	0.800558	3.86969e-07	7200014	0.965901	0.258754
Taz								5130154	1.0358	0.391622
Wdfy1	trans		Mm00840455_m1		Reep5, Mm00492230_m1	0.649	0.01921	2490360	#DIV/0!	#DIV/0!
Xbp1	trans	no DE	Mm00457359_m1		Reep5, Mm00492230_m1	0.912	0.1057	3450100	1.01856	0.504266
