# Supplementary material for: A Systems Approach Implicates a Brain Mitochondrial Oxidative Homeostasis Co-expression Network in Genetic Vulnerability to Alcohol Withdrawal
Source: Front Genet. 2017 Jan 3;7:218. doi: 10.3389/fgene.2016.00218 (PMC5206817; doi:10.3389/fgene.2016.00218)
Supplement: Supplementary file 3 [file Table_3.xlsx]

## Sheet: R8B6 modules kWithin kME GSP
NuID	Gene Trait Significance (correlation)	Gene Significance p-value	MM.blue	MM.brown	MM.green	MM.grey	kTotal	kWithin	kOut	kDiff		Entrez ID	Gene Symbol	consColors	Chr	GRCm38 (bp)
ZSBIbn6eT3.VH3D3dY	-0.993929	9.72157e-18	0.141703	-0.224267	0.106091	-0.87672	6.30941	4.50296	1.80646	2.6965	NM_010185	14127	Fcer1g	grey	1	171229572
iOd._i0hA7q8z3pVk0	0.979065	3.43423e-13	-0.170526	0.21516	-0.132478	0.886497	6.26756	4.1376	2.12997	2.00763	NM_172845	240913	Adamts4	grey	1	171250421
ZURJfX_AkHxCSlqO.o	0.962129	5.00076e-11	0.0181841	0.0787278	-0.200699	0.842942	5.08765	3.65996	1.42769	2.23228	NM_010188	14131	Fcgr3	grey	1	171051174
uOvXCCe3rooBVyWpP0	0.949921	5.15757e-10	-0.124121	0.0606023	-0.202465	0.849262	4.62846	3.40918	1.21929	2.18989	NM_020579	57370	B4galt3	grey	1	171270328
37FS3Vd9dL.1TegN6I	-0.917949	3.07017e-08	0.0701376	-0.302383	0.0847797	-0.745152	4.43603	2.90912	1.52691	1.38221	NM_033509	93840	Vangl2	grey	1	172000960
fSc5D14aVIr5V4f6eg	-0.913966	4.53049e-08	0.146967	-0.244065	0.135859	-0.794416	4.43762	2.85797	1.57965	1.27832	NM_008911	19044	Ppox	grey	1	171275990
cUf1UlGYvvBzVN.9_o	-0.847299	4.69809e-06	0.245772	-0.546682	0.0660246	-0.674866	5.93916	3.3552	2.58396	0.771243	NM_009938	12847	Copa	brown	1	172082529
l1_npLoLVY3jUgq7jU	-0.830879	1.05514e-05	0.323664	-0.247901	0.0216146	-0.857901	3.2264	2.15505	1.07135	1.0837	NM_025388	66155	Ufc1	grey	1	171288563
E7XnSciojAiSXqJ_ic	0.80556	3.15106e-05	0.214675	-0.363353	-0.413201	0.846049	5.85927	1.67848	4.18079	-2.50231	NM_025321	66052	Sdhc	green	1	171127165
9SUu.BS1_XereUjnqs	0.776136	9.37022e-05	-0.0239697	-0.08884	-0.209732	0.806749	5.23971	1.90023	3.33948	-1.43926	NM_001025381	574402	Gpr17	grey	18	31942997
WIQBNJ3Siigl.P65_U	0.718587	0.000528201	-0.301769	0.187459	0.00668698	0.783066	3.53889	1.26159	2.27729	-1.0157	NM_177304	320981	Enpp6	grey	8	46986925
iVHtf3UruSOk7y7qRk	-0.697745	0.000895532	0.491819	-0.543726	0.0348492	-0.637409	6.18785	3.72837	2.45948	1.2689	NM_021607	59287	Ncstn	brown	1	172066013
xpRR9XjjfsTD6x06a4	0.694402	0.000970808	-0.0693723	0.014893	-0.208059	0.711925	4.36236	1.33247	3.02989	-1.69742	NM_010762	17153	Mal	green	2	127633226
fr4pfleSCyqE55z63I	-0.691741	0.00103444	-0.00668883	0.151212	0.213153	-0.738879	1.41036	0.84321	0.567148	0.276062	NM_001004146	236604	Pisd-ps1	grey	11	3124021
uFxd_p96OE.OL.UIH0	0.669809	0.00170491	0.319582	-0.257651	-0.366507	0.541991	3.40974	0.593701	2.81604	-2.22234	NM_153064	226646	Ndufs2	blue	1	171234853
3ZVDn_XDsDVGmlUePw	0.662948	0.00197723	-0.218702	-0.0276495	-0.227642	0.784702	3.22839	1.33607	1.89231	-0.556241	NM_008614	17433	Mobp	grey	9	120149742
fa.v5RJjovur4Hm0QU	0.656169	0.00228093	-0.228445	0.110658	-0.200679	0.803623	2.47976	1.14149	1.33827	-0.196779	NM_015786	50708	Hist1h1c	grey	13	23738807
f6UdRUJ1EXuIDkm0E0	0.654377	0.00236735	0.109871	-0.260992	-0.194596	0.721768	4.5627	0.937761	3.62494	-2.68718	NM_145978	213019	Pdlim2	brown	14	70164218
NlU3q.8wO3x0L0BdSc	0.643222	0.0029688	-0.554519	0.658165	0.33237	0.536691	8.20194	5.76434	2.4376	3.32674	NM_010807	17357	Marcksl1	brown	4	129513581
Btfnq4pQq_ocO0r5y4	0.640389	0.00314009	-0.267889	0.244049	-0.100536	0.580757	2.491	0.901903	1.5891	-0.687194	NM_145978	213019	Pdlim2	brown	14	70164218
WTmfMtKPyQrhgv6oSE	0.626186	0.00412703	-0.379779	0.258042	0.16208	0.576649	1.9213	0.501084	1.42021	-0.919129	NM_181316	319845	Bbs9	blue	9	22475715
ZR7_8_5e9_hV6_X400	0.602326	0.00635136	0.0783731	-0.19231	-0.431645	0.709622	4.48907	2.00603	2.48304	-0.47701	NM_010814	17441	Mog	green	17	37010746
uQQJ4FcE8RwUknQRi4	0.579455	0.00931933	-0.42386	0.270413	0.248611	0.651796	4.28045	0.793942	3.4865	-2.69256	NM_010762	17153	Mal	green	2	127633226
HR13LU9GO.7BR.cFP8	-0.577034	0.00969001	0.127729	-0.481284	0.331222	-0.397836	4.68679	3.31588	1.37091	1.94497	NM_029361	75607	Wnk2	brown	13	49036303
ZXvfoVevl_NN5xB6eQ	0.57189	0.0105174	0.202696	-0.392964	-0.570297	0.682469	7.64186	3.90109	3.74077	0.160313	NM_010814	17441	Mog	green	17	37010746
B6_iu566Joe0CC55eU	0.557599	0.0131185	0.385664	-0.45501	-0.65155	0.576581	8.25266	4.28065	3.97201	0.308633	NM_011070	18637	Pfdn2	green	1	171345670
lNiILeX_oBp_nVi7Xk	0.557505	0.0131372	-0.0677262	-0.1144	-0.431373	0.682813	2.15032	1.09701	1.05332	0.0436938	NM_153520	226115	Opalin	green	19	41062474
E7FJCX.QUHhymRErhU	0.552806	0.0140982	-0.707674	0.739762	0.30591	0.475765	15.4607	10.9148	4.54598	6.36879	NM_019821	56356	Gltp	brown	5	114669403
HtX0t9Eu.d_xSzizRY	0.543021	0.0162797	0.358235	-0.103793	-0.444799	0.513295	2.2683	1.0528	1.2155	-0.162697	NM_011638	22042	Tfrc	green	16	32608920
6upuDoC3BW793vSbWU	-0.542061	0.0165074	-0.0222153	0.100713	0.0911125	-0.691383	1.64247	0.471997	1.17047	-0.698477	NM_133362	170942	Erdr1	grey	Y	90784738
EpUP7N83fX0lovvoFE	0.523774	0.0213524	0.0864286	0.203495	-0.128554	0.49133	1.1007	0.149286	0.951414	-0.802128	NM_207205	78908	Igsf3	grey	3	101377125
xXu48Xd4q4J.UCDueo	0.506336	0.0269577	-0.498769	0.404448	0.141097	0.59648	4.68041	2.15244	2.52797	-0.375525	NM_027533	70747	Tspan2	brown	3	102734529
fU1pQtRMkJ5EKged5E	-0.500764	0.0289728	0.647529	-0.500141	-0.354391	-0.570208	5.76749	2.20573	3.56177	-1.35604	NM_021537	59041	Stk25	blue	1	93621902
3Z3Se6N4Iv0AEF66E0	-0.495608	0.0309404	0.435975	-0.268506	0.0934398	-0.642193	5.18668	1.56872	3.61796	-2.04924	NM_016744	18573	Pde1a	brown	2	79834453
iEQnjeeXnVEtcLtS5c	0.480379	0.0373641	-0.483259	0.0633644	0.050864	0.630549	3.47897	1.49697	1.982	-0.485032	NM_025368	66124	Josd2	blue	7	44467980
9lTfl5OuXerfwKKuso	0.469304	0.0426487	-0.606646	0.347768	-0.130909	0.583385	5.28902	2.36449	2.92454	-0.560046	NM_009923	12799	Cnp	blue	11	100574904
9q14JS9xEjNCo6cz0Q	0.467398	0.0436132	-0.436815	0.658138	0.163371	0.379842	10.0555	8.48075	1.57479	6.90596	NM_172865	242362	Manea	brown	4	26324506
iRyndKt_kUdlQvM1FI	0.462074	0.0463964	0.5089	-0.422542	-0.446377	0.511873	5.88474	1.9522	3.93254	-1.98034	NM_011638	22042	Tfrc	blue	16	32608920
cnRYG4izqeJKqPg7h4	-0.453306	0.0512724	0.55785	-0.390819	-0.0295038	-0.607173	3.2918	1.60145	1.69036	-0.0889088	NM_001081161	269233	Fam171a1	blue	2	3114224
rgqqaKrVRN7sDIU7II	0.443818	0.0569776	-0.355398	0.108276	-0.122911	0.537315	1.47136	0.280287	1.19107	-0.910788	NM_008630	17750	Mt2	grey	8	94172618
6nejAeATprC0BUh9Sk	-0.433781	0.0635217	0.512633	-0.250896	0.0580997	-0.604638	4.8274	2.3008	2.52661	-0.22581	NM_178399	76982	3110035E14Rik	blue	1	9601267
iwV5kUkCJe3VtH7uJ4	0.428277	0.0673415	-0.585385	0.688486	-0.0593287	0.373232	10.1895	8.22702	1.96252	6.2645	NM_001077264	11771	Ap2a1	brown	7	44900373
0u6Qfev9461UuIgN4Q	-0.426136	0.0688724	0.133079	0.222269	-0.054001	-0.531611	1.36568	0.197223	1.16846	-0.971233	NM_013915	30928	Zfp238	grey	1	177444661
ZJ53eQscE6qN7USxQk	0.421712	0.072119	-0.522857	0.210025	0.110773	0.569172	3.08132	1.7668	1.31453	0.452266	NM_001039365	17433	Mobp	blue	9	120149742
6lPVU9hOo.RSjUXM1U	0.417036	0.0756718	-0.328442	0.616498	0.102776	0.293005	5.03572	4.53907	0.496652	4.04241	NM_177790	278304	Zfp385c	brown	11	100627543
EeuS8F.zf6QDDlb45c	0.416582	0.0760234	-0.129168	0.3055	0.152566	0.314297	1.48742	0.794912	0.692512	0.1024	NM_053141	93887	Pcdhb16	brown	18	37477768
fh_BPJiKt4klt4kluo	0.415799	0.0766334	-0.686985	0.792831	0.39751	0.299152	17.2771	13.1865	4.09063	9.09586	NM_009333	21416	Tcf7l2	brown	19	55741810
3oU7gKiu5jvJfefqNc	0.414784	0.0774288	0.0131559	0.266119	-0.101504	0.187568	1.43429	0.383192	1.0511	-0.667908	NM_010155	13875	Erf	grey	7	25242561
QFhpKoL_CeSIT6CCWU	-0.414482	0.0776668	-0.282732	0.298643	0.401704	-0.448552	2.6677	0.881697	1.786	-0.904301	NM_001025360	16593	Klc1	green	12	111758849
ESHcoKn_4IRtEqsXhI	0.411375	0.0801454	-0.583977	0.792689	0.134604	0.230335	15.6889	13.4021	2.28682	11.1153	NM_207239	233863	Gtf3c1	brown	7	125640955
0ULu240O7Lx7HByvMk	-0.407697	0.0831541	-0.141108	0.377105	0.767444	-0.551864	8.84279	6.73666	2.10613	4.63053	NM_021281	13040	Ctss	green	3	95526786
Kc0LIjfQhpfzgC8u64	-0.407309	0.0834761	-0.0633361	0.338992	0.610975	-0.473094	3.831	2.94713	0.883862	2.06327	NM_178376	68441	Rraga	green	4	86575673
BI5TC6fZMYsRnoD46g	0.405337	0.085128	-0.248686	0.355641	0.203791	0.185609	2.32798	1.40332	0.924662	0.478659	NM_011810	23873	Faim	brown	9	98986373
xp1P.t7JO5LvD40lCo	0.400817	0.0890043	-0.755993	0.788338	0.287689	0.419657	19.809	13.8418	5.9672	7.87461	NM_007856	13360	Dhcr7	brown	7	143823145
utF8eePp7edF8_UPp4	-0.399443	0.0902077	0.708103	-0.411272	-0.304527	-0.519524	7.346	3.91871	3.42729	0.491418	NM_175930	217944	Rapgef5	blue	12	117516479
odXd6gUReiUiVAn0uM	0.396408	0.0929084	-0.441318	0.807224	0.215365	0.251264	16.3728	15.3989	0.97396	14.4249	NM_198607	223626	Them6	brown	15	74721234
Zqek3tcV_VDYkRXjgs	-0.393023	0.0959894	0.472908	-0.852268	-0.328231	-0.216364	19.2954	17.6579	1.63755	16.0203	NM_001081376	269610	Chd5	brown	4	152338651
QmeWAOSn.sG613TCxU	0.390941	0.0979214	-0.184202	0.407468	0.0998452	0.274038	3.96261	2.88304	1.07958	1.80346	NM_053078	27528	Nrep	brown	18	33437019
6KEfRnXj4P5TLe1wIE	-0.38762	0.10106	-0.382768	0.304887	0.289454	-0.316792	2.7139	1.23989	1.47402	-0.234133	NM_053147	93893	Pcdhb22	brown	18	37518353
QfjzOOwkcqd0pPnJvU	0.386039	0.10258	-0.603015	0.767321	0.128337	0.327039	15.6278	13.2223	2.4055	10.8168	NM_028058	72018	Fundc1	brown	X	17556564
0lyA_G_L.Q6fENy0R0	0.385566	0.103037	-0.0786011	0.0916403	0.28533	0.354374	1.10184	0.136529	0.965307	-0.828778	NM_053142	93888	Pcdhb17	grey	18	37485021
3Sy25SesQw0KD78AUE	-0.377473	0.111101	0.0738887	-0.0460738	0.728903	-0.328905	6.83444	6.30242	0.532017	5.7704	NM_025379	66142	Cox7b	green	X	106015700
TLv.PXy8j.Cef.t9II	-0.374008	0.114689	-0.109907	0.0601417	0.788372	-0.289769	9.65362	9.16814	0.485483	8.68266	NM_009278	20823	Ssb	green	2	69861562
uciOudPp5RrXpGtS6E	0.368917	0.120108	-0.200479	0.459782	0.0317274	0.100859	2.61271	1.78307	0.829648	0.953418	NM_010601	16512	Kcnh3	brown	15	99224976
BCEAi4P_VB003uV9TY	0.365691	0.123634	-0.629383	0.412231	0.219473	0.590548	8.29667	2.50928	5.78738	-3.2781	NM_022025	63993	Slc5a7	brown	17	54273594
ThRVBHn3uqIoI5vzoo	-0.357019	0.133478	0.449231	-0.357864	0.27358	-0.471069	3.38841	0.591077	2.79734	-2.20626	NM_001001804	384214	Abhd7	green	5	107402736
0Xv6oD1z7j_Hv.FTNU	-0.35469	0.136213	-0.366806	0.31126	0.587324	-0.107294	3.10837	2.18904	0.919323	1.26972	NM_009672	11737	Anp32a	green	9	62341293
Hsfwg3U9BM0gztSUTc	-0.350174	0.141628	-0.0833237	0.0647218	0.765579	-0.337916	8.98113	8.43761	0.54352	7.89409	NM_145584	233744	Spon1	green	7	113765998
uo7FiWt3wgf7EkLf6M	-0.348534	0.14363	0.224444	-0.351867	0.210164	-0.455361	2.04906	0.929198	1.11987	-0.190668	NM_020596	13656	Egr4	brown	6	85511131
ZZYm6nMh97tbAu5a7I	0.34268	0.15094	-0.044785	0.124478	-0.271486	0.113751	0.625776	0.188203	0.437573	-0.24937	NM_177193	320563	Islr2	green	9	58196298
om50PF_dLUOnr0eK5E	0.341867	0.151976	-0.75989	0.598255	0.258522	0.440375	11.9731	5.26356	6.70955	-1.44599	NM_177914	331374	Dgkk	brown	X	6779306
fcoDfxb8Lst59VOLRQ	0.34073	0.153432	-0.314982	0.760106	0.184829	0.195177	11.3513	10.7565	0.594749	10.1618	NM_172710	231238	Sel1l3	brown	5	53107084
fqIBCHYuzNvFORALdI	-0.340634	0.153555	-0.532682	0.600828	0.875587	-0.301929	22.9643	14.8501	8.11421	6.73587	NM_030706	80890	Trim2	green	3	84160439
l5Q7dddIXR6mkIrdWk	-0.340589	0.153613	0.393169	-0.827411	-0.17088	-0.146707	18.5651	17.7313	0.833776	16.8975	NM_013767	27373	Csnk1e	brown	15	79417856
EvlxvqFoLh5_he4l8w	-0.33973	0.15472	0.484512	-0.462085	-0.122945	-0.471493	5.6641	3.35056	2.31354	1.03702	NM_001033356	243967	Gm484	brown	7	45684022
KUcqL.Ezy7vgq0bQUw	0.339566	0.154933	-0.456945	0.733601	0.25283	0.16212	12.7448	10.6698	2.07496	8.59485	NM_025563	66439	2010012O05Rik	brown	19	46689906
WSayV69eVQK61xdF.w	0.339565	0.154934	-0.447404	0.0269833	0.2953	0.521273	4.47866	3.1332	1.34546	1.78773	NM_010574	16372	Irx2	blue	13	72628820
TS7KR8kV.EATs5BVFM	0.335038	0.160866	-0.612101	0.264036	0.102734	0.392019	3.12859	2.16644	0.962146	1.2043	NM_010882	17984	Ndn	blue	7	62348277
u_L6tCKPepukJ3ErQk	0.334661	0.161366	-0.402726	0.103833	0.23445	0.432368	5.32962	3.6762	1.65342	2.02278	NM_183336	209268	Igsf1	blue	X	49782536
TS072r53.q56er6i6s	-0.333075	0.163485	-0.514702	0.560046	0.200741	-0.365998	6.19502	4.19375	2.00127	2.19249	NM_025735	66734	Map1lc3a	brown	2	155276297
3a4y58NSD9ChSDeSio	-0.331925	0.165034	0.861662	-0.72608	-0.361776	-0.400144	18.4352	7.90835	10.5269	-2.61854	NM_011246	19419	Rasgrp1	blue	2	117279993
rdUiSP3n9J83wg6_UI	0.331164	0.166064	-0.515408	0.478097	0.00432609	0.337894	4.19597	2.77162	1.42435	1.34727	NM_175771	192216	Tmem47	brown	X	81070644
0aIi2NU1XkisMOQvK4	0.330054	0.167575	-0.49945	0.553265	0.153707	0.290469	5.91058	4.15235	1.75824	2.39411	NM_145741	14560	Gdf10	brown	14	33923587
9WEbVeQEtX_6jyhoqM	-0.32787	0.170573	-0.573887	0.767531	0.366669	-0.324658	15.7273	3.32371	12.4036	-9.07992	NM_008688	18029	Nfic	blue	10	81396186
QreTuxKOXxzqBIANHU	-0.323235	0.177058	0.285297	-0.288432	0.0823287	-0.459031	1.4836	0.130898	1.35271	-1.22181	NM_010118	13654	Egr2	grey	10	67534456
Kkao5yEowiNqTyIB1c	-0.321992	0.178826	-0.0664293	0.152659	0.365064	-0.362517	0.675472	0.327027	0.348445	-0.0214185	NM_199019	237958	Sppl2c	green	11	104186327
o9RPsqrmU5GW6kfau8	-0.321857	0.179019	-0.264427	-0.371302	0.21572	-0.0204489	1.89668	1.43171	0.464978	0.966728	NM_025396	66171	Pgls	brown	8	71592176
975LMEmmKJ6a0M031U	0.321329	0.179773	-0.568021	0.349259	-0.016379	0.408919	6.18418	3.66689	2.51729	1.1496	NM_010052	13386	Dlk1	blue	12	109452823
6Ofwp.x7vD.8jF7eRE	-0.3211	0.180101	-0.272347	0.246544	0.906907	-0.251028	18.3603	17.1825	1.17773	16.0048	NM_020333	57138	Slc12a5	green	2	164960816
HUuH.Aln_5f4Dl.XiM	0.319324	0.182658	-0.215484	-0.14566	-0.0584923	0.538457	1.04431	0.704576	0.339736	0.36484	NM_130458	170574	Sp7	grey	15	102356609
EorgL7TpQnn0ijYvWk	-0.318887	0.183292	-0.402846	0.491183	0.0534683	-0.350866	4.66889	3.57068	1.09821	2.47247	NM_010010	13116	Cyp46a1	brown	12	108334377
fnl4QDSVOBVOglBVB4	-0.317944	0.184663	0.41069	-0.746815	-0.473088	-0.0314554	13.1492	10.4587	2.69046	7.76828	NM_009155	20363	Sepp1	brown	15	3268547
Bkr4zb6w.MMn.vQ1xU	-0.317605	0.185157	-0.559869	0.500037	0.862031	-0.248173	18.4895	13.9413	4.54824	9.39305	NM_011443	20674	Sox2	green	3	34650005
u64ccUm0844I5pT61U	0.315819	0.187777	-0.599782	0.589334	0.106012	0.345098	6.08384	4.20945	1.87439	2.33506	NM_024283	78896	1500015O10Rik	brown	1	43730602
idXWX_.gSrr1OfKPt0	0.315043	0.188924	-0.565555	0.714847	0.418763	0.166606	10.9902	8.37157	2.6186	5.75297	NM_176845	114874	Ddhd1	brown	14	45593171
NgOnuCPXiAiUUXXxeU	-0.314165	0.190226	0.492058	-0.508272	-0.493417	-0.151744	6.22519	1.77247	4.45272	-2.68026	NM_008640	17775	Laptm4a	blue	12	8921664
Qvsn4y8EHvnuRR4HxI	0.312977	0.191998	0.0329701	0.356367	0.322309	0.188963	1.60263	1.07831	0.524319	0.553994	NM_012011	26908	Eif2s3y	brown	Y	1010543
W3abUV9WtP7N59Yud4	-0.309404	0.197395	-0.0659172	0.469313	-0.0749236	-0.451723	3.6428	2.91687	0.725932	2.19094	NM_213614	18951	Sept5	brown	16	18621811
HXvfVF4a_115LOjkQs	0.307472	0.200353	-0.473287	0.803832	0.433985	0.212121	17.1534	14.2909	2.86255	11.4283	NM_001011524	258227	Olfr1418	brown	19	11854930
fDskPewJO7NS75cv4U	0.302739	0.207726	-0.740873	0.910501	0.449111	0.240764	31.2428	24.6258	6.61702	18.0088	NM_021432	58243	Nap1l5	brown	6	58905234
xB1CbiNuhZCxJN5CJo	0.301927	0.209009	0.325255	-0.417464	-0.620751	0.421275	7.66959	4.13948	3.53011	0.609376	NM_001039365	17433	Mobp	green	9	120149742
xXwEn98k8DT7g7lFTo	0.301029	0.210434	-0.570326	0.793439	0.448103	0.178873	16.4646	12.847	3.61761	9.22935	NM_023685	72739	Zkscan3	brown	13	21387013
oefkKIL4e_lXp_VIrI	-0.300294	0.211604	-0.177887	0.425611	0.247968	-0.488791	3.20029	1.9156	1.28469	0.630911	NM_016743	54003	Nell2	brown	15	95219451
KujEtLHmV5wRPrf1HI	0.30008	0.211946	-0.550129	0.649501	0.11638	0.363557	11.1342	8.72728	2.40693	6.32036	NM_025734	66733	Kcng4	brown	8	119623854
lUqeetzv9d7n3F33Rs	0.297995	0.215294	-0.31549	0.517944	0.521843	0.243851	4.7663	1.75168	3.01462	-1.26295	NM_170680	224814	Abcc10	green	17	46303221
N.kqT.Lv6.EsLkg6kg	-0.297464	0.216152	0.439466	-0.17607	0.0829467	-0.473029	2.0423	1.07821	0.96409	0.114122	NM_007396	11480	Acvr2a	blue	2	48814109
6iAqV6RIoisI6JM6t4	0.296423	0.217841	-0.496521	0.628382	0.0537031	0.142954	6.92986	5.39244	1.53742	3.85502	NM_029432	228602	4930402H24Rik	brown	2	130706200
EuH5OihOiXeHup0.50	0.293501	0.222627	-0.105679	0.553115	0.147886	0.105582	5.73166	5.35609	0.375572	4.98052	NM_177408	14406	Gabrg2	brown	11	41910195
Ere3vD3o.tqhOQ.x94	-0.286254	0.23479	-0.288885	0.505925	0.309102	-0.459969	3.07102	1.97214	1.09888	0.873264	NM_008036	14282	Fosb	brown	7	19302721
xee_Vf4QCcnB7RKAaI	0.285464	0.236142	-0.269325	0.492673	0.000690714	0.244333	6.92576	5.64548	1.28028	4.3652	NM_016745	53313	Atp2a3	brown	11	72961169
ZleCE4Z7kkltre5pag	0.285446	0.236172	-0.586299	0.789605	0.375016	0.277219	14.9156	12.1883	2.72734	9.46091	NM_134089	105782	Scrib	brown	15	76047158
cVIUR6a37_0XHuu1J4	0.285127	0.236719	-0.617188	0.700396	0.191122	0.234129	9.50149	7.02152	2.47997	4.54155	NM_029095	74770	Hhatl	brown	9	121784016
ZYSjJPk20BR3QlIgDQ	0.284831	0.237228	-0.638551	0.155499	0.273019	0.542253	7.83662	5.90657	1.93006	3.97651	NM_173403	231290	Slc10a4	blue	5	73006904
6kjnH0vv9Ow7XV9Hk4	0.283031	0.240335	-0.353392	0.82271	0.181692	0.0508666	18.691	17.6851	1.00593	16.6792	NM_029792	76898	B3gat1	brown	9	26733728
3JzoU25OP6qF6U.X5U	0.282445	0.241352	-0.637482	0.856677	0.365609	0.124761	24.3693	19.3331	5.03617	14.2969	NM_001033334	627191	Tmem90a	brown	12	84677278
xsaxxKJSV9DWjlnQnA	-0.282373	0.241477	0.718218	-0.336609	-0.269376	-0.555787	6.84955	4.34286	2.50669	1.83617	NM_019688	56508	Rapgef4	blue	2	71981240
Tqvze7DghSPf7M7Hk8	-0.277445	0.25014	-0.308831	0.44007	0.83568	-0.279153	15.5142	11.4199	4.09432	7.32561	NM_011774	22785	Slc30a4	green	2	122681233
TX8HV.8R.OgLJKKIDk	-0.277295	0.250407	-0.27373	0.248867	0.86003	-0.201419	15.3567	13.9154	1.44135	12.4741	NM_009859	235072	Sept7	green	9	25252439
Zsrn64O4BQOltSUvk0	0.276815	0.251263	-0.310067	0.670809	0.0475145	0.193721	9.97788	9.3516	0.62628	8.72532	NM_019510	22065	Trpc3	brown	3	36620482
EkIMAhNApIo563Oyoo	0.276728	0.251417	-0.491969	0.664501	0.267657	0.203646	8.87556	7.18901	1.68656	5.50245	NM_011153	19051	Gsbs	brown	6	56017515
9Hnukyetf6JL83aEXk	0.275027	0.254463	0.440492	-0.602677	-0.577155	0.392921	10.3122	5.57974	4.73244	0.847304	NM_007657	12527	Cd9	brown	6	125460266
NTUR91INORQEuCge0U	-0.274059	0.256206	-0.512002	0.300943	-0.0113519	-0.197576	3.19967	1.62882	1.57085	0.0579749	NM_010438	15275	Hk1	blue	10	62268855
Ehd1gi2nji3lrlzlxA	0.272136	0.259692	-0.559181	0.784464	0.106469	0.15077	15.2286	13.5197	1.70882	11.8109	NM_029634	76500	Ihpk2	brown	9	108795994
BuSJM6EXe4oJ6T7U20	0.272133	0.259698	-0.163494	0.466764	0.00238342	0.22459	2.43087	2.14548	0.285392	1.86009	NM_009700	11829	Aqp4	brown	18	15389394
NnvRsPo8PO_L3.oUBc	-0.271046	0.26168	-0.266081	0.0783859	0.831867	-0.153372	12.1684	11.6551	0.513338	11.1417	NM_016760	12757	Clta	green	4	44004452
NlO_6gegqBExEiFfm4	-0.270642	0.26242	-0.246078	0.0325291	-0.370718	-0.16371	1.53738	0.360158	1.17722	-0.817066	NM_027907	71760	Agxt2l1	blue	3	130617448
3s3gH.Rd.sU5A4cPko	-0.268611	0.266158	-0.571554	0.533921	0.906244	-0.218808	23.3147	17.3248	5.98997	11.3348	NM_133999	103199	Fig4	green	10	41188172
0XvK6I.7OwO7yR4y18	-0.268153	0.267005	-0.512255	0.591836	0.850645	-0.283206	22.6987	13.2553	9.44342	3.8119	NM_008980	19262	Ptpra	green	2	130450278
r7OeBnGbAEZtwAeVXU	0.266775	0.269566	-0.660058	0.302665	0.0798245	0.502783	5.73365	3.61659	2.11706	1.49953	XM_001474024	100045304	LOC100045304	blue	#N/A	#N/A
NroTT0kgQIiugIvp5U	-0.266189	0.27066	0.257309	0.12867	0.227091	-0.517068	4.00696	1.19161	2.81535	-1.62374	NM_001009979	18573	Pde1a	green	2	79834453
BIgS9Koxxjj53tL1_0	0.266116	0.270796	-0.326259	0.758305	0.11922	0.0226288	12.7686	11.8033	0.965271	10.8381	NM_181278	78521	B230219D22Rik	brown	13	55693124
EcJJKGJ7i6n3kJaIKQ	0.265609	0.271745	0.363984	-0.428295	-0.376802	0.248945	3.73595	1.14708	2.58887	-1.44178	NM_001029978	594844	Tceal3	blue	X	136590842
WL7X5RNWEZI1OSDiVY	-0.265094	0.272709	0.644782	-0.600547	-0.27542	-0.267961	8.84624	5.19495	3.65129	1.54366	NM_177379	330914	Grit	brown	9	32116136
9SHfo7otpkivfcS0KI	-0.264894	0.273085	0.900834	-0.707835	-0.179517	-0.40261	19.8083	10.0053	9.80298	0.202301	NM_198419	218194	Phactr1	blue	13	42680623
o.S17L.P878jKnqQoA	-0.263924	0.274912	-0.429125	0.531449	0.906179	-0.267757	22.0723	16.6528	5.41952	11.2333	NM_001008543	17859	Mxi1	green	19	53310506
0UhEJ1_IvclNepdUek	0.262583	0.277449	-0.0653833	0.256022	-0.0341093	0.203602	3.30673	0.197385	3.10934	-2.91196	NM_008790	18545	Pcp2	grey	8	3623369
BowRSigt_k6nfSXFEk	-0.259956	0.28246	0.423415	-0.788935	-0.40011	-0.0929192	16.5046	14.3815	2.12309	12.2584	NM_133924	101113	Snx21	brown	2	164785823
utJb0Dh0hBK13u3Buo	0.258329	0.285591	-0.576193	0.872409	0.237289	0.0463103	22.77	19.6421	3.12791	16.5142	NM_026327	67708	Pcnxl4	brown	12	72536357
H4uBfuh38PIv9_zLpI	-0.258172	0.285894	-0.251945	0.373597	0.82291	-0.190382	11.9638	10.5062	1.45768	9.04848	NM_010496	15902	Id2	green	12	25093801
0mmpiVmIXV.cX2VSPQ	-0.257225	0.287727	0.654987	-0.618947	-0.495376	-0.245554	11.3248	3.9078	7.41699	-3.50918	NM_011151	19043	Ppm1b	blue	17	84956741
QSBQlH7k30N8IcagPE	0.256458	0.289219	-0.562647	0.772784	0.652278	0.14999	20.3103	13.1224	7.18791	5.93454	NM_021522	59025	Usp14	brown	18	9993615
uS9Lk4FvPjWDgdwIQ4	-0.254942	0.292178	-0.180582	0.336972	0.8029	-0.366401	12.3208	10.1046	2.21627	7.88829	NM_178725	241568	Lrrc4c	green	2	96318169
reBdl5X5J6OOU9peC4	0.254469	0.293104	0.798834	-0.707697	-0.602737	0.190694	22.4527	8.37844	14.0743	-5.69587	NM_145507	226414	Dars	blue	1	128363708
cM8pBVP9VOE__y7XVc	0.252212	0.297554	-0.576537	0.846669	0.358448	0.160035	22.7007	19.1951	3.50557	15.6896	NM_013496	12903	Crabp1	brown	9	54764748
6pPlzvgGyUI7g_AMsc	-0.249275	0.303405	-0.207081	0.192358	0.835809	-0.147585	11.5647	10.7907	0.773935	10.0168	NM_019837	56409	Nudt3	green	17	27579382
xWsXTgVefJOvucU1KI	-0.249067	0.303821	0.416556	-0.813833	-0.191288	-0.135638	16.1506	15.0186	1.13201	13.8866	NM_008698	18082	Nipsnap1	brown	11	4873951
H6HtF_WmmfStb92X1Y	0.246778	0.308431	-0.422322	0.7578	0.208257	0.116743	12.7037	11.8957	0.808062	11.0876	NM_030256	80288	Bcl9l	brown	9	44483113
ikUKvV0RT15xV4niSI	-0.246727	0.308535	0.460709	-0.74947	-0.207514	-0.184552	13.8544	12.4185	1.43596	10.9825	NM_009893	12667	Chrd	brown	16	20733127
9_MmMLdYKi6A5LSXqU	-0.246077	0.309853	-0.449592	0.716878	0.351229	-0.289389	10.2535	8.44237	1.81111	6.63126	NM_028800	74178	Stk40	brown	4	126103957
c32u6KyAPMPcI7vHUI	0.243893	0.314304	-0.323469	0.333572	0.6963	0.253119	6.26391	4.84582	1.41809	3.42773	NM_021272	12140	Fabp7	green	10	57784923
iTXoYS6cbi5cQAZKRc	0.241867	0.318467	-0.105085	-0.0676622	-0.333408	0.425984	2.2499	1.06682	1.18308	-0.116258	NM_026481	67971	Tppp3	green	8	105467493
ZrSVeg9Yo5AKHzwNpQ	0.239854	0.322634	0.588997	-0.491204	-0.46151	0.29109	7.4007	3.35457	4.04612	-0.69155	NM_024221	68263	Pdhb	blue	14	8165991
HJiqKKX70pzEZNCeJI	0.239743	0.322864	-0.51924	0.667826	0.433817	0.10532	9.71075	6.83514	2.87561	3.95953	NM_008052	14357	Dtx1	brown	5	120680202
HretIJJzqklOvqf7j0	0.23807	0.326355	-0.283534	0.0867131	0.165264	0.236209	1.55047	1.02376	0.526708	0.497051	NM_181569	17168	Mare	blue	11	32225628
lJl6ULEFI18g_KCJ6k	-0.23715	0.328283	0.0105109	-0.354376	0.443744	-0.0558387	3.08614	1.58054	1.5056	0.0749401	NM_001025388	433182	Eno1b	green	18	48045335
rTdXRD9RVIV0ywSjiU	-0.236755	0.329114	-0.0787827	-0.0903756	0.687698	-0.163256	5.63023	5.20833	0.421898	4.78644	NR_003623	277333	Gm5069	green	1	180326969
ZlAoQD9TfqA5W3XXuQ	-0.236329	0.330011	0.552065	-0.694899	-0.511885	-0.0123226	11.7681	8.05773	3.71041	4.34732	XM_001479138	11815	Apod	brown	16	31296192
o6JZFYdJR3m0T217Fw	-0.235979	0.33075	0.540291	-0.872265	-0.279454	-0.123978	24.6865	22.2139	2.47262	19.7412	NM_010311	14687	Gnaz	brown	10	74967177
NpuBJgduCKN_B98OTU	-0.235808	0.331109	-0.410395	0.569163	0.516071	-0.206268	5.50838	3.19645	2.31193	0.884516	NM_025900	110052	Dek	brown	13	47084775
HK67yA3w9.1ff_zocQ	-0.235736	0.331262	0.158034	-0.365173	0.31821	-0.0658345	2.14545	0.219874	1.92557	-1.7057	NM_019869	56275	Rbm14	blue	19	4800569
f3ZCz1LKu_TKKFCBGU	0.233511	0.335979	-0.658481	0.52151	0.0842326	0.394565	7.07569	3.3587	3.71698	-0.35828	NM_031392	83669	Wdr6	blue	9	108572313
upgJNI_n9SP6o3gmpU	-0.233071	0.336915	0.607107	-0.325883	-0.072456	-0.424867	2.81758	1.82427	0.993301	0.830974	NM_010199	14167	Fgf12	blue	16	28160120
l6oXx3qlJ8.QU9QUlk	-0.232634	0.337848	0.667138	-0.562761	-0.269155	-0.363305	6.80607	3.28723	3.51884	-0.23161	NM_026482	67972	Atp2b1	blue	10	98915152
NCF4dsB5kSiF6k1VcE	0.232464	0.338212	0.471232	-0.10487	-0.219624	0.0806743	1.1391	0.739388	0.399708	0.339679	NM_011750	22668	Sf1	blue	19	6363690
ThK6M3OL2KUl6txKt0	-0.232039	0.339121	-0.196198	0.222342	0.523347	-0.166134	3.82359	2.60829	1.2153	1.39298	NM_011073	18646	Prf1	green	10	61297836
iR58HDqMuc60aOn38s	0.230218	0.343032	-0.550808	0.847053	0.332843	0.202511	22.0672	19.2668	2.80044	16.4663	NM_026881	68944	Tmco1	brown	1	167308670
QZwTrs0sQKTqntzqRQ	0.229647	0.344264	0.192783	-0.0212824	-0.0973831	0.0600124	0.831535	0.211018	0.620517	-0.409499	NM_011186	19173	Psmb5	grey	14	54614120
rkyv7ugQJcgQeysBy4	-0.22736	0.349223	-0.66364	0.566796	0.892037	-0.149667	26.238	16.638	9.59999	7.03805	XM_001476532	100041585	LOC100041585	green	10	35708691
oIvsxX_3Azn7e9GgKE	0.225247	0.35384	-0.489758	0.600835	0.521086	0.214135	9.6874	5.82894	3.85845	1.97049	NM_026023	52653	Nudcd2	brown	11	40733667
BWmOmiC.hTeiiReiC8	0.224948	0.354497	0.72584	-0.772557	-0.645969	0.15631	26.2526	7.12915	19.1235	-11.9943	NM_138596	28077	Med10	blue	13	69809882
3z7l8r01GvVe6JC6qU	0.223823	0.356972	-0.384002	0.108977	-0.0425999	0.204004	1.52638	1.14517	0.381206	0.763964	NM_011977	26457	Slc27a1	blue	8	71568676
oahUvSueqUIOIG6UX4	-0.223363	0.357987	-0.150173	0.376472	0.202843	-0.275455	1.62985	1.09828	0.53157	0.566711	NM_174991	107831	Adgrb1	brown	15	74516196
lrr1SIBBzstTXi.u3g	0.222911	0.358986	0.145633	-0.126114	-0.511006	0.132491	1.79219	1.37365	0.418547	0.9551	NM_028624	73721	1110017D15Rik	green	4	41505005
TKQtQnEvU.UxJEpeko	0.222529	0.359831	-0.158821	-0.0288326	-0.0368922	0.38779	1.17048	0.99553	0.174948	0.820582	NM_010317	14706	Gng4	grey	13	13784059
9UjagAq.Tejugjzd0o	0.222055	0.360882	-0.5577	0.740402	0.491378	0.194448	15.8719	11.838	4.03386	7.80414	NM_011650	22099	Tsn	brown	1	118298517
omAiVXnUL.bU0iSTPU	0.220643	0.364023	-0.608117	0.713398	0.334271	0.237474	11.9999	9.4002	2.59973	6.80047	NM_013415	11932	Atp1b2	brown	11	69599736
0SjRIVIPIIH5_8RL5c	-0.218808	0.368128	-0.508121	0.377036	0.384558	-0.222328	5.07361	2.53858	2.53503	0.00354897	NM_013737	27226	Pla2g7	blue	17	43568098
xW_jY_oivoiHoD5F18	-0.216737	0.37279	0.161172	0.0197444	-0.119594	-0.309081	0.287636	0.0333868	0.25425	-0.220863	NM_011102	18752	Prkcc	grey	7	3303532
uQyeig7ONAilqBZbso	-0.216627	0.373039	-0.605067	0.633769	0.472348	-0.18923	11.4658	3.37741	8.08834	-4.71092	NM_133775	77125	Il33	blue	19	29925114
0UVT0lH_z.HXq2ORdY	0.215602	0.37536	-0.433159	0.768555	0.175696	0.134785	13.4148	12.5406	0.874208	11.6664	NM_026756	18029	Nfic	brown	10	81396186
T1STTipejff3X_Xpag	0.215321	0.375999	-0.040588	-0.0341155	-0.174247	0.330481	0.965067	0.214559	0.750508	-0.535949	NM_009242	20692	Sparc	grey	11	55394500
rewSAX9.UnFf.Qg2Ak	-0.214676	0.377465	-0.291042	0.389452	0.877277	-0.22497	19.7359	16.0984	3.63754	12.4608	NM_138666	192167	Nlgn1	green	3	25431811
W5OoA1d7Qc5Z6Y7p6o	0.213865	0.379311	-0.520715	0.805936	0.373403	-0.0184413	18.8415	15.2587	3.58283	11.6759	NM_029741	76787	Ppfia3	brown	7	45339126
95efp8eneF2l5xNSB4	0.213541	0.380053	-0.49701	-0.054514	-0.0874991	0.441686	7.12989	1.15292	5.97697	-4.82405	NM_011025	18429	Oxt	grey	2	130576173
NKlv0b0TVERWuFNI.s	0.212839	0.381658	0.679457	-0.644421	-0.503762	0.149294	12.3873	4.68603	7.70127	-3.01525	NM_134020	103694	Tmed4	blue	11	6270369
Er3EItq6kBd9_NTvZU	-0.212777	0.381799	0.226995	-0.779774	-0.285649	0.0259911	14.6007	13.7717	0.829012	12.9427	NM_053273	117160	Ttyh2	brown	11	114675431
9_nW4rLkpfoqTnoR6M	0.211966	0.38366	-0.592037	0.488508	0.482435	0.193509	6.7624	2.42481	4.33759	-1.91277	NM_029097	74772	Atp13a2	blue	4	140986873
WqS1AshzCgkAFWqL3s	0.211643	0.384401	-0.512195	0.732005	0.163416	0.0376585	11.0713	9.02688	2.04443	6.98246	NM_009170	20423	Shh	brown	5	28456815
TWHo.CurPBxSXVHutU	-0.210801	0.386341	-0.0265258	-0.202896	0.32384	-0.0899625	0.860605	0.0382309	0.822374	-0.784143	NM_009446	22144	Tuba3a	grey	6	125278274
Bmfu4yCqeIa6bnvifs	0.210325	0.387439	-0.295287	-0.0142195	-0.124178	0.345963	4.65733	0.700241	3.95709	-3.25685	NM_008230	15186	Hdc	grey	2	126593667
Eq1QEqclaHgCMJtAzk	-0.209438	0.38949	0.640229	-0.400113	0.072173	-0.287934	5.80625	2.77102	3.03523	-0.264213	NM_008420	16500	Kcnb1	blue	2	167103378
ENKH_CgN1JGehUqR1o	-0.209425	0.389519	-0.0429298	0.303444	0.437394	-0.220965	1.9436	0.85329	1.09031	-0.237021	NM_017380	53860	Sept9	brown	11	117199661
KoDxS.hEyg3ewt6eWg	0.208836	0.390883	-0.449869	0.723144	0.246923	0.184005	10.286	9.03899	1.24697	7.79202	NM_173007	269831	Tspan12	brown	6	21771395
Z.MSTnrpfxD.EIH9Lo	0.206561	0.396182	-0.299058	0.698269	0.427064	0.087184	9.74058	8.12721	1.61337	6.51384	NM_008068	14399	Gabra6	brown	11	42306437
opO941Au87Qu5w.BSE	-0.20487	0.400146	-0.286904	0.1252	0.758265	-0.143816	8.76957	7.90028	0.869296	7.03098	NM_133835	98766	Ubac1	green	2	25998543
HLzALH_0kezP75T.zk	-0.204867	0.400154	-0.474151	0.51276	0.835078	-0.199734	16.8366	11.9466	4.89	7.05662	NM_009433	22110	Tspyl1	green	10	34282190
0XwK_1APJC58W7iZFQ	0.204776	0.400367	-0.228077	0.673486	0.462481	0.0667567	11.0715	9.08472	1.98682	7.0979	NM_178740	245446	Slitrk4	brown	X	64264885
cd6AlPrHh7rALH64xI	0.204084	0.401995	-0.548816	0.690825	0.434887	0.131268	11.2969	8.57843	2.71848	5.85995	NM_011692	22327	Vbp1	brown	X	75514299
xJp04J35XnSeUAbbdc	-0.203605	0.403125	0.814621	-0.731874	-0.373343	-0.225714	18.0585	7.51056	10.5479	-3.03734	NM_030265	80334	Kcnip4	blue	5	48389503
0ub3lPQfoBxCwV0hpc	-0.202031	0.40685	-0.0441049	0.404514	0.138779	-0.283217	2.03256	1.59795	0.434608	1.16335	NM_007833	13179	Dcn	brown	10	97479500
lTu9cogBvRpV2zgIXQ	-0.201907	0.407144	0.630915	-0.384838	-0.132042	-0.272101	3.00032	1.93166	1.06866	0.863003	NM_021301	57738	Slc15a2	blue	16	36750178
oyruyspXqhyohXojdA	-0.201682	0.407677	-0.105242	0.36928	0.422479	-0.363907	2.29541	0.642839	1.65257	-1.00973	NM_018790	11838	Arc	green	15	74669083
B1eSWa77nsiCoaP7AU	0.20149	0.408134	0.626616	-0.244486	-0.200654	0.0218414	3.87322	2.98711	0.886109	2.101	NM_009460	22218	Sumo1	blue	1	59639434
BU2LP1VoHoj2ptP6ec	0.201238	0.408732	-0.222749	0.640901	0.289452	0.0016988	6.97548	6.49845	0.477025	6.02143	NM_016789	53324	Nptx2	brown	5	144545887
iC.HO_Uuv0RA9X7Pz8	0.200288	0.410995	-0.593097	0.665778	0.76102	0.171318	19.4559	8.19908	11.2569	-3.05778	NM_172650	226823	Kctd3	green	1	188971098
6f4Z5YoJNngp37B3Fs	0.200192	0.411222	0.687231	-0.756915	-0.601021	0.213785	21.0287	5.41895	15.6098	-10.1908	NR_002883	434858	Gm5643	blue	X	142297505
Z3XHC9pCjhz35MDA3U	-0.198291	0.41577	-0.0496015	0.309592	0.788942	-0.255485	9.89761	8.58132	1.31628	7.26504	NM_026610	68194	Ndufb4	green	16	37647170
uTUc4h8SpQinQ4Q6KU	-0.198047	0.416355	-0.0480608	0.236907	0.255845	-0.450372	1.24104	0.450702	0.790334	-0.339632	NM_011889	24050	Sept3	grey	15	82274935
6tlil93WYdtlko9x.Q	0.194703	0.424429	0.810747	-0.597811	-0.673323	0.0748261	18.8758	8.66725	10.2085	-1.54129	NM_007840	13207	Ddx5	blue	11	106780355
u_6NJl1L1.UDT15UCc	-0.194156	0.425756	-0.162681	-0.0529667	-0.320648	0.0263495	0.617121	0.249782	0.367339	-0.117557	NM_007392	11475	Acta2	green	19	34241090
refJXb.909fb3fIklU	-0.187656	0.441707	0.0629437	-0.170357	-0.10247	-0.173054	0.816164	0.425643	0.390522	0.0351207	NM_026556	68097	Dynll2	brown	11	87979525
Kfi_rQij3qbpCdxK0I	0.187405	0.442328	-0.321415	-0.0409565	0.0561854	0.273708	4.24901	3.0236	1.22541	1.79819	NM_183336	209268	Igsf1	blue	X	49782536
c5C1Tj9.rj.irqqKhE	0.186208	0.445302	-0.107905	0.269842	0.231416	-0.0361287	1.07661	0.18345	0.893164	-0.709715	NM_001038609	17762	Mapt	grey	11	104231390
xuSuZGn_lZoj_u3liM	-0.185323	0.447506	-0.421442	0.76324	0.221293	-0.3246	12.9497	11.4456	1.50408	9.94151	NM_030890	260297	Prrt1	brown	17	34629533
3IXpImgZ5Pokog6Pnk	0.18482	0.448762	-0.459438	0.406549	0.0950697	0.13549	3.60423	2.03385	1.57038	0.463467	NM_023910	78829	Tsc22d4	brown	5	137745730
3zZy42_UDhvejqXs1U	0.184769	0.448889	-0.679407	0.843431	0.261943	0.194245	21.2453	17.2116	4.03371	13.1779	NM_010919	18088	Nkx2-2	brown	2	147177546
NjqJzlUhx2d0nujeCI	-0.184178	0.450367	0.538571	-0.155124	-0.0798334	-0.471136	4.83337	0.640403	4.19297	-3.55257	NM_016744	18573	Pde1a	green	2	79834453
32Qr7u5CiKlEsJVN5Q	-0.182498	0.454581	0.406337	-0.836129	-0.169717	-0.0110696	18.7683	17.8873	0.880947	17.0064	NM_011162	19099	Mapk8ip1	brown	2	92383676
0cI3qgKKx4iXErleI0	0.181788	0.456367	-0.00173192	0.111337	-0.0984093	0.0219493	1.02687	0.305991	0.720875	-0.414884	NM_144828	19049	Ppp1r1b	grey	11	98348404
r30kIuhfW0hUgI6XvE	-0.181162	0.457946	0.293036	-0.202446	-0.18585	-0.125705	2.1776	0.282385	1.89522	-1.61283	NM_028031	243983	Zdhhc13	grey	7	48789003
i1_cLivSrutA_scuio	0.181002	0.45835	-0.42503	0.725937	0.191348	0.0114181	12.7905	10.9838	1.80672	9.17707	NM_001039180	76895	Bicd2	brown	13	49341549
i3trQ66JScagU.t0V0	-0.180723	0.459054	-0.221577	0.305506	0.37114	-0.194717	2.52882	0.860486	1.66833	-0.807847	NM_008498	16869	Lhx1	green	11	84519379
6Ce42BIpLkeq7otEKM	0.180566	0.459453	0.170476	-0.304479	-0.0294394	0.165094	1.46442	0.119822	1.3446	-1.22478	NM_025346	66089	Rmnd5b	grey	11	51623671
EUBRo4lyL_UeiEsdJU	-0.180234	0.460292	0.773635	-0.62144	-0.448944	-0.174788	13.7359	6.71451	7.02141	-0.306898	NM_019535	20404	Sh3gl2	blue	4	85205126
x3eFTSRDABG0evQQSo	-0.179458	0.462258	-0.77647	0.507517	0.498517	-0.0783665	11.6874	6.60237	5.08504	1.51733	NM_133188	70248	Dazap1	blue	10	80261486
Nusi790D7c_yQKb.7Y	0.179445	0.462291	-0.787947	0.652226	0.634184	0.179553	19.495	7.13618	12.3588	-5.22265	NM_174852	268448	Phf12	blue	11	77982754
TXpfszXN4lO2gkbdb4	0.179428	0.462334	-0.517307	-0.012462	0.131167	0.41332	6.67091	0.895552	5.77536	-4.8798	NM_010262	14472	Gbx2	grey	1	89927962
BfudJFIIQjobP.MNwk	-0.179162	0.46301	-0.235284	0.0389599	0.744056	-0.0798643	7.14484	6.75448	0.390367	6.36411	NM_178626	72729	Cdc42se2	green	11	54717456
fs95dwL10EDHYvETOQ	-0.178613	0.464404	-0.217628	0.403212	0.735084	-0.112695	9.15043	6.4388	2.71164	3.72716	NM_146145	16451	Jak1	green	4	101152367
Tqv_n00X0QFSJOXSOY	-0.178261	0.465297	0.598882	-0.688001	-0.4632	-0.171473	12.3297	7.78334	4.54631	3.23703	XM_001480197	100043257	Gm15453	brown	1	150264922
Wpcw9.7ySD80Pk6gjU	-0.174776	0.474208	-0.616993	0.451078	0.870651	-0.0429352	20.1848	14.8308	5.354	9.47683	NM_009052	19716	Bex1	green	X	136213972
TTUJGdEBeSkzT6bOkc	-0.174429	0.475101	0.567025	-0.189035	-0.165641	-0.473068	4.8217	3.01953	1.80217	1.21737	NM_025282	17260	Mef2c	blue	13	83504034
HUteZunlX_xdYsqncI	0.173057	0.478635	-0.723096	0.753484	0.518432	0.129781	17.7168	11.0184	6.69844	4.31991	NM_010592	16478	Jund1	brown	8	70697739
oifeb7n_uZEbXkTWFc	0.172832	0.479216	0.694658	-0.475357	-0.498464	-0.00145516	6.49905	2.77174	3.72731	-0.955575	NM_145216	75668	Rasl10a	blue	11	5058128
KWRDjd4LeCH.4Ae_c4	-0.171868	0.481707	-0.276816	0.440843	0.919346	-0.199417	23.4819	19.2445	4.23745	15.007	NM_030203	72480	Tspyl4	green	10	34297421
Zk4_MUHk7sDM014QFE	-0.170549	0.48513	-0.32896	0.466937	0.936323	-0.22114	23.0484	18.7859	4.26251	14.5234	NM_019994	56784	Garnl1	green	12	55602929
ovUrSUqcRIAFe3QBVU	-0.17042	0.485463	-0.0828132	0.116298	0.60054	-0.163972	4.37993	3.65784	0.722095	2.93574	NM_183163	230726	Rhbdl2	green	4	123787874
iUJX0C03s323X10v_E	0.170417	0.485471	-0.689048	0.554984	0.094254	0.276114	10.5236	5.66198	4.86163	0.800351	NM_183297	104080	Nxph4	brown	10	127525473
WVTrzr15x7dQQ7lq9Y	-0.170095	0.486309	0.780107	-0.849931	-0.510121	-0.165378	29.3954	19.059	10.3364	8.72266	NM_019703	56421	Pfkp	brown	13	6579768
cuMe4xzK.B0Ir4yJv4	-0.169395	0.488132	-0.40427	0.501284	0.907112	-0.128079	22.8403	18.3796	4.46073	13.9189	NM_010480	15519	Hsp90aa1	green	12	110690605
NbCXog3ggwHsU.FHuE	-0.168981	0.489211	-0.106557	0.26288	0.802179	-0.141954	10.3099	9.55966	0.750196	8.80946	NM_007637	12465	Cct5	green	15	31590800
TrvgQcLSw_17f0BS8k	-0.166827	0.494845	-0.0670993	0.13936	0.809171	-0.167513	11.0783	10.5361	0.542254	9.99382	NM_009536	22627	Ywhae	green	11	75732869
NEAH1BDBAVZJdy_X.0	0.166504	0.495692	-0.536742	0.899784	0.347134	-0.0276006	24.8452	22.1249	2.7203	19.4046	NM_010148	13855	Epn2	brown	11	61517249
9VdLh1xI_NS.R.R6p0	-0.165924	0.497216	0.479555	-0.181495	-0.159408	-0.321602	2.14969	1.40454	0.74515	0.659387	NM_009801	12349	Car2	blue	3	14886426
ooqPb1HU35A5UhXRFE	0.165133	0.499299	-0.75495	0.79325	0.398546	0.226547	20.019	14.4506	5.5684	8.8822	NM_008451	16594	Klc2	brown	19	5107746
lW07XLRHqYgjhIoILI	-0.164916	0.499872	0.653045	-0.622933	-0.300144	-0.112318	9.60998	3.667	5.94298	-2.27599	NM_010860	17904	Myl6	blue	10	128490860
iRSCUreKt99JlPiL9U	0.164462	0.501068	-0.142947	0.610334	0.0138928	-0.105995	7.26625	6.67419	0.592064	6.08212	NM_009124	20238	Atxn1	brown	13	45549758
NiJJEpwhLs9dUrd2V8	0.164026	0.50222	-0.551217	0.895772	0.333228	0.0192646	24.4578	22.117	2.34081	19.7762	NM_010124	13688	Eif4ebp2	brown	10	61432497
Te9b3r6v3U74vaLvcI	0.16355	0.503479	-0.481764	0.854577	0.388743	0.0370931	21.3899	19.1684	2.22147	16.947	NM_172963	68617	Mtcl1	brown	17	66336982
u_T6KO.O3uowxXgt7I	0.162897	0.505207	-0.147934	0.499863	0.108016	-0.0640108	3.46037	3.05643	0.40394	2.65249	NM_019989	56726	Sh3bgrl	brown	X	109095365
Eu2SA6QrpXyAEC53oo	-0.161164	0.509809	-0.513279	0.564775	0.546834	-0.213049	7.96559	2.41783	5.54777	-3.12994	NM_010599	16499	Kcnab3	green	11	69326258
fqKSKSij94vYoSUjeQ	-0.160953	0.510371	-0.226346	0.143683	0.534961	-0.0467871	3.48924	2.68408	0.805166	1.87891	NM_173421	239368	BC030476	green	15	34453312
9FAKcfYXfRd59U3SDc	0.159446	0.514391	-0.73524	0.847034	0.478349	0.186249	23.9339	17.0192	6.91477	10.1044	NM_025326	66058	Tmem176a	brown	6	48841483
KlOwycg4DvNeCXvsT4	-0.159051	0.515447	-0.206209	0.238602	0.878699	-0.136873	15.3212	14.4746	0.846603	13.628	XM_001480627	100041098	Tma7-ps	green	1	171711082
KhGpNfh1NqZ9.JrhKo	0.157787	0.518832	0.0846467	-0.302835	-0.205624	0.205968	2.5683	1.57567	0.992632	0.583035	NM_001025245	17196	Mbp	brown	18	82475146
B8KAd83S05MDOS6zpI	-0.156035	0.523543	-0.381726	0.489537	0.858915	-0.158679	16.9143	13.1171	3.79717	9.31993	NM_016806	53379	Hnrnpa2b1	green	6	51460434
lk.oKIFIeAn0iQw7h4	-0.155898	0.523912	-0.495595	0.32035	0.692891	0.00956885	7.97704	5.48868	2.48836	3.00032	NM_026310	67681	Mrpl18	green	17	12911349
rc_CEc3.F_iCf5pqi0	-0.155677	0.524508	-0.539055	0.75666	0.579892	-0.224144	17.4157	11.395	6.02066	5.37438	NM_021884	22088	Tsg101	brown	7	46888949
ZbsS8Cdm17j9ezoxXo	-0.155108	0.526045	0.12675	-0.25063	-0.424077	-0.103607	0.883055	0.552218	0.330837	0.221381	NM_001081642	434794	Xlr4a	green	X	73074345
QIiK73wIh7TfCuX4Dk	0.154453	0.527815	-0.0366217	0.0694356	0.394015	-0.0694345	0.841465	0.507791	0.333674	0.174118	NM_026924	107586	Ovol2	green	2	144305175
QYGeIIfakkkwA_4C3Y	-0.154047	0.528914	-0.317698	0.293458	0.652945	-0.0273324	4.56107	3.81219	0.748882	3.06331	NM_025983	67126	Atp5e	green	2	174461072
0U99HWV3X_MTH9gOsA	-0.152554	0.532962	0.27538	-0.769877	-0.216056	0.0687881	12.4561	11.6477	0.808404	10.8393	NM_175149	69551	2310022B05Rik	brown	8	124635756
KSnu7noCoSi6iCUku8	0.152378	0.533441	0.0549409	0.012416	-0.348005	0.0194615	1.88011	0.888426	0.99168	-0.103254	NM_027910	71765	Klhdc3	green	17	46674550
HeUe0BOR57ce309ano	0.152146	0.534073	0.00982745	-0.0940689	0.0958597	0.209205	0.230592	0.0405478	0.190044	-0.149496	NM_026183	67473	Slc47a1	grey	11	61343401
TLeRTps1akV6ZqaKsc	0.15141	0.536076	0.44741	-0.383315	-0.547458	0.0173509	3.47761	1.75893	1.71868	0.0402561	NM_001080974	109552	Sri	green	5	8046078
xOOUPXlA801dIFK0Eo	-0.151222	0.536587	0.287227	-0.344784	-0.231143	-0.113958	2.39048	0.843691	1.54679	-0.703095	NM_010273	14567	Gdi1	blue	X	74304998
03sDBcf3.d1PdTD_fA	-0.151183	0.536693	-0.275118	0.296238	0.878683	-0.139286	16.2707	14.545	1.72568	12.8193	NM_011045	18538	Pcna	green	2	132249162
uizA.QuHN1IljJLvDs	-0.15049	0.538584	-0.655914	0.609412	0.891131	-0.115731	27.5464	17.3967	10.1498	7.24689	NM_020591	80515	Chd3os	green	11	69340769
9X8RFP.urszMz_H6og	-0.150275	0.539172	-0.24256	0.168419	0.613919	-0.257	3.30382	2.62421	0.67961	1.9446	NM_025668	66624	Spcs2	green	7	99837569
Q.t.4fd3SyOKgKeM4o	-0.150253	0.539232	-0.386467	0.544941	0.276359	-0.114968	4.20864	3.34432	0.864322	2.47999	NM_133350	100732	Mapre3	brown	5	30814641
6XOBeF3.OnDGHCQg6I	-0.149371	0.541642	-0.0615866	-0.148601	0.542807	0.0736483	2.54305	2.24324	0.29981	1.94343	NM_001042613	20363	Sepp1	green	15	3268547
xo9fLqn41zyUB.664o	0.149302	0.541831	-0.635081	0.642148	0.168661	0.0765437	9.83638	2.71246	7.12392	-4.41146	NM_028722	74026	Msl1	blue	11	98795468
649e0.ef_KfS.SwAY0	0.14838	0.544359	-0.740852	0.386657	0.367552	0.361072	11.8848	8.43405	3.45078	4.98327	NM_172523	214084	Slc18a2	blue	19	59260878
QKDfAszQ.1BNJ6FfC4	-0.147587	0.546535	-0.538552	0.412237	0.924736	-0.0378814	23.2982	19.4982	3.80001	15.6982	NM_023326	107771	Bmyc	green	2	25706879
cXuzzrsORD8gB1Tkvk	-0.146393	0.54982	-0.494999	0.581162	0.816139	-0.104169	17.6135	11.4629	6.15062	5.31231	NM_010894	18012	Neurod1	green	2	79452521
coimR.Xiric6W606RU	0.146112	0.550595	-0.54574	0.789713	0.40143	0.00998203	17.7357	13.8912	3.84446	10.0468	NM_023128	18483	Palm	brown	10	79793572
WFeIH_6ueg01IYKV5I	0.145807	0.551437	-0.73573	0.862394	0.315144	0.160677	25.1015	19.0704	6.0311	13.0393	NM_007458	11771	Ap2a1	brown	7	44900373
0nc6CA5dzurAq8XeTk	0.145722	0.551672	-0.49106	0.834855	0.520177	0.0323876	23.2775	18.6371	4.64048	13.9966	NM_008687	18028	Nfib	brown	4	82290173
TXUFNaULUTJCeRCoHk	-0.145124	0.553323	0.514559	-0.682967	-0.636567	-0.0700692	14.2804	8.5717	5.7087	2.863	NM_021537	59041	Stk25	brown	1	93620751
oF_QM7Be75kDlk0P4s	-0.144773	0.554294	-0.214416	0.522234	0.610317	-0.373506	9.69235	3.92681	5.76553	-1.83872	NM_008241	15228	Foxg1	green	12	49382693
KuRF.HXpH6ikikoo3c	-0.144689	0.554525	-0.351087	0.357754	0.63246	-0.195162	7.39198	4.48654	2.90544	1.5811	NM_008338	15980	Ifngr2	green	16	91547072
cqXyCrU0FJBeA6EBQ0	0.14458	0.554826	-0.37939	0.463679	-0.0627021	0.135531	4.53141	3.47651	1.0549	2.42161	NM_144841	18424	Otx2	brown	14	48657679
oSx.RzZxq61.l9nn10	-0.14421	0.55585	-0.0110446	0.355962	0.0109134	-0.172649	1.5757	1.18277	0.392926	0.789843	NM_133189	81904	Cacng7	brown	7	3332955
rrRYkT_99MfgA67h94	0.144164	0.55598	-0.370655	0.735068	0.422955	-0.0100088	15.6094	13.134	2.4754	10.6586	NM_011285	19893	Rpgr	brown	X	10073621
3XVAKrVyF32XrfoqNw	0.143357	0.558215	-0.465422	0.655529	0.0237444	-0.0159828	8.76754	7.15284	1.6147	5.53814	NM_008451	16594	Klc2	brown	19	5107746
HkG5696Om01LseIqOI	-0.143128	0.558852	-0.217513	0.161465	0.273851	-0.25251	0.449362	0.0651914	0.384171	-0.31898	NM_009272	20810	Srm	grey	4	148591503
3dxJ.07A8t.6.4h91A	-0.141324	0.563868	-0.44197	0.682596	0.837429	-0.151947	21.7719	12.8862	8.88566	4.00055	NM_011740	22631	Ywhaz	green	15	36770770
NvrSfovn6RRoq6EjKE	-0.140104	0.567273	0.566262	-0.91031	-0.324118	-0.0382661	27.4213	24.7103	2.71102	21.9993	NM_178930	107338	Gbf1	brown	19	46152509
EVeIGx6qd5xm0Bl6IE	-0.139989	0.567593	-0.61691	0.39017	0.462567	-0.0829307	6.1884	2.96313	3.22527	-0.262138	NM_013892	30052	Pcsk1n	blue	X	7919822
iAUaOJci.lHohLHSVA	0.139985	0.567604	0.737101	-0.502475	-0.466108	0.00190581	9.39936	5.75528	3.64407	2.11121	NM_019535	20404	Sh3gl2	blue	4	85205126
ZoFRyOhKeK7_kuOOFE	-0.138791	0.570947	0.861316	-0.608007	-0.533825	-0.278779	17.3085	9.82469	7.48379	2.3409	NM_001039511	117198	Ivns1abp	blue	1	151344498
05PiDDBIq59j3WEoAA	-0.138668	0.57129	0.256961	0.0791365	0.575299	-0.301047	2.80456	2.16818	0.636376	1.53181	NM_008913	19055	Ppp3ca	green	3	136670124
NSQJPrTu7P.Uy1Rfok	0.13628	0.578001	-0.729052	0.75622	0.334346	0.193755	17.2825	11.6324	5.65012	5.98225	NM_010789	17268	Meis1	brown	11	18880428
0KBQnGmnnoejOhXiF4	0.136062	0.578615	-0.319101	0.634932	-0.0373425	0.0462407	6.54204	6.00543	0.536606	5.46883	NM_013603	17751	Mt3	brown	8	94152607
HOgPpcxSiNg1SGyeR4	0.135592	0.579938	0.829973	-0.533589	-0.498729	-0.0492341	14.1099	8.16204	5.94789	2.21415	NM_027439	70495	Atp6ap2	blue	X	12587801
f67eWI2fRmCVoP3X00	-0.135107	0.581307	-0.36047	0.59694	0.230744	-0.188284	7.8268	6.08226	1.74454	4.33772	NM_030890	260297	Prrt1	brown	17	34629533
E0JLfSAjCiv71Tsgx0	-0.134746	0.582328	-0.621955	0.405726	0.828039	-0.0588464	16.1573	10.6397	5.51755	5.12219	NM_033521	114128	Laptm4b	green	15	34238026
9.iMrF3o6XoH5TshSk	0.134583	0.582788	0.206803	-0.41647	0.0147814	0.201442	1.50648	1.27242	0.234057	1.03836	NM_178869	319953	Ttll1	brown	15	83483772
rpE0kTcXILgdcmOyXo	-0.133915	0.584677	0.843966	-0.791467	-0.370616	-0.243442	22.3266	13.0607	9.26589	3.79481	NM_011246	19419	Rasgrp1	brown	2	117279993
WO_h4nDc99.eIc8KwM	-0.133311	0.586387	-0.406037	0.441754	0.817309	-0.091575	12.4508	10.4539	1.99682	8.45712	NM_026693	93739	Gabarapl2	green	8	111940703
B4A9wrqnpiOnS6sIkc	0.132831	0.587748	-0.390718	0.388971	0.567592	0.0728586	4.26985	1.82749	2.44235	-0.614856	NM_001024726	545938	Zfp607	green	7	27862557
KooZKLv.AHgCtvQrno	0.13171	0.590933	-0.403635	0.355987	0.45066	0.163719	2.3812	0.89104	1.49016	-0.599116	NM_010136	13813	Eomes	green	9	118478212
xjSuNYqn2irv4kvh8o	-0.131163	0.592488	0.223744	-0.114117	-0.104326	-0.145538	0.697867	0.0638858	0.633981	-0.570095	NM_024173	66290	Atp6v1g1	grey	4	63544772
9perpegAoRIOqfuoCE	0.131031	0.592863	-0.610112	0.135381	0.230361	0.377762	8.85341	6.99201	1.8614	5.13061	NM_008407	16426	Itih3	blue	14	30908573
r3SpfBe9KILIoDlAx0	-0.130317	0.594898	0.310499	-0.476489	0.305156	-0.0574825	2.78662	1.89122	0.895395	0.995829	NM_011201	19246	Ptpn1	brown	2	167932057
EHt8KnoiOnS68Ike3k	0.130071	0.5956	-0.621612	0.761213	0.691654	0.064552	23.6325	13.2432	10.3894	2.85377	NM_020584	57321	Terf2ip	brown	8	112011359
ZUTEr.snzzzoEh4I3k	-0.129811	0.596341	-0.164927	-0.019634	0.723007	0.0188557	6.61423	6.26748	0.346759	5.92072	NM_053102	93684	Sep15	green	3	144570304
NoeZ1Itc7EO0ZFxSS4	-0.129243	0.597963	0.199084	-0.0532991	-0.153756	-0.25602	1.28037	0.49556	0.784807	-0.289246	NM_029365	75613	Med25	green	7	44876765
QTR69UgCW5Co0rxb7M	-0.128722	0.599454	0.0368737	0.0149587	0.0642559	-0.038294	1.74253	0.454606	1.28793	-0.83332	XM_001477963	100047353	LOC100047353	green	#N/A	#N/A
6qHfc1J7o5v_u_pSoc	-0.128213	0.60091	-0.148493	-0.0152636	0.289007	-0.145061	0.526118	0.240979	0.285138	-0.044159	NM_026545	57296	Psmd8	green	7	29174188
9u_6ueyAIUJKiwaKSc	0.12796	0.601633	-0.21562	-0.157248	-0.254493	0.411011	2.48885	0.279319	2.20953	-1.93021	NM_011430	20618	Sncg	grey	14	34370274
r.7BcEuDQz.c0uUKn0	-0.127765	0.602192	-0.525479	0.719113	0.826865	-0.182024	24.7893	10.4166	14.3728	-3.95622	NM_023122	14758	Gpm6b	brown	X	166238911
KU3oZ53rfNJ3ddt8H8	0.125057	0.609971	-0.736499	0.501567	0.328704	0.243195	9.97789	5.33502	4.64287	0.692146	NM_008393	16373	Irx3	blue	8	91798511
TShBx7.cCgzxGKdov4	-0.124366	0.611962	-0.645251	0.539995	0.773352	-0.103559	15.6099	8.49141	7.11846	1.37295	XM_001478863	100047837	LOC100047837	green	#N/A	#N/A
BSQJRksQuoKpM3Gu0o	-0.124087	0.612769	-0.240715	0.264876	0.385507	-0.313061	1.37879	0.686914	0.691878	-0.00496457	NM_029426	75770	Brsk2	green	7	141949751
rvL9_8BP_8tS._2fPo	-0.123732	0.613793	-0.45247	0.548711	0.948117	-0.0743069	27.6911	21.7837	5.9074	15.8763	NM_009009	19357	Rad21	green	15	51962605
KsE.KTid_koup3iSu0	-0.123617	0.614126	0.751711	-0.574556	-0.658669	-0.145709	17.273	7.50148	9.77151	-2.27002	NM_008632	17756	Map2	blue	1	66175273
fvKoOBm.1x5Hqh.yMo	0.122906	0.616179	-0.366593	0.58874	0.439567	-0.10123	5.71491	4.13118	1.58373	2.54745	NM_008913	19055	Ppp3ca	brown	3	136670124
H93EBSwaj9D1hod5ZU	-0.121936	0.618989	0.0221749	0.092965	0.0343829	-0.126042	0.685546	0.043978	0.641568	-0.59759	NM_153553	225872	Npas4	grey	19	4984355
6eq1CBQ0UCiI2UujhM	0.121852	0.61923	-0.345055	0.812634	0.422171	-0.104275	16.4249	15.1689	1.25605	13.9128	NM_177708	237847	Rtn4rl1	brown	11	75193783
Hn6uIynm65D33QlsuE	0.121178	0.621184	-0.441443	0.616225	-0.0152965	0.137132	10.597	9.29078	1.30627	7.98451	NM_010018	13142	Dao1	brown	5	114003703
KZfaBJNd3LjADpS0hU	-0.120749	0.622431	0.722665	-0.603395	-0.39095	-0.242062	11.1858	5.36274	5.82307	-0.46033	NM_023179	66237	Atp6v1g2	blue	17	35233660
uYhCPpN7vuiv0DAiR0	-0.120451	0.623295	-0.438667	0.654331	0.803719	-0.156796	19.8203	8.54472	11.2755	-2.73082	NM_021523	59026	Huwe1	brown	X	151800807
BOV.qDtu2lCv9MhCSE	-0.120344	0.623607	0.762642	-0.448135	-0.333499	-0.230136	7.03152	5.15575	1.87577	3.27998	NM_198683	13046	Cugbp1	blue	2	90940382
0..XffXvNLL3g7yM.8	0.119711	0.625447	-0.487697	0.64217	0.790837	0.117831	17.222	10.0059	7.21609	2.78978	NM_001081019	667250	Gm12657	green	4	94593650
0vdIoo82hXRQcQpfSU	0.118901	0.627804	-0.520841	0.380965	0.135302	0.141535	4.09197	2.22222	1.86975	0.352474	NM_145979	107932	Chd4	blue	6	125095981
3UpC.yDtcD4nP9Hx7s	-0.117334	0.632376	-0.480711	0.369675	0.764076	0.0479702	10.57	8.50384	2.06617	6.43767	NM_019879	56451	Suclg1	green	6	73248382
0.9ZdFZnaiUJBlESeg	0.116641	0.634402	-0.456023	0.15231	-0.116026	0.212705	2.50552	1.63187	0.873657	0.758209	NM_009732	11998	Avp	blue	2	130580620
ohe97PziihPe6ICEAI	-0.116412	0.635073	0.257525	-0.179256	0.497982	-0.177051	3.07366	1.91426	1.15941	0.754852	NM_178725	241568	Lrrc4c	green	2	96318169
Nd66OX794B5zsYVNe4	0.116171	0.635778	-0.70996	0.341156	0.344507	0.342487	8.40358	5.66313	2.74045	2.92268	NM_001042502	18741	Pitx2	blue	3	129199878
ikiigVOjEjQrLFu8Lk	0.115562	0.637564	-0.608285	0.851847	0.561777	0.0640596	25.3225	19.4305	5.89197	13.5385	NM_019562	56207	Uchl5	brown	1	143777278
HH_CK5OwnUGeOKKE1k	-0.11525	0.638476	0.760504	-0.599365	-0.455727	-0.118913	11.9027	6.09205	5.8107	0.281347	NM_008323	15929	Idh3g	blue	X	73778963
HR5BSUnVnYN457oOfA	-0.114995	0.639224	0.812595	-0.825406	-0.520455	-0.0638824	26.4965	8.43326	18.0632	-9.62994	NM_025279	15387	Hnrnpk	blue	13	58391142
lUnEKEtgozlF2v9wgI	-0.114667	0.640188	0.796537	-0.749918	-0.552484	-0.0771165	24.7401	8.5763	16.1638	-7.58751	NM_013507	13690	Eif4g2	blue	7	111067985
ljR0v37sw67cUsRtV4	-0.114319	0.64121	0.378724	-0.509131	-0.396916	-0.030946	4.05093	0.928884	3.12205	-2.19316	NM_153526	231070	Insig1	blue	5	28071363
NqSVT.qhuBv8MP.ng8	-0.113641	0.643201	-0.63637	0.567504	0.802378	-0.168923	20.1377	9.72343	10.4143	-0.690876	NM_008512	16971	Lrp1	green	10	127538161
0EUQH4w_U.XKyN6Cpc	0.113503	0.643607	-0.694414	0.684943	0.253239	0.0643913	13.3856	4.90092	8.48465	-3.58374	NM_008332	15958	Ifit2	blue	19	34550694
xU97AEIfgTyYireJJY	0.113274	0.644283	-0.795584	0.832935	0.590774	0.108486	28.8705	17.1739	11.6966	5.47734	NM_009333	21416	Tcf7l2	brown	19	55741810
uV2u3f.quW17c7fqoQ	0.112845	0.645545	-0.845534	0.540243	0.212604	0.279146	11.8527	7.35537	4.49734	2.85803	NM_019681	14299	Ncs1	blue	2	31245828
BCVCu._1K0VUdLVF6c	0.112547	0.646423	-0.767359	0.905515	0.591292	0.0633721	35.2676	24.6149	10.6527	13.9622	NM_010608	16527	Kcnk3	brown	5	30588170
EVciAB7Q_6oDjghf6k	0.112457	0.646687	-0.539402	0.258868	0.467302	0.299397	3.30068	1.33619	1.96449	-0.6283	NM_008220	15129	Hbb-b1	blue	7	103812524
EpS6IiW5v7HhfSIfiU	-0.112264	0.647256	0.619023	-0.817648	-0.522152	-0.130529	22.3026	16.4684	5.83421	10.6342	NM_009415	21991	Tpi1	brown	6	124810586
lzFAA_i.vZ7w.f7qtI	-0.111509	0.649483	-0.751661	0.696461	0.857306	-0.0516829	31.1374	15.044	16.0934	-1.04946	XR_034194	100044087	LOC100044087	green	#N/A	#N/A
WC5_4KhhJZRfa9Uz1c	0.111348	0.649958	-0.521576	0.100946	0.17077	0.321648	8.13074	6.31129	1.81945	4.49184	NM_013732	27220	Cartpt	blue	13	99898484
K8nhVUTiCG.fgOJVqo	-0.110973	0.651064	0.134122	-0.363716	-0.154165	-0.060482	1.26735	1.04089	0.226461	0.814425	XM_001478835	100047762	LOC100047762	brown	#N/A	#N/A
EySD80Pk6gjWzxc_4E	-0.1097	0.65483	-0.327923	0.344004	0.85073	-0.133467	13.9972	12.6935	1.30366	11.3898	NM_009052	19716	Bex1	green	X	136213972
c5KuHhnBxqifSgRClQ	-0.108027	0.65979	0.896752	-0.680014	-0.326889	-0.15039	19.3991	10.861	8.5381	2.32289	NM_145967	211739	Vstm2a	blue	11	16257724
BHUJru1ebl.soV.kYE	0.107627	0.660976	-0.454003	0.269023	-0.0719169	0.333997	2.84529	1.64282	1.20248	0.44034	NM_010453	15402	Hoxa5	blue	6	52201754
cu8QGfeg.4eROzfTj8	0.10753	0.661267	-0.643142	0.887761	0.732027	-0.0210077	36.4254	23.8905	12.5349	11.3555	NM_025613	58521	Eid1	brown	2	125673100
KTSURSpFUlDASAu8SU	0.107512	0.661318	0.349509	-0.625964	-0.173954	0.274569	5.30372	4.72087	0.582846	4.13803	NM_009755	12153	Bmp1	brown	14	70474557
i3OVmW31aSf_Sa0E00	-0.107143	0.662415	0.426693	-0.299842	-0.165117	-0.17002	1.51358	0.6205	0.893076	-0.272575	NM_008072	14403	Gabrd	brown	4	155384980
ut.dN2dp5qA2p4Jh4s	0.106369	0.66472	0.760407	-0.706929	-0.533693	0.033134	21.0432	9.39242	11.6507	-2.25833	NM_182650	53379	Hnrnpa2b1	brown	6	51460434
BY55ve.n8r.4BpXphk	0.105876	0.666185	-0.764193	0.812581	0.464321	0.017555	23.6255	15.4117	8.21388	7.19777	NM_198622	243529	H1fx	brown	6	87980422
HSvDf5P4A5paB61fdE	-0.105833	0.666314	0.695048	-0.575884	-0.585978	-0.0920625	12.7978	4.96637	7.83147	-2.8651	NM_009433	22110	Tspyl1	blue	10	34282190
cCuHwo7i4SVruumRl8	-0.10573	0.666622	-0.534465	0.712188	0.608912	-0.140094	15.7907	9.31735	6.47332	2.84403	NM_001045522	216976	BC030499	brown	11	78290732
TffzdzHd8s2g.fO9.w	-0.105228	0.668119	-0.326853	0.434528	0.748307	-0.150596	8.70411	6.72032	1.98379	4.73654	NM_020585	57437	Golga7	green	8	23241353
0ChXjnlCWgh6jgYlCM	-0.10438	0.670649	0.349837	-0.241132	-0.550971	-0.0544821	3.20581	1.75503	1.45078	0.304252	NM_007591	12317	Calr	green	8	84841850
uui1SrhLVJeT.66API	0.104314	0.670846	-0.705502	0.790075	0.375082	0.0104964	19.3663	13.7395	5.62676	8.11278	NM_008688	18029	Nfic	brown	10	81396191
QfeP4vfP4O9_hTuwSg	0.103995	0.6718	-0.350875	0.526793	0.747041	0.143332	12.0454	8.35332	3.69204	4.66129	XR_034960	668837	Gm9391	green	14	120827112
0XRQkJcSBu9JQAPUnU	-0.103281	0.673934	-0.364436	0.71849	0.409458	-0.183507	11.5111	9.63437	1.8767	7.75767	NM_008979	19260	Ptpn22	brown	3	103859795
Keks0IBTQgKIfnnASo	-0.102993	0.674793	-0.655424	0.737946	0.858094	-0.109879	30.5961	15.0402	15.5558	-0.515593	NM_025550	66413	Psmd6	green	14	14112184
lZaOCCSxUGl9uOutOc	0.101613	0.678928	0.568504	-0.702541	-0.554292	0.123819	16.4222	9.27797	7.14421	2.13376	NM_022992	65106	Arl6ip5	brown	6	97210689
i8n6OEuiBE6i7vSKOk	-0.101414	0.679526	0.723182	-0.275649	-0.376756	-0.299353	6.00878	4.60826	1.40052	3.20774	NM_172120	218035	Vps41	blue	13	18717292
ELiaujnucbuA3t.lKU	0.101086	0.680509	-0.514178	0.301174	-0.0129969	0.347327	3.6127	2.13005	1.48265	0.647406	NM_008268	15413	Hoxb5	blue	11	96302595
EXHgJQ7gDfQNUqRJfo	-0.100956	0.680901	0.766517	-0.304419	-0.0198352	-0.337703	6.15433	5.17341	0.98092	4.19249	NM_008618	17449	Mdh1	blue	11	21556787
3JRnrfeI9QtfVSeE5U	0.1006	0.68197	-0.500483	0.877072	0.325454	-0.0303007	24.1151	21.9269	2.18818	19.7387	NM_024427	22003	Tpm1	brown	9	67022590
xi5Inq_USn9dHEq4yk	0.0994155	0.68553	-0.587739	0.849725	0.600802	-0.0162021	24.7753	18.1023	6.67297	11.4294	NM_198933	18986	Pou2f1	brown	1	165865154
ZnnupwS9CDs_37SHOo	0.0992944	0.685894	-0.630531	0.772472	0.502384	-0.0310763	18.9145	12.9498	5.96461	6.98523	NM_016800	53612	Vti1b	brown	12	79156017
lCR67ShLRZX_rIojuo	-0.0991393	0.686361	-0.328071	0.439631	0.387244	-0.251185	3.06145	1.76308	1.29837	0.464714	NM_175484	235431	Coro2b	brown	9	62419492
WQBWIU8OPTWRQ4IL7A	-0.097922	0.690029	-0.496889	0.181859	0.433417	0.0824036	1.96708	0.963904	1.00318	-0.0392709	NM_017472	54198	Snx3	green	10	42502030
rnqIyDEgu.t7L4TyNU	-0.0978931	0.690116	-0.227604	-0.0432127	0.727696	0.0376962	6.80916	6.29895	0.510208	5.78874	NM_009786	12301	Cacybp	green	1	160202367
ltdN6K3st3pUbLPioQ	0.0972814	0.691962	-0.248709	-0.110183	0.0988783	0.303103	1.64402	1.3569	0.287112	1.06979	NM_130878	170677	Pcdh21	grey	14	37077850
otfSbQ70_07x405Ptg	-0.0968424	0.693287	-0.380323	0.539293	0.478154	-0.178206	5.20687	3.1065	2.10037	1.00614	NM_010234	14281	Fos	brown	12	85473890
TaleS6uNVxNCNhJVec	0.0965849	0.694065	-0.588187	0.521193	0.0137473	0.161094	7.88062	4.90512	2.9755	1.92962	NM_024170	66158	Cxx1a	brown	X	53642488
rF6UO00jH1UVKd0H.U	-0.0962143	0.695186	0.71819	-0.759364	-0.354836	-0.0882343	19.0503	12.5982	6.45215	6.14604	NM_001081233	433923	Gm5560	brown	5	97264751
9rtNJpPbUD7iumu9Ng	-0.0961201	0.69547	0.118348	0.294499	-0.226371	-0.363028	1.91192	0.284157	1.62777	-1.34361	NM_153597	107328	Trpt1	green	19	6996131
BDDXDT.AKpeoPBroEo	0.0958199	0.696378	-0.520622	0.755614	0.675255	0.00098419	20.1017	5.34948	14.7522	-9.40269	NM_021436	230157	Tmeff1	green	4	48585114
KxHnKgoonWkKgwcp68	0.0958034	0.696428	-0.335005	0.0553785	-0.131871	0.351644	3.75163	2.10361	1.64802	0.455598	NM_012037	26949	Vat1	blue	11	101458745
ZlSghIiAqSCVAG4eeo	-0.0949473	0.69902	-0.197219	0.405963	0.229755	-0.291038	2.99567	2.28756	0.708111	1.57945	NM_025571	66449	Magmas	brown	16	4616464
6a9e1LeSjorpp3u5uQ	0.094367	0.700778	-0.696865	0.902931	0.556721	-0.0047367	33.9023	24.7845	9.11773	15.6668	NM_198298	78455	Helz	brown	11	107547930
65FCgs3rr3XiOql_SU	0.0942245	0.70121	-0.155325	0.426654	0.358106	-0.066924	2.71882	1.89581	0.823016	1.07279	NM_198894	109934	Abr	brown	11	76416734
ZoUOVS_0tAlvrv9Pvw	0.0925507	0.706291	-0.0182251	-0.196498	0.0668372	0.32384	0.592904	0.172581	0.420323	-0.247743	NM_011361	20393	Sgk1	grey	10	21882184
x9JYruHjejlsqCjop0	-0.0914447	0.709655	-0.0545829	0.379102	0.0213717	-0.397863	2.05083	0.347019	1.70381	-1.35679	NM_027528	70729	Nos1ap	grey	1	170302668
K1Ant0ZH0t00ZGn2uU	-0.0908568	0.711445	-0.526921	0.811158	0.361125	-0.20394	17.0952	14.3265	2.76867	11.5578	NM_009334	21419	Tcfap2b	brown	1	19208914
WT3KcIIN95QddCUNt4	0.0908494	0.711468	-0.58543	0.116378	0.106921	0.366986	9.55362	7.01932	2.53429	4.48503	NM_010253	14419	Gal	blue	19	3409919
xYUSBELTRXg5Gp3rkI	0.0904514	0.712681	-0.319869	0.0222396	0.239147	0.203458	1.20191	0.862379	0.339533	0.522846	NM_010053	13390	Dlx1	grey	2	71528113
ueUjcfCmTXkRscQv4c	0.0901357	0.713643	0.28814	-0.484865	0.0581088	0.0700235	2.41548	2.02932	0.386165	1.64315	NM_146200	56347	Eif3c	brown	7	126546911
NrgphJL6_iQE1VAvcQ	-0.0890334	0.717007	0.119163	-0.452314	-0.379844	0.0328237	4.84102	3.81197	1.02906	2.78291	NM_007393	11461	Actb	brown	5	142903115
iZRiqXda5eIvd0eeF0	-0.0868702	0.723623	0.714485	-0.677547	-0.557226	-0.140284	15.5622	5.63926	9.92299	-4.28373	NM_013669	20616	Snap91	blue	9	86765936
flCTUle.38g7ufEau0	-0.0866236	0.724378	0.00379191	0.311087	0.26586	-0.360944	1.44571	0.147885	1.29782	-1.14994	NM_011066	18627	Per2	grey	1	91415984
ceh0oH9vqIA_IgfC3Y	-0.0865632	0.724563	-0.188301	0.262071	0.76917	-0.0894445	9.12896	8.48677	0.642188	7.84458	NM_022310	14828	Hspa5	green	2	34771970
TofzCVm_XCzwBPo814	-0.0860703	0.726074	-0.549871	0.558275	0.893553	-0.0633255	25.2406	16.4158	8.82479	7.59098	NM_010488	15572	Elavl4	green	4	110203722
NkF0eRAs.oAgs6h8v0	-0.085772	0.726989	-0.186815	0.410882	0.689936	-0.0617794	8.05899	5.113	2.94598	2.16702	NM_011074	18647	Pftk1	green	5	4803391
NiMOxU6IckAyzsjuN0	-0.0846587	0.730406	-0.655444	0.671118	0.83035	-0.0426103	25.573	12.9757	12.5973	0.378406	NM_019793	56434	Tspan3	green	9	56135885
T5rTe.tTSVK0iS0iqQ	0.0844962	0.730905	-0.31595	0.784918	0.440675	-0.0285591	14.7984	13.2041	1.5943	11.6098	NM_010808	17391	Mmp24	brown	2	155775342
HV12ellu12j89QS0vA	-0.084322	0.73144	0.734747	-0.844807	-0.369114	-0.0374041	23.6453	17.3857	6.25954	11.1262	NM_001037941	23950	Dnajb6	brown	5	29735688
l16Av_F7.THtxiPQfQ	-0.0842918	0.731533	-0.545952	0.881456	0.70864	-0.15642	32.7765	23.0219	9.75462	13.2673	NM_007861	13382	Dld	brown	12	31331564
TqKX7hrHuu3rgDu04o	-0.083194	0.734909	-0.416282	0.773852	0.35488	-0.257321	16.2846	14.1311	2.15348	11.9776	NM_013469	11744	Anxa11	brown	14	25842156
QXnrNKMld6YSW4BC0c	-0.0831606	0.735011	0.615899	-0.831896	-0.398878	-0.0307547	19.3704	15.9401	3.43035	12.5097	NM_029004	74563	Rasgef1c	brown	11	49901835
lfhJS3cJAQimYqJdJw	0.0822352	0.737861	0.902326	-0.555411	-0.218093	-0.127541	14.3097	10.217	4.09269	6.12433	NM_153581	234267	Gpm6a	blue	8	54954728
xRFW768rjnta4dXgcw	0.0819521	0.738733	-0.551603	0.503155	0.325091	0.107028	4.4062	2.65197	1.75423	0.897743	NM_011273	19775	Xpr1	brown	1	155275701
BlOsl.puVf_CTgd_70	-0.0816511	0.739661	0.323204	-0.78203	-0.291665	0.0643745	13.3814	12.657	0.724421	11.9326	NM_178896	100737	Dcun1d4	brown	5	73481002
xi8glrXhHhOCURPj9M	-0.0814036	0.740424	-0.330488	0.504887	0.873751	-0.0927277	20.7909	16.0052	4.78566	11.2196	NM_013625	18472	Pafah1b1	green	11	74673949
Nj.7wwxfDUqyohvkQ4	0.0810352	0.741561	-0.600301	0.816851	0.686967	-0.0384442	24.9181	15.7709	9.14724	6.62362	NM_011020	18415	Hspa4l	brown	3	40744495
ET5BAPu9LnuT_uzrKA	0.0782198	0.750262	-0.622149	0.784699	0.640888	0.090185	21.0768	13.0857	7.99111	5.09455	NM_173868	240690	St18	brown	1	6487231
xNS2pkhfFRSbbRTRSY	-0.0782025	0.750316	0.703533	-0.68758	-0.644692	0.023366	18.19	9.04418	9.14578	-0.1016	NM_175836	20742	Spnb2	brown	11	30099395
9or9CAjOOCye9exflE	0.0780927	0.750656	-0.267441	0.407111	0.336692	-0.090993	1.73681	1.1883	0.548506	0.639794	NM_172851	241175	Cntnap5b	brown	1	99772247
fhLj0xbE3Ukoe6t6UE	-0.0778759	0.751327	-0.624912	0.823002	0.487194	-0.1392	21.0459	16.4029	4.64307	11.7598	NM_144796	96935	Susd4	brown	1	182763860
Wkck_tL.s4yjsLu90U	-0.0776253	0.752104	-0.534307	0.815786	0.66193	-0.118094	25.3109	17.2466	8.06433	9.18226	NM_175489	237542	Osbpl8	brown	10	111164802
6JU6qJdwtGLA90vdxI	0.0770472	0.753895	-0.438402	0.496455	0.180622	-0.0835706	3.23891	2.42736	0.811549	1.61581	NM_027629	70974	Pgm2l1	brown	7	100227283
HlUzpCHheswfSZNdQo	0.0766453	0.755142	-0.462688	-0.125639	0.0910218	0.37972	6.32521	4.54461	1.7806	2.76402	NM_009426	22044	Trh	blue	6	92242061
KAXiI5iCfWoCkmeIJc	-0.0758776	0.757524	-0.651053	0.548185	0.107887	-0.0015683	8.40017	4.92396	3.47621	1.44774	NM_030680	19704	Upf1	brown	8	70331522
KTj3uusAERkj4wgKRc	0.0755616	0.758505	-0.460506	0.576886	0.837239	0.0206312	21.2418	12.9122	8.32954	4.58271	NM_011506	20916	Sucla2	green	14	73525319
fvd6HhK413wF_3uvFY	0.0750647	0.760049	-0.186815	0.613524	0.291755	-0.110364	7.52543	6.09223	1.43319	4.65904	XM_001481028	545156	Kalrn	brown	16	33969073
0gl1tXrkQXggkSOLik	0.0748944	0.760578	0.446946	-0.639432	-0.27754	0.194958	8.2348	6.41977	1.81503	4.60475	NM_019836	56412	Noa1	brown	5	77294169
37iOHn3uersoiwnLKg	-0.0746619	0.7613	0.350513	-0.129096	-0.0177512	-0.237119	0.620981	0.0539908	0.56699	-0.512999	NM_013761	27364	Srr	grey	11	74906359
EIXoSKl6VSuhmCmn1s	0.0742256	0.762657	0.366096	-0.408103	-0.643423	0.106955	5.99625	3.08933	2.90692	0.182406	NM_009381	21835	Thrsp	green	7	97412938
BNIJRTV6QhFNeCkeoc	-0.0740023	0.763351	0.442564	-0.281882	-0.321906	-0.0687403	1.37654	0.500344	0.876191	-0.375846	XM_001471475	101966	D8Ertd738e	brown	8	84246235
BRePB4IHjngCwdLuHQ	-0.072336	0.76854	-0.511482	0.623194	0.876944	-0.114245	24.8754	16.1943	8.68116	7.51309	NM_007450	11739	Slc25a4	green	8	46206797
3IaUhYHSn.WJih5uG4	0.0721631	0.769079	0.878216	-0.761725	-0.487238	-0.00715252	25.2245	11.7225	13.502	-1.7795	NM_009031	245688	Rbbp7	blue	X	162760402
ciJxeiFB5PvoAnOK6I	0.071894	0.769918	-0.547657	0.682256	0.127295	0.00505489	7.8434	6.15102	1.69238	4.45865	NM_174988	104010	Cdh22	brown	2	165111507
HAyFSJK.n9pHhIQJS4	-0.0717182	0.770466	-0.276067	0.268982	0.205892	-0.067793	1.33651	0.74843	0.588076	0.160355	NM_013642	19252	Dusp1	brown	17	26505590
uRVHiOkrM9Q7M69QwE	-0.0716593	0.77065	-0.50745	0.627894	0.53053	-0.0466876	13.1113	8.20436	4.90694	3.29742	NM_178404	78751	Zc3h6	brown	2	128967402
ZXSdfyDGRZinlffqEI	-0.0715785	0.770902	-0.278517	0.415404	0.0645219	-0.139876	1.4472	1.23087	0.216327	1.01455	XM_621219	71090	4933411G06Rik	brown	10	51756174
H.inSVhoStAl9Sl1_g	-0.0715549	0.770976	0.42363	-0.445283	-0.469665	-0.106566	4.66859	2.38528	2.28331	0.101974	NM_011116	18807	Pld3	brown	7	27532000
BkglItFgo91.1hmfos	-0.0715464	0.771002	0.541796	-0.72113	-0.577124	-0.0615397	15.4518	10.232	5.21981	5.01217	NM_019929	20610	Sumo3	brown	10	77606097
HPueeF_qfurV7ouook	-0.0707151	0.773597	-0.179752	0.0427262	0.117783	-0.0177808	1.31856	0.344231	0.974324	-0.630093	NM_021551	59049	Slc22a17	grey	14	54906727
KP6buU7zjTsX.QwqiM	0.0705669	0.774059	0.261393	0.0857809	0.359359	-0.0906215	1.23888	0.454064	0.784813	-0.330749	NM_146194	233489	Picalm	green	7	90130220
6UTR3kXeyi0X7wnfuE	0.0705055	0.774251	-0.444946	0.106162	-0.150411	0.308208	3.36186	0.476417	2.88545	-2.40903	NM_172469	209195	Clic6	grey	16	92485736
HknoyHjtjzo9uqXigQ	0.0703792	0.774645	-0.611227	0.814509	0.274032	-0.0945668	20.3118	16.2083	4.10345	12.1049	NM_016743	54003	Nell2	brown	15	95219451
B7KzT4b.hjigKI50iI	0.0699705	0.775922	-0.773361	0.777674	0.661986	0.153222	25.7221	6.04433	19.6777	-13.6334	NM_133891	100434	Slc44a1	green	4	53440413
QuHoHNAxH7v0oBe7LU	-0.0688464	0.779437	-0.3669	0.425368	0.81415	-0.114044	16.0695	11.8634	4.20605	7.65735	NM_178617	69352	Necab1	green	4	14952245
3ALg3_ip6Ijp0mvGIk	0.0683823	0.780889	-0.623678	0.612297	0.686329	0.120064	14.1275	5.93083	8.19664	-2.26581	NM_145427	246782	Atpaf2	brown	11	60400626
9r_hIVpC64cWsPsoEY	0.0681123	0.781734	0.0191626	0.447253	0.25565	-0.238806	4.88309	3.45323	1.42986	2.02337	NM_025282	17260	Mef2c	brown	13	83504034
ERR_54H_B5RSPNTXXU	0.0681077	0.781748	0.875668	-0.578505	-0.342183	-0.0400709	12.9678	8.24999	4.71783	3.53216	NM_020012	56736	Rnf14	blue	18	38296635
35TTpoZpS0rnXqda3Q	0.067944	0.782261	0.807565	-0.674414	-0.617293	0.0052031	22.02	9.23917	12.7808	-3.54166	NM_019758	56428	Mtch2	blue	2	90847155
617s0AftzDztFzsXKo	-0.0667163	0.786107	-0.448012	0.513433	0.902876	-0.121479	22.2526	17.237	5.01557	12.2214	NM_175155	70097	Sash1	green	10	8722219
KDsquqpv63.Touj3Uo	0.0655859	0.789653	-0.560318	0.419253	0.022621	0.097848	4.09952	1.78109	2.31843	-0.537332	NM_007653	12512	Cd63	blue	10	128908919
oQhCvByChiccfLdEx4	-0.06445	0.793221	-0.417636	0.719456	0.754605	-0.2545	19.9104	10.4049	9.50549	0.899402	NM_027531	72930	Ppp2r2b	brown	18	42637432
rSeULkokhCBeuFrhRM	-0.0643903	0.793408	0.897045	-0.654718	-0.385489	-0.22866	18.8443	10.0875	8.75683	1.33067	NM_019561	56205	Ensa	blue	3	95624980
3tTCSklWjo3EEAhOio	-0.0642397	0.793881	-0.405807	0.429458	0.145701	-0.0619942	2.9792	1.94794	1.03126	0.916677	NM_053145	93891	Pcdhb20	brown	18	37504264
NkxRVxVBVPcVQUgBOU	-0.0641091	0.794292	0.0464808	-0.52827	-0.211184	0.104079	2.89116	2.63962	0.251545	2.38807	NM_011187	19177	Psmb7	brown	2	38588036
WA2R5J0CUZ6IG0YF9o	-0.0638003	0.795263	0.663711	-0.731989	-0.615812	-0.0679548	18.1038	10.0981	8.00563	2.09252	NM_028754	74098	0610037L13Rik	brown	4	107889786
Z90sooLKF9iLqLesRU	0.0628481	0.798258	-0.176403	0.72955	0.165384	-0.181828	10.209	9.79708	0.411879	9.3852	NM_028922	74411	Ppapdc2	brown	19	28963920
Wet8x9C8KXCAHUnuAk	-0.0623346	0.799874	-0.522454	0.559239	0.889567	-0.0299297	21.8126	16.341	5.47161	10.8694	NM_023211	66477	Usmg5	green	19	47083471
x_e2cJRLPzojru_4Ws	0.0622665	0.800088	-0.519386	0.0479875	0.0311843	0.254069	3.60878	2.51038	1.0984	1.41198	NM_183427	237213	Glra2	blue	X	165129017
6nndSnnSABVXPBECJQ	-0.0620556	0.800753	0.713652	-0.807989	-0.433752	-0.0758452	19.8319	13.5867	6.24527	7.34141	NM_026369	67771	Arpc5	brown	1	152766542
ltCD2zLGJejcbtAe9Q	0.0620401	0.800801	-0.430795	0.638595	0.173183	0.0958133	8.90512	7.63804	1.26708	6.37096	NM_009573	22771	Zic1	brown	9	91358058
TlKSZ8wNBcE.MI.XeE	0.059499	0.808814	-0.283718	0.37043	0.777401	0.0124166	9.14551	7.89547	1.25004	6.64543	NM_008131	14645	Glul	green	1	153899944
HoAHoDfpDvvRPgZeCA	-0.0587899	0.811053	-0.440362	0.503972	0.894481	-0.00250768	22.1688	17.6783	4.49041	13.1879	NM_026517	68028	Rpl22l1	green	3	28805436
9qLdpyOX3qHKrk_4lI	0.0582778	0.81267	-0.360091	0.825668	0.372664	-0.114021	18.8187	17.524	1.29475	16.2292	NM_027230	228880	Prkcbp1	brown	2	165784152
iTvQNCm.n5JDqOn0ns	-0.0581605	0.813041	0.220127	-0.196067	-0.302557	-0.192146	0.829328	0.21209	0.617239	-0.405149	NM_020252	18189	Nrxn1	brown	17	90033644
NIOByL7T.3fR6O.PzA	-0.0580664	0.813339	-0.192505	0.351191	0.826031	-0.0217893	12.3749	11.2484	1.12647	10.122	XM_001473491	100039636	Atp6v0c-ps2	green	6	37805975
HGz87wYHDi7ZdCH9R4	0.0577718	0.81427	-0.701491	0.752485	0.738311	0.0489137	25.8569	12.6152	13.2417	-0.626477	NM_025555	66421	2410004B18Rik	brown	3	145938003
K5d3DgCYnv4cxoA7ng	-0.0575086	0.815102	-0.549809	0.350584	0.793325	0.109586	13.3911	10.5803	2.81076	7.76957	NM_008745	18212	Ntrk2	green	13	58806596
xPvUjF9L_gL.eIDohs	0.0574085	0.815419	-0.354692	0.298518	0.774146	0.198651	10.7181	9.19154	1.52655	7.66499	NM_023144	53610	Nono	green	X	101429318
QuU82sfN5wcn_AOXnk	-0.0572026	0.81607	-0.153155	0.212513	0.633635	-0.0786762	5.83883	4.79322	1.04561	3.74761	NM_027571	70839	P2ry12	green	3	59216271
EFc4OwUO6wJf5CC64U	0.0569762	0.816786	-0.48644	0.878241	0.525178	-0.11967	25.9271	21.7929	4.13415	17.6588	NM_001024849	329575	LOC329575	brown	2	177831791
c_iEK1xdd7qeQqEp_0	-0.0559806	0.819937	0.494141	-0.860363	-0.570193	0.133741	26.2021	20.807	5.39513	15.4118	NM_024432	66530	Ubxn6	brown	17	56067045
K46IDrot.quKPZ3qtQ	0.055344	0.821953	-0.253898	0.160782	0.127987	-0.169593	0.642998	0.137709	0.505288	-0.367579	NM_027935	71817	Tmem50a	grey	4	134897849
6KAqlKNqCe7h7VYoH0	0.0553315	0.821993	-0.507638	0.0895581	0.14698	0.298675	8.10954	6.21363	1.89592	4.31771	NM_013732	27220	Cartpt	blue	13	99898484
iXKXdPTfpKHj766JeQ	-0.0550582	0.822859	0.72596	-0.539174	-0.396127	-0.117337	11.7731	6.35022	5.42289	0.927333	NM_008409	16431	Itm2a	blue	X	107397099
0quekioFEkmngzwojc	0.0538679	0.826633	-0.630718	0.89385	0.441675	-0.051294	29.0946	23.5618	5.53277	18.0291	NM_008746	18213	Ntrk3	brown	7	78192362
ln0qzHfq..UrM87OF8	-0.0537863	0.826892	0.189885	0.0427366	0.241431	-0.0613883	1.90852	0.931408	0.977115	-0.0457074	NM_145553	230789	Fam76a	brown	4	132899213
rc.yg_H6H5xMovSH30	-0.0535571	0.827619	-0.509293	0.747501	0.657096	-0.204799	17.9772	11.9919	5.98534	6.00652	NM_172266	226856	Lpgat1	brown	1	191717834
lFapGg4721kGPkK71g	0.0528743	0.829786	0.727281	-0.551597	-0.463615	0.050148	12.6886	6.62045	6.06813	0.552322	NM_198609	225215	Rsl24d1	blue	9	73113469
9WfSAxiSU4RzE9M7JA	0.0519601	0.832689	-0.423592	0.78694	0.742669	-0.00813979	22.8899	14.1804	8.70954	5.47085	NM_010097	13602	Sparcl1	brown	5	104079111
cqdrdiugisihjHWFv8	0.0509901	0.835771	0.767981	-0.784687	-0.578044	-0.0230822	23.7619	7.76676	15.9951	-8.22834	NM_001079694	20384	Sfrs5	blue	12	80945504
B9V7d4diDApOJRRFSc	-0.050147	0.838452	0.44862	-0.73726	-0.251724	0.10004	12.3607	10.096	2.26468	7.83136	NM_001038637	14702	Gng2	brown	14	19872559
iuzsXJ7HMLL6.s4jrw	-0.0501317	0.838501	-0.696543	0.626338	0.854514	0.0419829	26.746	14.8453	11.9007	2.94462	XR_030993	100044779	LOC100044779	green	#N/A	#N/A
iRB0qn6UoPBzrepImo	-0.0489507	0.842259	-0.293972	0.406251	0.312162	-0.209078	2.0539	0.292292	1.76161	-1.46932	NM_138748	110854	Ppp2r4	blue	2	30416050
T5ek.u63bbSZJ6lxEQ	0.0454192	0.853518	0.799349	-0.603706	-0.201165	-0.0161928	12.6468	7.99813	4.64867	3.34946	NM_031165	15481	Hspa8	blue	9	40800984
Ba41inIqJ5Os37xwdI	-0.0444512	0.856609	0.468101	-0.622102	-0.345853	0.16886	9.24673	6.39591	2.85082	3.54508	NM_021604	11603	Agrn	brown	4	156165290
Hqyj2f9gNdSoRJU_Yg	0.0444168	0.856719	-0.578045	0.183134	-0.0536959	0.184101	3.97168	2.72252	1.24916	1.47336	NM_010923	18111	Nnat	blue	2	157560078
fncAER9xBPlVgnWEe0	0.0422642	0.863599	0.800202	-0.723949	-0.686392	-0.0136393	25.0578	8.76367	16.2942	-7.53048	NM_177769	270162	Elmod1	blue	9	53911460
io7yK0Bj_wuH0lz.dU	0.0403724	0.869654	-0.792278	0.753773	0.549514	0.0790474	22.6547	12.6552	9.99948	2.65573	NM_007904	13618	Ednrb	brown	14	103814625
rcIoCZJyQUqNseSqQ0	0.0403045	0.869871	0.766013	-0.698737	-0.318294	-0.040655	16.3949	8.19562	8.1993	-0.00367858	NM_018804	229521	Syt11	blue	3	88744700
HINEAuU3SR5R54lCVk	-0.039995	0.870862	-0.799761	0.696896	0.350057	0.0106118	14.466	5.80477	8.66122	-2.85644	NM_026504	52064	Coq5	blue	5	115279666
KkFfqbEjifqgv1NftU	-0.0399612	0.870971	-0.422385	0.157929	0.167741	-0.0122984	0.718725	0.395412	0.323314	0.0720977	NM_022653	50492	Thop1	blue	10	81070035
NlTW3hETQRK2AXkSUU	0.0397705	0.871581	0.759536	-0.756866	-0.668001	0.0271797	24.8779	12.1991	12.6788	-0.479684	NM_009143	20316	Sdf2	brown	11	78245746
cuCO3ZLXjkCghXug5U	-0.0388371	0.874572	-0.313073	0.686146	0.306452	-0.177569	10.5943	9.54473	1.04957	8.49517	NM_016877	53621	Cnot4	brown	6	35022066
cuwIIc5Hq4i7mkvleQ	0.0388208	0.874625	-0.413378	0.667394	0.137613	-0.187324	5.61597	4.90329	0.712687	4.1906	XM_001475257	100045963	LOC100045963	brown	#N/A	#N/A
BTtt1iEL_5xn_e7mdk	0.0388145	0.874645	-0.454361	0.109016	0.145044	0.251162	4.29018	3.40967	0.880516	2.52915	NM_016672	13195	Ddc	blue	11	11814101
ZkjHH1UiHXj33n0Ctc	-0.0386431	0.875194	0.620031	-0.52888	-0.0306274	-0.0165439	5.57571	2.22979	3.34592	-1.11613	NM_007835	13191	Dctn1	blue	6	83165920
Tr6zoiTwkwl8AIvkRM	0.037519	0.878799	-0.603572	0.567642	0.828696	0.120275	20.1109	12.4418	7.66908	4.77276	NM_010298	14658	Glrb	green	3	80843599
re6oeV4lF3RtH.Gd7s	-0.0369786	0.880533	0.72256	-0.701632	-0.416734	-0.100365	15.6498	3.93792	11.7119	-7.77396	NM_028408	72978	Cnih3	blue	1	181352628
ft7EAn3fwRuUwxHN94	-0.0352268	0.886156	-0.587281	0.67486	0.801335	0.0365837	20.6011	10.5706	10.0305	0.540154	XM_001477173	100041703	Gm13342	green	2	22410525
ZgOfVJNdBSfrkhJeHI	0.0347374	0.887728	0.789414	-0.771826	-0.570673	0.0422973	24.5394	8.11299	16.4264	-8.3134	NM_145455	218490	Btf3	blue	13	98309896
iMVHSAREweg9jyg6R0	0.0344519	0.888646	-0.546444	0.838302	0.672567	-0.0439613	27.8856	19.5241	8.36156	11.1625	NM_007808	13063	Cycs	brown	6	50562563
696ErKXo19S6En7lKI	0.0340513	0.889933	0.610883	-0.739905	-0.70672	0.0794637	20.7633	11.1696	9.5937	1.57587	NM_008287	15473	Hrsp12	brown	15	34484021
EW_2Vfd6BDEAGGImv0	0.0338734	0.890505	0.282566	-0.27055	-0.0699563	0.069309	1.22385	0.0822101	1.14164	-1.05943	NM_029971	110312	Pmch	grey	10	88091072
BjgQj7oAV4o9SBfoJ0	-0.0337805	0.890803	-0.685742	0.815627	0.757226	-0.0547531	30.7984	17.2535	13.5449	3.70868	NM_025544	66407	Mrps15	brown	4	126046925
6tIR6Ev_3.cNfrIceE	-0.0336311	0.891283	-0.45986	0.425587	0.841261	0.0351789	16.5329	12.7774	3.7555	9.02193	NM_008477	16709	Ktn1	green	14	47663756
T.x55_eZ_ycbPO6CiY	0.0328349	0.893843	0.773814	-0.428143	-0.232346	-0.108052	8.26655	6.149	2.11755	4.03145	NM_029478	75909	Tmem49	blue	11	86583865
cupqXVeJW3uuUlfLk8	0.0326167	0.894545	-0.487649	-0.0480823	-0.0736534	0.337005	7.87192	5.21701	2.65491	2.5621	NM_008161	14778	Gpx3	blue	11	54902453
i6CUBqSIAIUUKpU4J4	-0.0322942	0.895582	-0.542142	0.722275	0.443053	-0.179348	12.3478	8.94605	3.40178	5.54427	NM_023912	78891	Scyl1	brown	19	5758427
reZQR.d.sTPblBfeAI	0.0318214	0.897103	-0.358325	0.436358	0.126958	0.0395122	5.82708	4.02376	1.80333	2.22043	NM_010134	13799	En2	brown	5	28165696
iqgD53wP9cnsJ8Ldf4	-0.0316517	0.897649	0.404226	-0.31208	0.154865	-0.00609261	1.33477	0.472308	0.862462	-0.390154	NM_019410	18645	Pfn2	blue	3	57841895
6oCzAltHRnkfnJu1Ok	0.0315033	0.898127	-0.0382482	0.585846	0.516929	-0.223969	6.31085	4.28286	2.02799	2.25487	NM_028127	319710	Frmd6	brown	12	70825514
ieA6wBI1PdEqS66ZGU	-0.0312836	0.898834	-0.51221	0.637926	0.755125	-0.0592971	17.8871	7.58968	10.2975	-2.70778	NM_177351	235386	Hykk	brown	9	54917290
QrEggLTv6475Px9JIM	-0.0309566	0.899886	-0.368398	0.524148	0.654545	-0.0268014	9.95046	4.85293	5.09753	-0.244597	NM_025959	67089	Psmc6	green	14	45329824
9QX8TIsAFANbrr14Tg	-0.0287681	0.906933	-0.412497	0.533101	0.865821	-0.109824	20.0382	14.3744	5.66371	8.71073	NM_011699	22343	Lin7c	green	2	109890853
lWyLbe_AkCgHFGCrSQ	0.0281789	0.908832	-0.527088	0.79796	0.386077	0.00970784	16.8953	14.3828	2.51244	11.8704	NM_172696	12695	Inadl	brown	4	98395785
E5UV.6uaKQN4EE_uEU	-0.0281134	0.909043	-0.715334	0.391507	0.200131	0.0539331	5.83232	3.96494	1.86738	2.09756	NM_007428	11606	Agt	blue	8	124556534
96A_lzFKI2DVIbJ5Hs	0.0273147	0.911617	0.914597	-0.628831	-0.304132	-0.0955857	18.2746	11.3699	6.90465	4.46529	NM_027439	70495	Atp6ap2	blue	X	12587801
iLnmcuifmtmHgmmQIc	-0.0258603	0.916307	0.895144	-0.63401	-0.521458	-0.137068	19.6617	11.2163	8.44533	2.77099	NM_134017	108645	Mat2b	blue	11	40679314
Qviq4B56f8ws3_PE4c	-0.0254855	0.917516	-0.271319	0.678401	0.648034	-0.232311	12.6592	8.13785	4.52138	3.61647	NM_178633	77113	Klhl2	brown	8	64739863
lSKKBU6MSNCssW7wuc	0.0254372	0.917672	-0.486867	0.854253	0.491122	-0.127155	21.503	18.1269	3.37606	14.7509	NM_019562	56207	Uchl5	brown	1	143777278
HZWCFQl0kvf6PDqQmo	0.0252901	0.918146	0.767739	-0.727171	-0.452238	-0.0371031	17.4116	6.20207	11.2095	-5.00745	NM_009311	21333	Tac1	blue	6	7554879
KFk4iIsPkk4vA1wCXI	0.0245456	0.920549	-0.576978	0.659059	0.906183	0.0950169	30.4369	18.5305	11.9064	6.62409	NM_178621	70911	Phyhipl	green	10	70557682
rZaV7qlGn8umX.mL0Q	0.0244943	0.920714	0.808063	-0.451592	-0.211442	-0.198559	7.92602	6.01693	1.90909	4.10785	NM_011899	24067	Srp54	blue	12	55089202
9RJeqCpL2nkuCAiIoI	0.0242862	0.921386	-0.531599	0.827279	0.488189	-0.117147	21.5067	17.9265	3.58016	14.3464	NM_031396	83674	Cnnm1	brown	19	43440436
QrRJEydNFe899N_Q7o	-0.0234085	0.924219	-0.499367	0.355722	-0.0895573	0.113955	2.10889	1.11351	0.995385	0.118122	NM_013823	16591	Kl	brown	5	150952607
EPU_Hu57DuoA7Tv.RI	-0.0225442	0.92701	-0.49883	0.544221	0.833379	0.0211678	19.7591	12.5502	7.20893	5.34123	NM_008866	18777	Lypla1	green	1	4807788
cY4FVLIwB84J53oBz0	0.0217803	0.929477	-0.173512	0.116637	0.700998	0.0713914	5.79373	5.50474	0.28899	5.21575	NM_178616	69077	Psmd11	green	11	80428615
W4CI1KJhIqMJ.GJhmk	0.0215412	0.930249	-0.700541	0.888536	0.395238	-0.0772944	28.3832	21.341	7.04218	14.2988	NM_011221	19291	Purb	brown	11	6467599
ivv05ARb7BQCfeR.n0	-0.0211268	0.931588	-0.767018	0.364222	0.296942	0.269686	8.8002	6.28158	2.51862	3.76297	NM_009263	20750	Spp1	blue	5	104435118
BbUfVEj59yTqe7sBek	-0.0210697	0.931773	-0.434984	0.535765	0.0628651	-0.00176792	8.49014	6.68504	1.8051	4.87995	NM_183144	212111	Inpp5a	brown	7	139389109
if5Hi473W3DaQzqpJ4	-0.0208981	0.932327	-0.605686	0.738465	0.226656	-0.0455239	13.7079	10.3783	3.32959	7.04874	NM_144925	233833	Tnrc6a	brown	7	123123885
xnx7ijE2CcOSlY55eA	-0.0208685	0.932423	0.772272	-0.84464	-0.424481	-0.0069456	27.4144	18.6077	8.8067	9.80099	NM_027855	381629	Atraid	brown	5	31048640
B4_X_r.uxIc.__M9Dg	-0.0200006	0.935228	-0.369821	0.343573	0.855488	0.0663705	15.4229	13.0139	2.40901	10.6049	NM_009190	20479	Vps4b	green	1	106764071
TuCOp9tOr5kurOmlqk	0.0178364	0.942225	-0.130886	0.049557	0.122563	-0.00908839	0.380312	0.070729	0.309583	-0.238854	NM_025946	67067	Romo1	grey	2	156144153
9wzrNEgxJYtJA5HgGg	0.0177487	0.942508	-0.281432	0.37198	0.867146	-0.0817234	14.9713	13.124	1.84726	11.2768	NM_027139	108143	Taf9	green	13	100651343
Q9L6KwrtXp3QooVztw	-0.0171589	0.944416	-0.111485	0.59955	0.0946945	-0.185808	5.33322	4.98437	0.34885	4.63552	NM_001008533	11539	Adora1	brown	1	134199223
0FIHvLPn7jn8vKvLMw	-0.0170583	0.944741	-0.482826	0.716234	0.582977	0.0372515	13.5936	9.13091	4.46266	4.66825	NM_011584	353187	Nr1d2	brown	14	18204054
cAQbsy5cQPs4BV.wUc	0.0164095	0.94684	-0.102608	0.506077	0.740695	-0.167148	9.8777	6.31228	3.56542	2.74686	NM_008927	26395	Map2k1	green	9	64185770
rEUaxeCqme3de13uSM	0.0157457	0.948988	-0.229902	0.653651	0.344732	-0.185189	6.55325	5.5195	1.03375	4.48575	NM_178257	230828	Il22ra1	brown	4	135728172
9Kj_fS8reOI7lOtMJQ	-0.0145895	0.952729	-0.606668	0.179835	0.267307	0.215638	8.31091	6.50267	1.80824	4.69443	NM_173391	216343	Tph2	blue	10	115078641
TKiRCLEUIUiL_Ir9KI	-0.0143233	0.953591	-0.131648	0.438456	0.340678	-0.272442	2.19285	1.46396	0.728897	0.73506	NM_008839	18706	Pik3ca	brown	3	32397671
oVIUp0kET4t_r1KBfk	0.0140868	0.954357	-0.288799	0.725406	0.235665	-0.250786	11.7378	10.7844	0.953324	9.83111	NM_007928	13728	Mark2	brown	19	7275396
xhABiUttPIjZ3x9AKA	-0.0136804	0.955672	-0.681682	0.820576	0.667551	-0.0492789	29.8518	18.9587	10.8931	8.06555	NM_009462	22224	Usp10	brown	8	119910360
lB0p.1iYoebhuXqIpA	0.0130365	0.957757	0.794196	-0.797685	-0.501654	0.0598517	24.6785	8.79132	15.8871	-7.09581	NM_009031	245688	Rbbp7	blue	X	162760402
lR6h6fQvXVfdf4kT2o	0.012918	0.95814	-0.253699	0.300188	-0.00634022	-0.0472839	1.13718	0.682959	0.454224	0.228735	NM_016920	11975	Atp6v0a1	brown	11	101009452
9k2n0aNqiOX2H8O.V4	-0.0126118	0.959132	0.727991	-0.708513	-0.637529	-0.0031989	21.7228	7.85118	13.8716	-6.02044	NM_026267	67602	Necap1	blue	6	122874557
KRV.UmPW5fi7t5u.EU	-0.0125717	0.959261	-0.709926	0.629055	0.395662	0.0125755	10.6167	6.01163	4.60506	1.40657	NM_008138	14678	Gnai2	brown	9	107614138
cGOilAsCqEcLxRoBdI	0.0123996	0.959819	-0.55517	0.79987	0.457241	-0.0602878	17.1055	13.3369	3.7686	9.56828	NM_177185	320538	Ubn2	brown	6	38433950
rd4Pc6y7CxLdLueMT4	-0.0115767	0.962484	-0.605159	0.67251	0.689929	-0.0414759	19.1158	9.73523	9.38054	0.354691	NM_029814	76959	Chmp5	brown	4	40948407
K0diUkUW90ZXieSEnI	0.0108628	0.964796	0.872325	-0.622574	-0.360287	-0.0311889	15.0009	8.95278	6.04817	2.90461	NM_009366	21807	Tsc22d1	blue	14	76414961
EKVzl90S96l03Sy6vI	0.0108516	0.964832	0.0407786	-0.243148	-0.63285	0.113112	5.08618	3.94636	1.13983	2.80653	NM_134129	28000	Prpf19	green	19	10888156
K_OwlGneVK0KtGkIK0	0.0104163	0.966242	-0.325428	-0.201201	0.0522409	0.343753	1.63424	0.263065	1.37118	-1.10812	NM_008218	15122	Hba-a1	grey	11	32283511
Wt4_n7IPvMjxbk8kSM	0.0104077	0.96627	-0.444909	0.577005	0.808768	-0.0844457	18.1089	10.773	7.33591	3.43704	NM_009409	21974	Top2b	green	14	16365179
ZXz.aKARey.5L6dUmI	-0.00893426	0.971043	0.932994	-0.629721	-0.431626	-0.158657	20.4599	12.4553	8.0046	4.45069	NM_027439	70495	Atp6ap2	blue	X	12587801
NWKfr6oDrcgLReoMFU	0.00892718	0.971066	-0.213967	-0.0853543	-0.271338	0.251355	1.78667	0.874152	0.912517	-0.038365	NM_022420	64297	Gprc5b	green	7	118972040
xvEivkjvEjtGUSggEg	0.00880497	0.971462	-0.640699	0.747899	0.545266	-0.0127636	16.9007	11.2259	5.67473	5.55122	NM_172253	28071	Twistnb	brown	12	33429624
ugkXgPhyX.XOyAHQE4	-0.00852287	0.972376	-0.397964	0.355872	0.70096	0.107684	7.33437	5.77698	1.55739	4.2196	NM_172588	218442	Serinc5	green	13	92611138
TN_q9MzUi0LS0FyFDo	0.0075599	0.975496	-0.372927	0.512604	0.471953	0.0283762	5.08275	3.42705	1.65569	1.77136	XM_001476743	100046746	LOC100046746	brown	#N/A	#N/A
0ko_XeqF2.6gf9_qe8	0.00735121	0.976172	-0.0841093	0.161827	0.0735915	-0.141297	1.00166	0.213232	0.788432	-0.5752	NM_009128	20250	Scd2	grey	19	44293676
9JCB_tu4xN0kPxdPek	-0.00732757	0.976249	0.658946	-0.191568	-0.139003	-0.231672	3.07977	2.50552	0.574251	1.93127	XR_032844	100046320	LOC100046320	blue	#N/A	#N/A
9XzeveFLu7sH9QjeKo	0.00711784	0.976929	-0.587861	0.843453	0.492842	-0.0828754	21.7065	17.636	4.07049	13.5655	NM_172544	18191	Nrxn3	brown	12	88722876
NqLoOUkPTpJJwysCWs	0.00657783	0.978679	-0.624291	0.451204	0.27382	0.139761	5.20578	1.83791	3.36787	-1.52996	NM_025312	66042	Sostdc1	brown	12	36314169
TnShGCh9yIEBur.guE	-0.00622588	0.979819	-0.601744	0.872046	0.536571	-0.127807	27.5984	21.0511	6.54731	14.5038	NM_001081309	75669	Pik3r4	brown	9	105642995
xnikIhaHinu4gr.4V0	-0.00607124	0.98032	0.804702	-0.324312	-0.471965	-0.296963	9.69564	6.76888	2.92676	3.84213	NM_019824	56378	Arpc3	blue	5	122391878
9.CcuN6Qe5qmlcCd78	0.00577666	0.981275	-0.291143	0.627888	0.444511	-0.0873178	8.34623	6.78652	1.55971	5.22681	NM_008748	18218	Dusp8	brown	7	142079490
WKCVDQ.SKjVPHwtfAo	0.00563942	0.98172	-0.418543	0.721753	0.453516	-0.179939	13.4792	10.3807	3.09856	7.28209	NM_008618	17449	Mdh1	brown	11	21556787
rBBWKCppJCauedN5eg	-0.00561784	0.98179	-0.05729	0.276122	0.161769	-0.304841	1.3532	0.348116	1.00508	-0.656965	NM_080555	67916	Ppap2b	grey	4	105157347
r98HsPjr75bDLM_Xs8	0.00558709	0.981889	-0.467522	0.752715	0.788955	-0.0354758	27.4571	14.8288	12.6284	2.20043	NM_013507	13690	Eif4g2	brown	7	111067985
lp47wIs6fcq4uK6dJo	0.00410101	0.986706	-0.495725	0.644567	0.339617	-0.171678	9.73622	7.03373	2.7025	4.33123	NM_001008533	11539	Adora1	brown	1	134199223
KmXTxYxzsIgOINTmxI	-0.0038201	0.987617	-0.664061	0.807671	0.731449	-0.0629794	31.6539	17.8012	13.8527	3.94853	NM_025550	66413	Psmd6	brown	14	14112184
c0LQaUgB3RffVlQChc	-0.00309263	0.989975	-0.487085	0.859004	0.314937	-0.119528	21.6742	19.2202	2.45396	16.7663	NM_023672	72475	Ssbp3	brown	4	106910701
ZQA7uS_qeiI6dLrwiQ	-0.00247642	0.991972	-0.714275	0.745301	0.683291	0.0146484	22.2814	10.7986	11.4828	-0.684162	NM_026282	67629	Spc24	brown	9	21755442
WqQj3JQijQ7mj4kTQk	0.00237014	0.992317	-0.490564	0.603559	0.745332	-0.104667	15.9728	7.71005	8.26271	-0.552657	NM_011468	20755	Sprr2a	green	3	92215835
QIFExQlKbrpkZfw1SQ	0.00232758	0.992455	-0.47433	0.619068	0.573969	-0.0777071	12.4998	3.61456	8.88527	-5.27072	NM_001025566	12660	Chka	green	19	3851585
ZupOHESfFKteCEpK3s	-0.0021757	0.992947	-0.239873	0.0931051	-0.117007	-0.0997983	0.676824	0.0887867	0.588038	-0.499251	NM_008417	16490	Kcna2	grey	3	107101567
E4lIEXVzKaiASVAUSg	-0.000775569	0.997486	-0.477371	0.726157	0.410944	-0.0759598	13.8029	11.4009	2.40203	8.99888	NM_027230	228880	Prkcbp1	brown	2	165784152
0a4KYSS_vokBNVQL3E	0.000480684	0.998442	0.0985449	-0.345547	-0.423488	0.0411649	4.14136	2.78645	1.35491	1.43154	NM_007393	11461	Actb	brown	5	142903115

## Sheet: R8B6 blue
Overlap Results
Collection(s):	H
# overlaps shown:	8
# genesets in collections:	50
# genes in comparison (n):	114
# genes in universe (N):	45956
Gene Set Name	# Genes in Gene Set (K)	Description	# Genes in Overlap (k)	k/K	p-value	FDR q-value
HALLMARK_UV_RESPONSE_UP	158	Genes up-regulated in response to ultraviolet (UV) radiation.	7	0.0443	1.5e-07	7.51e-06
HALLMARK_REACTIVE_OXIGEN_SPECIES_PATHWAY	49	Genes up-regulated by reactive oxigen species (ROS).	4	0.0816	6.98e-06	0.000175
HALLMARK_ADIPOGENESIS	200	Genes up-regulated during adipocyte differentiation (adipogenesis).	6	0.03	1.14e-05	0.00019
HALLMARK_KRAS_SIGNALING_UP	200	Genes up-regulated by KRAS activation.	5	0.025	0.000148	0.00186
HALLMARK_FATTY_ACID_METABOLISM	158	Genes encoding proteins involved in metabolism of fatty acids.	4	0.0253	0.000669	0.00669
HALLMARK_IL2_STAT5_SIGNALING	200	Genes up-regulated by STAT5 in response to IL2 stimulation.	4	0.02	0.0016	0.0114
HALLMARK_OXIDATIVE_PHOSPHORYLATION	200	Genes encoding proteins involved in oxidative phosphorylation.	4	0.02	0.0016	0.0114
HALLMARK_UV_RESPONSE_DN	144	Genes down-regulated in response to ultraviolet (UV) radiation.	3	0.0208	0.00562	0.0351
Gene/Gene Set Overlap Matrix
Entrez Gene Id	Gene Symbol	Gene Description	HALLMARK_UV_RESPONSE_UP	HALLMARK_REACTIVE_OXIGEN_SPECIES_PATHWAY	HALLMARK_ADIPOGENESIS	HALLMARK_KRAS_SIGNALING_UP	HALLMARK_FATTY_ACID_METABOLISM	HALLMARK_IL2_STAT5_SIGNALING	HALLMARK_OXIDATIVE_PHOSPHORYLATION	HALLMARK_UV_RESPONSE_DN
2878	GPX3	glutathione peroxidase 3 (plasma)	HALLMARK_UV_RESPONSE_UP	HALLMARK_REACTIVE_OXIGEN_SPECIES_PATHWAY	HALLMARK_ADIPOGENESIS
10494	STK25	serine/threonine kinase 25	HALLMARK_UV_RESPONSE_UP	HALLMARK_REACTIVE_OXIGEN_SPECIES_PATHWAY
760	CA2	carbonic anhydrase II	HALLMARK_UV_RESPONSE_UP			HALLMARK_KRAS_SIGNALING_UP	HALLMARK_FATTY_ACID_METABOLISM	HALLMARK_IL2_STAT5_SIGNALING
10125	RASGRP1	RAS guanyl releasing protein 1 (calcium and DAG-regulated)	HALLMARK_UV_RESPONSE_UP
51083	GAL	galanin prepropeptide	HALLMARK_UV_RESPONSE_UP
1267	CNP	2',3'-cyclic nucleotide 3' phosphodiesterase	HALLMARK_UV_RESPONSE_UP
7037	TFRC	transferrin receptor (p90, CD71)	HALLMARK_UV_RESPONSE_UP
4720	NDUFS2	NADH dehydrogenase (ubiquinone) Fe-S protein 2, 49kDa (NADH-coenzyme Q reductase)		HALLMARK_REACTIVE_OXIGEN_SPECIES_PATHWAY					HALLMARK_OXIDATIVE_PHOSPHORYLATION
5524	PPP2R4	protein phosphatase 2A activator, regulatory subunit 4		HALLMARK_REACTIVE_OXIGEN_SPECIES_PATHWAY
3421	IDH3G	isocitrate dehydrogenase 3 (NAD+) gamma			HALLMARK_ADIPOGENESIS		HALLMARK_FATTY_ACID_METABOLISM		HALLMARK_OXIDATIVE_PHOSPHORYLATION
23788	MTCH2	mitochondrial carrier 2			HALLMARK_ADIPOGENESIS
376497	SLC27A1	solute carrier family 27 (fatty acid transporter), member 1			HALLMARK_ADIPOGENESIS
5495	PPM1B	protein phosphatase, Mg2+/Mn2+ dependent, 1B			HALLMARK_ADIPOGENESIS
84274	COQ5	coenzyme Q5 homolog, methyltransferase (S. cerevisiae)			HALLMARK_ADIPOGENESIS
6696	SPP1	secreted phosphoprotein 1				HALLMARK_KRAS_SIGNALING_UP		HALLMARK_IL2_STAT5_SIGNALING
27344	PCSK1N	proprotein convertase subtilisin/kexin type 1 inhibitor				HALLMARK_KRAS_SIGNALING_UP
9892	SNAP91	synaptosomal-associated protein, 91kDa homolog (mouse)				HALLMARK_KRAS_SIGNALING_UP
90865	IL33	interleukin 33				HALLMARK_KRAS_SIGNALING_UP
4190	MDH1	malate dehydrogenase 1, NAD (soluble)					HALLMARK_FATTY_ACID_METABOLISM		HALLMARK_OXIDATIVE_PHOSPHORYLATION
5162	PDHB	pyruvate dehydrogenase (lipoamide) beta					HALLMARK_FATTY_ACID_METABOLISM		HALLMARK_OXIDATIVE_PHOSPHORYLATION
23208	SYT11	synaptotagmin XI						HALLMARK_IL2_STAT5_SIGNALING
23413	NCS1	neuronal calcium sensor 1						HALLMARK_IL2_STAT5_SIGNALING
92	ACVR2A	activin A receptor, type IIA								HALLMARK_UV_RESPONSE_DN
490	ATP2B1	ATPase, Ca++ transporting, plasma membrane 1								HALLMARK_UV_RESPONSE_DN
3638	INSIG1	insulin induced gene 1								HALLMARK_UV_RESPONSE_DN
1615	DARS	aspartyl-tRNA synthetase
9607	CARTPT	CART prepropeptide
7941	PLA2G7	phospholipase A2, group VII (platelet-activating factor acetylhydrolase, plasma)
3547	IGSF1	immunoglobulin superfamily, member 1
3433	IFIT2	interferon-induced protein with tetratricopeptide repeats 2
8848	TSC22D1	TSC22 domain family, member 1
6456	SH3GL2	SH3-domain GRB2-like 2
967	CD63	CD63 molecule
10094	ARPC3	actin related protein 2/3 complex, subunit 3, 21kDa
5308	PITX2	paired-like homeodomain 2
5931	RBBP7	retinoblastoma binding protein 7
5217	PFN2	profilin 2
10432	RBM14	RNA binding motif protein 14
3312	HSPA8	heat shock 70kDa protein 8
4208	MEF2C	myocyte enhancer factor 2C
1644	DDC	dopa decarboxylase (aromatic L-amino acid decarboxylase)
3098	HK1	hexokinase 1
3699	ITIH3	inter-alpha-trypsin inhibitor heavy chain 3
9771	RAPGEF5	Rap guanine nucleotide exchange factor (GEF) 5
1982	EIF4G2	eukaryotic translation initiation factor 4 gamma, 2
1639	DCTN1	dynactin 1
10159	ATP6AP2	ATPase, H+ transporting, lysosomal accessory protein 2
10493	VAT1	vesicle amine transport protein 1 homolog (T. californica)
10625	IVNS1ABP	influenza virus NS1A binding protein
10633	RASL10A	RAS-like, family 10, member A
10658	CELF1	CUGBP, Elav-like family member 1
11069	RAPGEF4	Rap guanine nucleotide exchange factor (GEF) 4
1108	CHD4	chromodomain helicase DNA binding protein 4
11180	WDR6	WD repeat domain 6
121278	TPH2	tryptophan hydroxylase 2
126119	JOSD2	Josephin domain containing 2
149111	CNIH3	cornichon homolog 3 (Drosophila)
153572	IRX2	iroquois homeobox 2
1655	DDX5	DEAD (Asp-Glu-Ala-Asp) box polypeptide 5
183	AGT	angiotensinogen (serpin peptidase inhibitor, clade A, member 8)
201780	SLC10A4	solute carrier family 10 (sodium/bile acid cotransporter family), member 4
2029	ENSA	endosulfine alpha
221061	FAM171A1	family with sequence similarity 171, member A1
221692	PHACTR1	phosphatase and actin regulator 1
222008	VSTM2A	V-set and transmembrane domain containing 2A
222068	TMED4	transmembrane emp24 protein transport domain containing 4
2257	FGF12	fibroblast growth factor 12
23400	ATP13A2	ATPase type 13A2
254778	C8orf46	chromosome 8 open reading frame 46
25977	NECAP1	NECAP endocytosis associated 1
26528	DAZAP1	DAZ associated protein 1
2664	GDI1	GDP dissociation inhibitor 1
27072	VPS41	vacuolar protein sorting 41 homolog (S. cerevisiae)
27241	BBS9	Bardet-Biedl syndrome 9
2742	GLRA2	glycine receptor, alpha 2
27430	MAT2B	methionine adenosyltransferase II, beta
2823	GPM6A	glycoprotein M6A
3190	HNRNPK	heterogeneous nuclear ribonucleoprotein K
3202	HOXA5	homeobox A5
3215	HOXB5	homeobox B5
339287	MSL1	male-specific lethal 1 homolog (Drosophila)
3745	KCNB1	potassium voltage-gated channel, Shab-related subfamily, member 1
4133	MAP2	microtubule-associated protein 2
4336	MOBP	myelin-associated oligodendrocyte basic protein
4637	MYL6	myosin, light chain 6, alkali, smooth muscle and non-muscle
4692	NDN	necdin homolog (mouse)
4782	NFIC	nuclear factor I/C (CCAAT-binding transcription factor)
4826	NNAT	neuronatin
51187	RSL24D1	ribosomal L24 domain containing 1
534	ATP6V1G2	ATPase, H+ transporting, lysosomal 13kDa, V1 subunit G2
551	AVP	arginine vasopressin
55531	ELMOD1	ELMO/CED-12 domain containing 1
57649	PHF12	PHD finger protein 12
6430	SRSF5	serine/arginine-rich splicing factor 5
64850	AGXT2L1	alanine-glyoxylate aminotransferase 2-like 1
6565	SLC15A2	solute carrier family 15 (H+/peptide transporter), member 2
6571	SLC18A2	solute carrier family 18 (vesicular monoamine), member 2
6729	SRP54	signal recognition particle 54kDa
6863	TAC1	tachykinin, precursor 1
689	BTF3	basic transcription factor 3
7064	THOP1	thimet oligopeptidase 1
7200	TRH	thyrotropin-releasing hormone
7259	TSPYL1	TSPY-like 1
7341	SUMO1	SMT3 suppressor of mif two 3 homolog 1 (S. cerevisiae)
7536	SF1	splicing factor 1
79191	IRX3	iroquois homeobox 3
80333	KCNIP4	Kv channel interacting protein 4
81671	VMP1	vacuole membrane protein 1
84246	MED10	mediator complex subunit 10
85012	TCEAL3	transcription elongation factor A (SII)-like 3
8788	DLK1	delta-like 1 homolog (Drosophila)
9452	ITM2A	integral membrane protein 2A
9604	RNF14	ring finger protein 14
9741	LAPTM4A	lysosomal protein transmembrane 4 alpha

## Sheet: R8B6 brown
Overlap Results
Collection(s):	H
# overlaps shown:	14
# genesets in collections:	50
# genes in comparison (n):	207
# genes in universe (N):	45956
Gene Set Name	# Genes in Gene Set (K)	Description	# Genes in Overlap (k)	k/K	p-value	FDR q-value
HALLMARK_GLYCOLYSIS	200	Genes encoding proteins involved in glycolysis and gluconeogenesis.	8	0.04	3.89e-06	0.000195
HALLMARK_UV_RESPONSE_UP	158	Genes up-regulated in response to ultraviolet (UV) radiation.	7	0.0443	8.15e-06	0.000204
HALLMARK_COMPLEMENT	200	Genes encoding components of the complement system, which is part of the innate immune system.	6	0.03	0.00031	0.00517
HALLMARK_UV_RESPONSE_DN	144	Genes down-regulated in response to ultraviolet (UV) radiation.	5	0.0347	0.000512	0.0064
HALLMARK_REACTIVE_OXIGEN_SPECIES_PATHWAY	49	Genes up-regulated by reactive oxigen species (ROS).	3	0.0612	0.00142	0.0142
HALLMARK_HYPOXIA	200	Genes up-regulated in response to low oxygen levels (hypoxia).	5	0.025	0.0022	0.0184
HALLMARK_NOTCH_SIGNALING	32	Genes up-regulated by activation of Notch signaling.	2	0.0625	0.00916	0.0466
HALLMARK_EPITHELIAL_MESENCHYMAL_TRANSITION	200	Genes defining epithelial-mesenchymal transition, as in wound healing, fibrosis and metastasis.	4	0.02	0.013	0.0466
HALLMARK_ESTROGEN_RESPONSE_LATE	200	Genes defining late response to estrogen.	4	0.02	0.013	0.0466
HALLMARK_MITOTIC_SPINDLE	200	Genes important for mitotic spindle assembly.	4	0.02	0.013	0.0466
HALLMARK_MTORC1_SIGNALING	200	Genes up-regulated through activation of mTORC1 complex.	4	0.02	0.013	0.0466
HALLMARK_MYC_TARGETS_V1	200	A subgroup of genes regulated by MYC - version 1 (v1).	4	0.02	0.013	0.0466
HALLMARK_MYOGENESIS	200	Genes involved in development of skeletal muscle (myogenesis).	4	0.02	0.013	0.0466
HALLMARK_OXIDATIVE_PHOSPHORYLATION	200	Genes encoding proteins involved in oxidative phosphorylation.	4	0.02	0.013	0.0466
Gene/Gene Set Overlap Matrix
Entrez Gene Id	Gene Symbol	Gene Description	HALLMARK_GLYCOLYSIS	HALLMARK_UV_RESPONSE_UP	HALLMARK_COMPLEMENT	HALLMARK_UV_RESPONSE_DN	HALLMARK_REACTIVE_OXIGEN_SPECIES_PATHWAY	HALLMARK_HYPOXIA	HALLMARK_NOTCH_SIGNALING	HALLMARK_EPITHELIAL_MESENCHYMAL_TRANSITION	HALLMARK_ESTROGEN_RESPONSE_LATE	HALLMARK_MITOTIC_SPINDLE	HALLMARK_MTORC1_SIGNALING	HALLMARK_MYC_TARGETS_V1	HALLMARK_MYOGENESIS	HALLMARK_OXIDATIVE_PHOSPHORYLATION
5214	PFKP	phosphofructokinase, platelet	HALLMARK_GLYCOLYSIS				HALLMARK_REACTIVE_OXIGEN_SPECIES_PATHWAY	HALLMARK_HYPOXIA
1634	DCN	decorin	HALLMARK_GLYCOLYSIS					HALLMARK_HYPOXIA		HALLMARK_EPITHELIAL_MESENCHYMAL_TRANSITION
7167	TPI1	triosephosphate isomerase 1	HALLMARK_GLYCOLYSIS					HALLMARK_HYPOXIA					HALLMARK_MTORC1_SIGNALING
375790	AGRN	agrin	HALLMARK_GLYCOLYSIS												HALLMARK_MYOGENESIS
1738	DLD	dihydrolipoamide dehydrogenase	HALLMARK_GLYCOLYSIS													HALLMARK_OXIDATIVE_PHOSPHORYLATION
4190	MDH1	malate dehydrogenase 1, NAD (soluble)	HALLMARK_GLYCOLYSIS													HALLMARK_OXIDATIVE_PHOSPHORYLATION
25796	PGLS	6-phosphogluconolactonase	HALLMARK_GLYCOLYSIS
27087	B3GAT1	beta-1,3-glucuronyltransferase 1 (glucuronosyltransferase P)	HALLMARK_GLYCOLYSIS
10125	RASGRP1	RAS guanyl releasing protein 1 (calcium and DAG-regulated)		HALLMARK_UV_RESPONSE_UP	HALLMARK_COMPLEMENT
10494	STK25	serine/threonine kinase 25		HALLMARK_UV_RESPONSE_UP			HALLMARK_REACTIVE_OXIGEN_SPECIES_PATHWAY
2353	FOS	FBJ murine osteosarcoma viral oncogene homolog		HALLMARK_UV_RESPONSE_UP				HALLMARK_HYPOXIA			HALLMARK_ESTROGEN_RESPONSE_LATE
2354	FOSB	FBJ murine osteosarcoma viral oncogene homolog B		HALLMARK_UV_RESPONSE_UP
2011	MARK2	MAP/microtubule affinity-regulating kinase 2		HALLMARK_UV_RESPONSE_UP
4885	NPTX2	neuronal pentraxin II		HALLMARK_UV_RESPONSE_UP
4916	NTRK3	neurotrophic tyrosine kinase, receptor, type 3		HALLMARK_UV_RESPONSE_UP
2771	GNAI2	guanine nucleotide binding protein (G protein), alpha inhibiting activity polypeptide 2			HALLMARK_COMPLEMENT
4504	MT3	metallothionein 3			HALLMARK_COMPLEMENT
5290	PIK3CA	phosphoinositide-3-kinase, catalytic, alpha polypeptide			HALLMARK_COMPLEMENT
54331	GNG2	guanine nucleotide binding protein (G protein), gamma 2			HALLMARK_COMPLEMENT
9097	USP14	ubiquitin specific peptidase 14 (tRNA-guanine transglycosylase)			HALLMARK_COMPLEMENT
1843	DUSP1	dual specificity phosphatase 1				HALLMARK_UV_RESPONSE_DN		HALLMARK_HYPOXIA
6310	ATXN1	ataxin 1				HALLMARK_UV_RESPONSE_DN
4781	NFIB	nuclear factor I/B				HALLMARK_UV_RESPONSE_DN
8997	KALRN	kalirin, RhoGEF kinase				HALLMARK_UV_RESPONSE_DN
9975	NR1D2	nuclear receptor subfamily 1, group D, member 2				HALLMARK_UV_RESPONSE_DN
4155	MBP	myelin basic protein					HALLMARK_REACTIVE_OXIGEN_SPECIES_PATHWAY
1840	DTX1	deltex homolog 1 (Drosophila)							HALLMARK_NOTCH_SIGNALING
6934	TCF7L2	transcription factor 7-like 2 (T-cell specific, HMG-box)							HALLMARK_NOTCH_SIGNALING
649	BMP1	bone morphogenetic protein 1								HALLMARK_EPITHELIAL_MESENCHYMAL_TRANSITION
1314	COPA	coatomer protein complex, subunit alpha								HALLMARK_EPITHELIAL_MESENCHYMAL_TRANSITION
7168	TPM1	tropomyosin 1 (alpha)								HALLMARK_EPITHELIAL_MESENCHYMAL_TRANSITION
928	CD9	CD9 molecule									HALLMARK_ESTROGEN_RESPONSE_LATE		HALLMARK_MTORC1_SIGNALING
1717	DHCR7	7-dehydrocholesterol reductase									HALLMARK_ESTROGEN_RESPONSE_LATE		HALLMARK_MTORC1_SIGNALING
22824	HSPA4L	heat shock 70kDa protein 4-like									HALLMARK_ESTROGEN_RESPONSE_LATE
6711	SPTBN1	spectrin, beta, non-erythrocytic 1										HALLMARK_MITOTIC_SPINDLE
10801	2016-09-09	septin 9										HALLMARK_MITOTIC_SPINDLE
140735	DYNLL2	dynein, light chain, LC8-type 2										HALLMARK_MITOTIC_SPINDLE
29	ABR	active BCR-related gene										HALLMARK_MITOTIC_SPINDLE
51377	UCHL5	ubiquitin carboxyl-terminal hydrolase L5											HALLMARK_MTORC1_SIGNALING
7913	DEK	DEK oncogene												HALLMARK_MYC_TARGETS_V1
1982	EIF4G2	eukaryotic translation initiation factor 4 gamma, 2												HALLMARK_MYC_TARGETS_V1
3181	HNRNPA2B1	heterogeneous nuclear ribonucleoprotein A2/B1												HALLMARK_MYC_TARGETS_V1
7411	VBP1	von Hippel-Lindau binding protein 1												HALLMARK_MYC_TARGETS_V1
347	APOD	apolipoprotein D													HALLMARK_MYOGENESIS
22924	MAPRE3	microtubule-associated protein, RP/EB family, member 3													HALLMARK_MYOGENESIS
4208	MEF2C	myocyte enhancer factor 2C													HALLMARK_MYOGENESIS
54205	CYCS	cytochrome c, somatic														HALLMARK_OXIDATIVE_PHOSPHORYLATION
64960	MRPS15	mitochondrial ribosomal protein S15														HALLMARK_OXIDATIVE_PHOSPHORYLATION
1454	CSNK1E	casein kinase 1, epsilon
23385	NCSTN	nicastrin
5770	PTPN1	protein tyrosine phosphatase, non-receptor type 1
8404	SPARCL1	SPARC-like 1 (hevin)
60	ACTB	actin, beta
55365	TMEM176A	transmembrane protein 176A
51447	IP6K2	inositol hexakisphosphate kinase 2
7251	TSG101	tumor susceptibility gene 101
8729	GBF1	golgi brefeldin A resistant guanine nucleotide exchange factor 1
1381	CRABP1	cellular retinoic acid binding protein 1
10858	CYP46A1	cytochrome P450, family 46, subfamily A, polypeptide 1
7247	TSN	translin
147841	SPC24	SPC24, NDC80 kinetochore complex component, homolog (S. cerevisiae)
4211	MEIS1	Meis homeobox 1
5976	UPF1	UPF1 regulator of nonsense transcripts homolog (yeast)
535	ATP6V0A1	ATPase, H+ transporting, lysosomal V0 subunit a1
10075	HUWE1	HECT, UBA and WWE domain containing 1
5451	POU2F1	POU class 2 homeobox 1
6414	SEPP1	selenoprotein P, plasma, 1
7021	TFAP2B	transcription factor AP-2 beta (activating enhancer binding protein 2 beta)
4850	CNOT4	CCR4-NOT transcription complex, subunit 4
146760	RTN4RL1	reticulon 4 receptor-like 1
4821	NKX2-2	NK2 homeobox 2
6469	SHH	sonic hedgehog
10049	DNAJB6	DnaJ (Hsp40) homolog, subfamily B, member 6
10092	ARPC5	actin related protein 2/3 complex, subunit 5, 16kDa
10100	TSPAN2	tetraspanin 2
10207	INADL	InaD-like (Drosophila)
10247	HRSP12	heat-responsive protein 12
10391	CORO2B	coronin, actin binding protein, 2B
10490	VTI1B	vesicle transport through interaction with t-SNAREs homolog 1B (yeast)
10550	ARL6IP5	ADP-ribosylation-like factor 6 interacting protein 5
10893	MMP24	matrix metallopeptidase 24 (membrane-inserted)
11247	NXPH4	neurexophilin 4
11275	KLHL2	kelch-like 2, Mayven (Drosophila)
114882	OSBPL8	oxysterol binding protein-like 8
119032	C10orf32	chromosome 10 open reading frame 32
122786	FRMD6	FERM domain containing 6
134	ADORA1	adenosine A1 receptor
134492	NUDCD2	NudC domain containing 2
139065	SLITRK4	SLIT and NTRK-like family, member 4
139189	DGKK	diacylglycerol kinase, kappa
139341	FUNDC1	FUN14 domain containing 1
160	AP2A1	adaptor-related protein complex 2, alpha 1 subunit
1850	DUSP8	dual specificity phosphatase 8
1910	EDNRB	endothelin receptor type B
1961	EGR4	early growth response 4
1979	EIF4EBP2	eukaryotic translation initiation factor 4E binding protein 2
199870	FAM76A	family with sequence similarity 76, member A
2020	EN2	engrailed homeobox 2
221830	TWISTNB	TWIST neighbor
22905	EPN2	epsin 2
23142	DCUN1D4	DCN1, defective in cullin neddylation 1, domain containing 4 (S. cerevisiae)
23231	SEL1L3	sel-1 suppressor of lin-12-like 3 (C. elegans)
23299	BICD2	bicaudal D homolog 2 (Drosophila)
23416	KCNH3	potassium voltage-gated channel, subfamily H (eag-related), member 3
23513	SCRIB	scribbled homolog (Drosophila)
23554	TSPAN12	tetraspanin 12
23613	ZMYND8	zinc finger, MYND-type containing 8
23646	PLD3	phospholipase D family, member 3
23648	SSBP3	single stranded DNA binding protein 3
23741	EID1	EP300 interacting inhibitor of differentiation 1
254048	UBN2	ubinuclein 2
255426	RASGEF1C	RasGEF domain family, member 1C
2559	GABRA6	gamma-aminobutyric acid (GABA) A receptor, alpha 6
2563	GABRD	gamma-aminobutyric acid (GABA) A receptor, delta
2566	GABRG2	gamma-aminobutyric acid (GABA) A receptor, gamma 2
25809	TTLL1	tubulin tyrosine ligase-like family, member 1
25928	SOSTDC1	sclerostin domain containing 1
26191	PTPN22	protein tyrosine phosphatase, non-receptor type 22 (lymphoid)
26507	CNNM1	cyclin M1
2662	GDF10	growth differentiation factor 10
266812	NAP1L5	nucleosome assembly protein 1-like 5
27327	TNRC6A	trinucleotide repeat containing 6A
2781	GNAZ	guanine nucleotide binding protein (G protein), alpha z polypeptide
2824	GPM6B	glycoprotein M6B
283149	BCL9L	B-cell CLL/lymphoma 9-like
283209	PGM2L1	phosphoglucomutase 2-like 1
28974	C19orf53	chromosome 19 open reading frame 53
2975	GTF3C1	general transcription factor IIIC, polypeptide 1, alpha 220kDa
30849	PIK3R4	phosphoinositide-3-kinase, regulatory subunit 4
311	ANXA11	annexin A11
361	AQP4	aquaporin 4
3632	INPP5A	inositol polyphosphate-5-phosphatase, 40kDa
376940	ZC3H6	zinc finger CCCH-type containing 6
3777	KCNK3	potassium channel, subfamily K, member 3
403313	PPAPDC2	phosphatidic acid phosphatase type 2 domain containing 2
450091	CHD5	Coronary heart disease, susceptibility to, 5
4753	NELL2	NEL-like 2 (chicken)
4782	NFIC	nuclear factor I/C (CCAAT-binding transcription factor)
482	ATP1B2	ATPase, Na+/K+ transporting, beta 2 polypeptide
489	ATP2A3	ATPase, Ca++ transporting, ubiquitous
5015	OTX2	orthodenticle homeobox 2
5064	PALM	paralemmin
51025	PAM16	presequence translocase-associated motor 16 homolog (S. cerevisiae)
51228	GLTP	glycolipid transfer protein
5136	PDE1A	phosphodiesterase 1A, calmodulin-dependent
51510	CHMP5	charged multivesicular body protein 5
5413	2016-09-05	septin 5
54386	TERF2IP	telomeric repeat binding factor 2, interacting protein
54499	TMCO1	transmembrane and coiled-coil domains 1
54987	C1orf123	chromosome 1 open reading frame 123
55061	SUSD4	sushi domain containing 4
55179	FAIM	Fas apoptotic inhibitory molecule
5521	PPP2R2B	protein phosphatase 2, regulatory subunit B, beta
5530	PPP3CA	protein phosphatase 3, catalytic subunit, alpha isozyme
56121	PCDHB15	protocadherin beta 15
56122	PCDHB14	protocadherin beta 14
5695	PSMB7	proteasome (prosome, macropain) subunit, beta type, 7
57410	SCYL1	SCY1-like 1 (S. cerevisiae)
57467	HHATL	hedgehog acyltransferase-like
57717	PCDHB16	protocadherin beta 16
5814	PURB	purine-rich element binding protein B
58985	IL22RA1	interleukin 22 receptor, alpha 1
59284	CACNG7	calcium channel, voltage-dependent, gamma subunit 7
60482	SLC5A7	solute carrier family 5 (choline transporter), member 7
6103	RPGR	retinitis pigmentosa GTPase regulator
6388	SDF2	stromal cell-derived factor 2
64236	PDLIM2	PDZ and LIM domain 2 (mystique)
64405	CDH22	cadherin 22, type 2
6451	SH3BGRL	SH3 domain binding glutamic acid-rich protein like
646658	SYNDIG1L	synapse differentiation inducing 1-like
64837	KLC2	kinesin light chain 2
65108	MARCKSL1	MARCKS-like 1
65268	WNK2	WNK lysine deficient protein kinase 2
6612	SUMO3	SMT3 suppressor of mif two 3 homolog 3 (S. cerevisiae)
7222	TRPC3	transient receptor potential cation channel, subfamily C, member 3
7545	ZIC1	Zic family member 1
79694	MANEA	mannosidase, endo-alpha
80317	ZKSCAN3	zinc finger with KRAB and SCAN domains 3
80700	UBXN6	UBX domain protein 6
80821	DDHD1	DDHD domain containing 1
80863	PRRT1	proline-rich transmembrane protein 1
81628	TSC22D4	TSC22 domain family, member 4
83604	TMEM47	transmembrane protein 47
83931	STK40	serine/threonine kinase 40
84417	C2orf40	chromosome 2 open reading frame 40
84557	MAP1LC3A	microtubule-associated protein 1 light chain 3 alpha
84886	C1orf198	chromosome 1 open reading frame 198
8508	NIPSNAP1	nipsnap homolog 1 (C. elegans)
8541	PPFIA3	protein tyrosine phosphatase, receptor type, f polypeptide (PTPRF), interacting protein (liprin), alpha 3
8646	CHRD	chordin
8663	EIF3C	eukaryotic translation initiation factor 3, subunit C
8971	H1FX	H1 histone family, member X
90203	SNX21	sorting nexin family member 21
9100	USP10	ubiquitin specific peptidase 10
91647	ATPAF2	ATP synthase mitochondrial F1 complex assembly factor 2
9213	XPR1	xenotropic and polytropic retrovirus receptor 1
93107	KCNG4	potassium voltage-gated channel, subfamily G, member 4
9365	KL	klotho
9369	NRXN3	neurexin 3
9378	NRXN1	neurexin 1
94015	TTYH2	tweety homolog 2 (Drosophila)
9479	MAPK8IP1	mitogen-activated protein kinase 8 interacting protein 1
9705	ST18	suppression of tumorigenicity 18 (breast carcinoma) (zinc finger protein)
9743	ARHGAP32	Rho GTPase activating protein 32
9861	PSMD6	proteasome (prosome, macropain) 26S subunit, non-ATPase, 6
9926	LPGAT1	lysophosphatidylglycerol acyltransferase 1
9931	HELZ	helicase with zinc finger

## Sheet: R8B6 green
Overlap Results
Collection(s):	H
# overlaps shown:	17
# genesets in collections:	50
# genes in comparison (n):	117
# genes in universe (N):	45956
Gene Set Name	# Genes in Gene Set (K)	Description	# Genes in Overlap (k)	k/K	p-value	FDR q-value
HALLMARK_MYC_TARGETS_V1	200	A subgroup of genes regulated by MYC - version 1 (v1).	7	0.035	8.81e-07	2.2e-05
HALLMARK_OXIDATIVE_PHOSPHORYLATION	200	Genes encoding proteins involved in oxidative phosphorylation.	7	0.035	8.81e-07	2.2e-05
HALLMARK_FATTY_ACID_METABOLISM	158	Genes encoding proteins involved in metabolism of fatty acids.	5	0.0316	5.54e-05	0.000923
HALLMARK_MTORC1_SIGNALING	200	Genes up-regulated through activation of mTORC1 complex.	5	0.025	0.000168	0.0021
HALLMARK_UV_RESPONSE_UP	158	Genes up-regulated in response to ultraviolet (UV) radiation.	4	0.0253	0.000737	0.00737
HALLMARK_HEME_METABOLISM	200	Genes involved in metabolism of heme (a cofactor consisting of iron and porphyrin) and erythroblast differentiation.	4	0.02	0.00176	0.0126
HALLMARK_KRAS_SIGNALING_UP	200	Genes up-regulated by KRAS activation.	4	0.02	0.00176	0.0126
HALLMARK_UNFOLDED_PROTEIN_RESPONSE	113	Genes up-regulated during unfolded protein response, a cellular stress response related to the endoplasmic reticulum.	3	0.0265	0.00307	0.0192
HALLMARK_TGF_BETA_SIGNALING	54	Genes up-regulated in response to TGFB1 [GeneID=7040].	2	0.037	0.00844	0.0432
HALLMARK_ADIPOGENESIS	200	Genes up-regulated during adipocyte differentiation (adipogenesis).	3	0.015	0.0147	0.0432
HALLMARK_ALLOGRAFT_REJECTION	200	Genes up-regulated during transplant rejection.	3	0.015	0.0147	0.0432
HALLMARK_COMPLEMENT	200	Genes encoding components of the complement system, which is part of the innate immune system.	3	0.015	0.0147	0.0432
HALLMARK_E2F_TARGETS	200	Genes encoding cell cycle related targets of E2F transcription factors.	3	0.015	0.0147	0.0432
HALLMARK_EPITHELIAL_MESENCHYMAL_TRANSITION	200	Genes defining epithelial-mesenchymal transition, as in wound healing, fibrosis and metastasis.	3	0.015	0.0147	0.0432
HALLMARK_ESTROGEN_RESPONSE_LATE	200	Genes defining late response to estrogen.	3	0.015	0.0147	0.0432
HALLMARK_GLYCOLYSIS	200	Genes encoding proteins involved in glycolysis and gluconeogenesis.	3	0.015	0.0147	0.0432
HALLMARK_MITOTIC_SPINDLE	200	Genes important for mitotic spindle assembly.	3	0.015	0.0147	0.0432
Gene/Gene Set Overlap Matrix
Entrez Gene Id	Gene Symbol	Gene Description	HALLMARK_MYC_TARGETS_V1	HALLMARK_OXIDATIVE_PHOSPHORYLATION	HALLMARK_FATTY_ACID_METABOLISM	HALLMARK_MTORC1_SIGNALING	HALLMARK_UV_RESPONSE_UP	HALLMARK_HEME_METABOLISM	HALLMARK_KRAS_SIGNALING_UP	HALLMARK_UNFOLDED_PROTEIN_RESPONSE	HALLMARK_TGF_BETA_SIGNALING	HALLMARK_ADIPOGENESIS	HALLMARK_ALLOGRAFT_REJECTION	HALLMARK_COMPLEMENT	HALLMARK_E2F_TARGETS	HALLMARK_EPITHELIAL_MESENCHYMAL_TRANSITION	HALLMARK_ESTROGEN_RESPONSE_LATE	HALLMARK_GLYCOLYSIS	HALLMARK_MITOTIC_SPINDLE
5706	PSMC6	proteasome (prosome, macropain) 26S subunit, ATPase, 6	HALLMARK_MYC_TARGETS_V1			HALLMARK_MTORC1_SIGNALING
5111	PCNA	proliferating cell nuclear antigen	HALLMARK_MYC_TARGETS_V1												HALLMARK_E2F_TARGETS
7531	YWHAE	tyrosine 3-monooxygenase/tryptophan 5-monooxygenase activation protein, epsilon polypeptide	HALLMARK_MYC_TARGETS_V1																HALLMARK_MITOTIC_SPINDLE
22948	CCT5	chaperonin containing TCP1, subunit 5 (epsilon)	HALLMARK_MYC_TARGETS_V1
3181	HNRNPA2B1	heterogeneous nuclear ribonucleoprotein A2/B1	HALLMARK_MYC_TARGETS_V1
5714	PSMD8	proteasome (prosome, macropain) 26S subunit, non-ATPase, 8	HALLMARK_MYC_TARGETS_V1
6741	SSB	Sjogren syndrome antigen B (autoantigen La)	HALLMARK_MYC_TARGETS_V1
6391	SDHC	succinate dehydrogenase complex, subunit C, integral membrane protein, 15kDa		HALLMARK_OXIDATIVE_PHOSPHORYLATION	HALLMARK_FATTY_ACID_METABOLISM							HALLMARK_ADIPOGENESIS						HALLMARK_GLYCOLYSIS
8802	SUCLG1	succinate-CoA ligase, alpha subunit		HALLMARK_OXIDATIVE_PHOSPHORYLATION	HALLMARK_FATTY_ACID_METABOLISM							HALLMARK_ADIPOGENESIS
8803	SUCLA2	succinate-CoA ligase, ADP-forming, beta subunit		HALLMARK_OXIDATIVE_PHOSPHORYLATION	HALLMARK_FATTY_ACID_METABOLISM
291	SLC25A4	solute carrier family 25 (mitochondrial carrier; adenine nucleotide translocator), member 4		HALLMARK_OXIDATIVE_PHOSPHORYLATION			HALLMARK_UV_RESPONSE_UP
1349	COX7B	cytochrome c oxidase subunit VIIb		HALLMARK_OXIDATIVE_PHOSPHORYLATION								HALLMARK_ADIPOGENESIS
4710	NDUFB4	NADH dehydrogenase (ubiquinone) 1 beta subcomplex, 4, 15kDa		HALLMARK_OXIDATIVE_PHOSPHORYLATION
514	ATP5E	ATP synthase, H+ transporting, mitochondrial F1 complex, epsilon subunit		HALLMARK_OXIDATIVE_PHOSPHORYLATION
2752	GLUL	glutamate-ammonia ligase			HALLMARK_FATTY_ACID_METABOLISM
3320	HSP90AA1	heat shock protein 90kDa alpha (cytosolic), class A member 1			HALLMARK_FATTY_ACID_METABOLISM
7037	TFRC	transferrin receptor (p90, CD71)				HALLMARK_MTORC1_SIGNALING	HALLMARK_UV_RESPONSE_UP	HALLMARK_HEME_METABOLISM							HALLMARK_E2F_TARGETS
3309	HSPA5	heat shock 70kDa protein 5 (glucose-regulated protein, 78kDa)				HALLMARK_MTORC1_SIGNALING				HALLMARK_UNFOLDED_PROTEIN_RESPONSE				HALLMARK_COMPLEMENT				HALLMARK_GLYCOLYSIS
811	CALR	calreticulin				HALLMARK_MTORC1_SIGNALING				HALLMARK_UNFOLDED_PROTEIN_RESPONSE
27101	CACYBP	calcyclin binding protein				HALLMARK_MTORC1_SIGNALING
1119	CHKA	choline kinase alpha					HALLMARK_UV_RESPONSE_UP
116138	KLHDC3	kelch domain containing 3					HALLMARK_UV_RESPONSE_UP
4601	MXI1	MAX interactor 1						HALLMARK_HEME_METABOLISM										HALLMARK_GLYCOLYSIS
10422	UBAC1	UBA domain containing 1						HALLMARK_HEME_METABOLISM
8301	PICALM	phosphatidylinositol binding clathrin assembly protein						HALLMARK_HEME_METABOLISM
3398	ID2	inhibitor of DNA binding 2, dominant negative helix-loop-helix protein							HALLMARK_KRAS_SIGNALING_UP		HALLMARK_TGF_BETA_SIGNALING					HALLMARK_EPITHELIAL_MESENCHYMAL_TRANSITION	HALLMARK_ESTROGEN_RESPONSE_LATE
1520	CTSS	cathepsin S							HALLMARK_KRAS_SIGNALING_UP				HALLMARK_ALLOGRAFT_REJECTION	HALLMARK_COMPLEMENT
10418	SPON1	spondin 1, extracellular matrix protein							HALLMARK_KRAS_SIGNALING_UP
51704	GPRC5B	G protein-coupled receptor, family C, group 5, member B							HALLMARK_KRAS_SIGNALING_UP
7534	YWHAZ	tyrosine 3-monooxygenase/tryptophan 5-monooxygenase activation protein, zeta polypeptide								HALLMARK_UNFOLDED_PROTEIN_RESPONSE
3460	IFNGR2	interferon gamma receptor 2 (interferon gamma transducer 1)									HALLMARK_TGF_BETA_SIGNALING		HALLMARK_ALLOGRAFT_REJECTION
5551	PRF1	perforin 1 (pore forming protein)											HALLMARK_ALLOGRAFT_REJECTION
4035	LRP1	low density lipoprotein receptor-related protein 1												HALLMARK_COMPLEMENT		HALLMARK_EPITHELIAL_MESENCHYMAL_TRANSITION
5885	RAD21	RAD21 homolog (S. pombe)													HALLMARK_E2F_TARGETS
59	ACTA2	actin, alpha 2, smooth muscle, aorta														HALLMARK_EPITHELIAL_MESENCHYMAL_TRANSITION
58495	OVOL2	ovo-like 2 (Drosophila)															HALLMARK_ESTROGEN_RESPONSE_LATE
3716	JAK1	Janus kinase 1															HALLMARK_ESTROGEN_RESPONSE_LATE
5048	PAFAH1B1	platelet-activating factor acetylhydrolase 1b, regulatory subunit 1 (45kDa)																	HALLMARK_MITOTIC_SPINDLE
3831	KLC1	kinesin light chain 1																	HALLMARK_MITOTIC_SPINDLE
9525	VPS4B	vacuolar protein sorting 4 homolog B (S. cerevisiae)
1211	CLTA	clathrin, light chain A
6880	TAF9	TAF9 RNA polymerase II, TATA box binding protein (TBP)-associated factor, 32kDa
56990	CDC42SE2	CDC42 small effector 2
8320	EOMES	eomesodermin
6717	SRI	sorcin
6414	SEPP1	selenoprotein P, plasma, 1
11345	GABARAPL2	GABA(A) receptor-associated protein-like 2
4118	MAL	mal, T-cell differentiation protein
4760	NEUROD1	neurogenic differentiation 1
10099	TSPAN3	tetraspanin 3
10434	LYPLA1	lysophospholipase I
10670	RRAGA	Ras-related GTP binding A
11165	NUDT3	nudix (nucleoside diphosphate linked moiety X)-type motif 3
1996	ELAVL4	ELAV (embryonic lethal, abnormal vision, Drosophila)-like 4 (Hu antigen D)
200916	RPL22L1	ribosomal protein L22-like 1
2173	FABP7	fatty acid binding protein 7, brain
22871	NLGN1	neuroligin 1
2290	FOXG1	forkhead box G1
23237	ARC	activity-regulated cytoskeleton-associated protein
23270	TSPYL4	TSPY-like 4
23321	TRIM2	tripartite motif containing 2
23328	SASH1	SAM and SH3 domain containing 1
23446	SLC44A1	solute carrier family 44, member 1
253152	EPHX4	epoxide hydrolase 4
253959	RALGAPA1	Ral GTPase activating protein, alpha subunit 1 (catalytic)
256987	SERINC5	serine incorporator 5
26237	ENO1B	---
27339	PRPF19	PRP19/PSO4 pre-mRNA processing factor 19 homolog (S. cerevisiae)
2743	GLRB	glycine receptor, beta
29074	MRPL18	mitochondrial ribosomal protein L18
3895	KTN1	kinectin 1 (kinesin receptor)
3975	LHX1	LIM homeobox 1
4336	MOBP	myelin-associated oligodendrocyte basic protein
4340	MOG	myelin oligodendrocyte glycoprotein
4841	NONO	non-POU domain containing, octamer-binding
4915	NTRK2	neurotrophic tyrosine kinase, receptor, type 2
51125	GOLGA7	golgin A7
51133	KCTD3	potassium channel tetramerisation domain containing 3
5136	PDE1A	phosphodiesterase 1A, calmodulin-dependent
51673	TPPP3	tubulin polymerization-promoting protein family member 3
5202	PFDN2	prefoldin subunit 2
5218	CDK14	cyclin-dependent kinase 14
54933	RHBDL2	rhomboid, veinlet-like 2 (Drosophila)
5530	PPP3CA	protein phosphatase 3, catalytic subunit, alpha isozyme
55327	LIN7C	lin-7 homolog C (C. elegans)
55353	LAPTM4B	lysosomal protein transmembrane 4 beta
55859	BEX1	brain expressed, X-linked 1
5604	MAP2K1	mitogen-activated protein kinase kinase 1
5717	PSMD11	proteasome (prosome, macropain) 26S subunit, non-ATPase, 11
57468	SLC12A5	solute carrier family 12 (potassium/chloride transporter), member 5
57611	ISLR2	immunoglobulin superfamily containing leucine-rich repeat 2
57689	LRRC4C	leucine rich repeat containing 4C
5786	PTPRA	protein tyrosine phosphatase, receptor type, A
64168	NECAB1	N-terminal EF-hand calcium binding protein 1
64805	P2RY12	purinergic receptor P2Y, G-protein coupled, 12
6657	SOX2	SRY (sex determining region Y)-box 2
6700	SPRR2A	small proline-rich protein 2A
7069	THRSP	thyroid hormone responsive
7155	TOP2B	topoisomerase (DNA) II beta 180kDa
7259	TSPYL1	TSPY-like 1
7782	SLC30A4	solute carrier family 30 (zinc transporter), member 4
8125	ANP32A	acidic (leucine-rich) nuclear phosphoprotein 32 family, member A
81857	MED25	mediator complex subunit 25
83707	TRPT1	tRNA phosphotransferase 1
84457	PHYHIPL	phytanoyl-CoA 2-hydroxylase interacting protein-like
84833	USMG5	up-regulated during skeletal muscle growth 5 homolog (mouse)
8577	TMEFF1	transmembrane protein with EGF-like and two follistatin-like domains 1
8724	SNX3	sorting nexin 3
89845	ABCC10	ATP-binding cassette, sub-family C (CFTR/MRP), member 10
9024	BRSK2	BR serine/threonine kinase 2
9196	KCNAB3	potassium voltage-gated channel, shaker-related subfamily, beta member 3
93377	OPALIN	oligodendrocytic myelin paranodal and inner loop protein
9403	2016-09-15	15 kDa selenoprotein
9789	SPCS2	signal peptidase complex subunit 2 homolog (S. cerevisiae)
9861	PSMD6	proteasome (prosome, macropain) 26S subunit, non-ATPase, 6
989	2016-09-07	septin 7
9896	FIG4	FIG4 homolog, SAC1 lipid phosphatase domain containing (S. cerevisiae)

## Sheet: R8B6 grey
Overlap Results
Collection(s):	H
# overlaps shown:	2
# genesets in collections:	50
# genes in comparison (n):	49
# genes in universe (N):	45956
Gene Set Name	# Genes in Gene Set (K)	Description	# Genes in Overlap (k)	k/K	p-value	FDR q-value
HALLMARK_ANDROGEN_RESPONSE	101	Genes defining response to androgens.	3	0.0297	0.000176	0.00882
HALLMARK_TNFA_SIGNALING_VIA_NFKB	200	Genes regulated by NF-kB in response to TNF [GeneID=7124].	3	0.015	0.00129	0.0323
Gene/Gene Set Overlap Matrix
Entrez Gene Id	Gene Symbol	Gene Description	HALLMARK_ANDROGEN_RESPONSE	HALLMARK_TNFA_SIGNALING_VIA_NFKB
6446	SGK1	serum/glucocorticoid regulated kinase 1	HALLMARK_ANDROGEN_RESPONSE	HALLMARK_TNFA_SIGNALING_VIA_NFKB
6319	SCD	stearoyl-CoA desaturase (delta-9-desaturase)	HALLMARK_ANDROGEN_RESPONSE
23585	TMEM50A	transmembrane protein 50A	HALLMARK_ANDROGEN_RESPONSE
8613	PPAP2B	phosphatidic acid phosphatase type 2B		HALLMARK_TNFA_SIGNALING_VIA_NFKB
1959	EGR2	early growth response 2		HALLMARK_TNFA_SIGNALING_VIA_NFKB
4137	MAPT	microtubule-associated protein tau
3321	IGSF3	immunoglobulin superfamily, member 3
5498	PPOX	protoporphyrinogen oxidase
5020	OXT	oxytocin, prepropeptide
5693	PSMB5	proteasome (prosome, macropain) subunit, beta type, 5
6678	SPARC	secreted protein, acidic, cysteine-rich (osteonectin)
6623	SNCG	synuclein, gamma (breast cancer-specific protein 1)
2207	FCER1G	Fc fragment of IgE, high affinity I, receptor for; gamma polypeptide
4502	MT2A	metallothionein 2A
6723	SRM	spermidine synthase
9550	ATP6V1G1	ATPase, H+ transporting, lysosomal 13kDa, V1 subunit G1
3006	HIST1H1C	histone cluster 1, H1c
10472	ZNF238	zinc finger protein 238
121340	SP7	Sp7 transcription factor
126006	PCP2	Purkinje cell protein 2
133121	ENPP6	ectonucleotide pyrophosphatase/phosphodiesterase 6
140823	ROMO1	reactive oxygen species modulator 1
1745	DLX1	distal-less homeobox 1
2077	ERF	Ets2 repressor factor
2212	FCGR2A	Fc fragment of IgG, low affinity IIa, receptor (CD32)
2637	GBX2	gastrulation brain homeobox 2
266743	NPAS4	neuronal PAS domain protein 4
2786	GNG4	guanine nucleotide binding protein (G protein), gamma 4
2840	GPR17	G protein-coupled receptor 17
3067	HDC	histidine decarboxylase
3737	KCNA2	potassium voltage-gated channel, shaker-related subfamily, member 2
4336	MOBP	myelin-associated oligodendrocyte basic protein
51310	SLC22A17	solute carrier family 22, member 17
51506	UFC1	ubiquitin-fold modifier conjugating enzyme 1
5367	PMCH	pro-melanin-concentrating hormone
54102	CLIC6	chloride intracellular channel 6
54503	ZDHHC13	zinc finger, DHHC-type containing 13
54661	PCDHB17	protocadherin beta 17 pseudogene
55244	SLC47A1	solute carrier family 47, member 1
55964	2016-09-03	septin 3
57216	VANGL2	vang-like 2 (van gogh, Drosophila)
63826	SRR	serine racemase
64777	RMND5B	required for meiotic nuclear division 5 homolog B (S. cerevisiae)
84152	PPP1R1B	protein phosphatase 1, regulatory (inhibitor) subunit 1B
8703	B4GALT3	UDP-Gal:betaGlcNAc beta 1,4- galactosyltransferase, polypeptide 3
8864	PER2	period homolog 2 (Drosophila)
92211	CDHR1	cadherin-related family member 1
9507	ADAMTS4	ADAM metallopeptidase with thrombospondin type 1 motif, 4
9722	NOS1AP	nitric oxide synthase 1 (neuronal) adaptor protein
