# Supplementary material for: A Systems Approach Implicates a Brain Mitochondrial Oxidative Homeostasis Co-expression Network in Genetic Vulnerability to Alcohol Withdrawal
Source: Front Genet. 2017 Jan 3;7:218. doi: 10.3389/fgene.2016.00218 (PMC5206817; doi:10.3389/fgene.2016.00218)
Supplement: Supplementary file 4 [file Table_4.xlsx]

## Sheet: R2D2 modules kWithin kME GSP
nuID	Gene Trait Significance (correlation)	Gene Significance p-value	MM.black	MM.brown	MM.green	MM.greenyellow	MM.grey	MM.pink	MM.purple	MM.turquoise	kTotal	kWithin	kOut	kDiff	Accession	EntrezID	Symbol	consColors	Chr	GRCm38 (bp)
EPU_Hu57DuoA7Tv.RI	-0.144873	0.670835	-0.605024	0.03453	-0.775165	0.808251	-0.347709	0.207086	0.71155	0.865058	69.5681	17.591	51.9772	-34.3862	NM_008866	18777	Lypla1	green	1	4807788
ET5BAPu9LnuT_uzrKA	-0.137105	0.687692	-0.648272	0.0165297	-0.770065	0.884757	-0.227262	0.155308	0.737585	0.780791	79.794	35.599	44.195	-8.596	NM_173868	240690	St18	greenyellow	1	6487231
KuSsuCURnVwSCIQFwE	0.355951	0.282651	0.669288	-0.385537	0.662959	-0.381881	-0.158646	-0.36937	-0.727769	-0.456505	32.09	3.64519	28.4448	-24.7996	NM_133220	170755	Sgk3	black	1	9798130
xdFimdApOhCO9_BBFE	0.293253	0.381462	-0.404357	-0.620588	-0.569864	0.557082	-0.00437889	-0.0370675	0.12885	0.684987	27.1802	8.38192	18.7983	-10.4164	NM_001025305	21419	Tcfap2b	green	1	19208914
lkrkl_eizk7V6q6H.g	-0.395396	0.228736	0.0316448	0.363027	0.150249	-0.068991	0.447377	0.200178	0.254597	-0.119688	2.93619	0.732233	2.20396	-1.47173	NM_001029878	381338	Lonrf2	brown	1	38793669
Ts457RTuE1MCP_uzFE	0.0914426	0.789166	-0.622672	-0.104034	-0.898456	0.773149	-0.267896	0.00230611	0.586142	0.78663	67.1691	28.8833	38.2858	-9.40258	NM_172653	227059	Slc39a10	green	1	46807544
ce7uw.vwTkSI7C6Vyw	0.210631	0.534158	-0.763826	-0.15391	-0.854782	0.626317	-0.0820697	-0.116123	0.463568	0.595896	41.4189	5.42657	35.9924	-30.5658	NM_019790	56363	Tmeff2	black	1	50900647
NEUsBJ.HEHEKf9X1yM	-0.135094	0.692079	-0.391405	-0.216231	-0.591487	0.178993	0.17484	0.421425	0.470967	0.773372	23.2463	11.2247	12.0217	-0.797009	NM_008667	17936	Nab1	turquoise	1	52457294
Nnl7rseMBIFfUW7nks	-0.0963688	0.778047	0.716135	0.190904	0.780863	-0.494378	-0.264678	-0.139543	-0.586611	-0.817958	42.3804	11.5232	30.8572	-19.334	NM_001039710	67876	Coq10b	turquoise	1	55052770
rR6LBPyk4nfpKLqd4k	-0.00885192	0.979393	0.334479	0.00819094	-0.0462932	-0.318905	0.403092	0.00488759	-0.0762033	-0.0716526	4.09697	1.01374	3.08323	-2.06948	NM_008632	17756	Mtap2	greenyellow	1	66175273
3p7I6PvoorgniAoqsY	-0.166814	0.62397	-0.38686	-0.0475452	-0.574669	0.195976	-0.017107	0.517346	0.441072	0.721488	17.0246	4.66209	12.3625	-7.70039	NM_001001566	74241	Chpf	green	1	75474569
K.QKjv.0p6BDA7Z7ks	0.0313061	0.927196	-0.494281	0.0948655	-0.650308	0.923674	-0.230797	-0.0743349	0.621416	0.623988	62.4521	40.8668	21.5853	19.2816	NM_133975	14897	Trip12	greenyellow	1	84721189
uZAfzOVSxKoEUqUwCo	0.378178	0.251469	0.155873	-0.5703	-0.24932	0.152505	0.0764742	-0.191203	-0.262764	0.214879	7.47489	2.95932	4.51557	-1.55625	NM_001081746	665378	EG665378	brown	1	85199592
fKHdU4FW1MLne7riXo	-0.661864	0.0265291	0.0753804	0.391711	0.0717176	-0.118948	-0.121247	0.777106	0.454435	0.385266	13.2971	7.2538	6.04328	1.21051	NM_021306	13599	Ecel1	pink	1	87147655
l7wi3FKREjpZV5WKi8	-0.583032	0.0597573	-0.179649	0.906271	0.0944011	-0.055411	0.0468586	0.334783	0.4227	-0.148296	19.6267	13.2588	6.36793	6.89088	NM_019867	53972	Ngef	brown	1	87476834
0eTtr7RznL8F5e.VTk	0.568253	0.0681689	0.123829	-0.546304	0.155344	-0.11589	-0.252311	-0.668042	-0.633299	-0.543461	16.0288	2.4462	13.5826	-11.1364	NM_015750	23956	Neu2	brown	1	87509889
TXpfszXN4lO2gkbdb4	-0.203094	0.549215	-0.551066	-0.0890285	-0.556236	0.203682	0.168817	0.396381	0.499109	0.679469	16.9386	6.66135	10.2772	-3.61589	NM_010262	14472	Gbx2	turquoise	1	89927962
flCTUle.38g7ufEau0	-0.581018	0.0608593	-0.175784	0.408598	-0.235784	0.480643	-0.0627702	0.402728	0.560493	0.282241	9.81596	4.34088	5.47508	-1.1342	NM_011066	18627	Per2	greenyellow	1	91415984
9ndIv7mOOPbiX5aEIo	-0.37692	0.253179	-0.192838	0.365242	-0.246379	0.582368	-0.0078984	0.187867	0.557108	0.305719	12.3294	7.4388	4.89064	2.54816	NM_011066	18627	Per2	greenyellow	1	91415984
TXUFNaULUTJCeRCoHk	0.143559	0.673677	0.503288	-0.106073	0.769634	-0.778924	0.390401	-0.223928	-0.664299	-0.726597	53.9928	14.9052	39.0876	-24.1825	NM_021537	59041	Stk25	green	1	93621902
Tncpy9F4UOBCI17o4o	0.785308	0.00418274	0.291218	-0.320222	0.0113566	-0.0238998	0.472128	-0.840691	-0.418874	-0.399489	14.7518	10.2135	4.53831	5.67523	NM_016778	51800	Bok	pink	1	93685694
rl.fMU3ugKCjgnx3so	-0.143337	0.674159	-0.614684	0.227993	-0.620001	0.810024	0.0247876	0.100678	0.759025	0.62104	54.1346	26.8845	27.2502	-0.365683	NM_009183	20452	St8sia4	greenyellow	1	95587684
x67v1o7fP.I68R7yEc	0.237331	0.482252	-0.0712296	-0.00923003	-0.360473	0.555273	-0.0790047	-0.26208	0.151512	0.278325	9.09285	6.366	2.72685	3.63915	NM_013626	18484	Pam	greenyellow	1	97795114
B4_X_r.uxIc.__M9Dg	-0.380188	0.248752	-0.437086	0.430121	-0.660184	0.715949	-0.0974398	0.351855	0.868426	0.610225	54.5644	22.9652	31.5993	-8.63412	NM_009190	20479	Vps4b	purple	1	106764071
QF61Tf3KEBAlGX47JU	-0.618715	0.0424159	-0.220484	0.508201	-0.276897	0.0976127	-0.24881	0.636649	0.741884	0.566855	23.4033	12.6091	10.7942	1.81487	NM_028320	72674	Adipor1	purple	1	134415378
onoM6QUv0I5n0Qjh6o	-0.0341006	0.920714	-0.372936	0.184574	-0.888365	0.675635	-0.0978885	0.0641429	0.756747	0.700534	64.1853	28.5832	35.6021	-7.01886	NM_001038592	69367	Glrx2	green	1	143739029
lSKKBU6MSNCssW7wuc	-0.693647	0.0179154	-0.461802	0.81632	-0.272012	0.292339	-0.271596	0.646276	0.84048	0.430759	40.7961	21.7176	19.0785	2.63903	NM_019562	56207	Uchl5	purple	1	143777278
ikiigVOjEjQrLFu8Lk	-0.59854	0.0517193	-0.517018	0.746804	-0.341307	0.402748	-0.167289	0.473327	0.857094	0.407195	38.4016	22.2181	16.1835	6.0346	NM_019562	56207	Uchl5	purple	1	143777278
Tqv_n00X0QFSJOXSOY	0.374196	0.256904	0.407228	-0.523026	0.601069	-0.491453	0.250089	-0.385072	-0.91194	-0.724181	48.6068	27.3927	21.2141	6.17854	XM_001480197	100043257	Gm15453	purple	1	150264922
ZoFRyOhKeK7_kuOOFE	0.128381	0.706778	0.777641	-0.271456	0.187601	-0.333025	0.0913946	-0.221111	-0.408817	-0.353409	12.7252	6.99118	5.734	1.25717	NM_001039511	117198	Ivns1abp	black	1	151344498
Zrp.jr3RlNL7uiOzjU	-0.0790359	0.817323	0.598383	0.0699725	0.619487	-0.802914	0.359546	-0.0167677	-0.477997	-0.702959	43.5456	21.8396	21.706	0.133562	NM_054102	117198	Ivns1abp	greenyellow	1	151344498
xNa6qcyKN6KPUmCq84	0.36797	0.265534	0.533025	-0.295239	0.526305	-0.314964	0.0618282	-0.292819	-0.494428	-0.204018	13.8545	5.69748	8.15703	-2.45954	NM_007842	13211	Dhx9	green	1	153455758
TlKSZ8wNBcE.MI.XeE	0.223947	0.507985	-0.457644	-0.0750087	-0.613496	0.897873	-0.306422	-0.354427	0.356815	0.38693	43.8243	34.3404	9.48395	24.8564	NM_008131	14645	Glul	greenyellow	1	153899944
xRFW768rjnta4dXgcw	-0.374668	0.256257	-0.372946	0.476341	-0.330392	0.158212	0.11758	0.337431	0.706856	0.407056	17.0162	10.449	6.56723	3.88173	NM_011273	19775	Xpr1	purple	1	155275701
rnqIyDEgu.t7L4TyNU	0.393409	0.231296	-0.0533342	-0.373162	-0.371127	0.565179	-0.420086	-0.274093	0.0273124	0.326347	9.46729	5.79999	3.6673	2.13269	NM_009786	12301	Cacybp	greenyellow	1	160202367
lpVO3abRxI_6iyj_X8	0.94889	8.38677e-06	0.166899	-0.680019	-0.117326	0.164992	0.151091	-0.958553	-0.504125	-0.284409	29.6684	19.3588	10.3096	9.04929	NM_029115	74895	Ccdc181	pink	1	164275585
0XqRHV6iwBQPQOWuug	0.91336	8.55815e-05	0.197214	-0.461419	-0.00928016	0.0671592	0.325441	-0.895814	-0.394078	-0.291415	19.4038	15.1286	4.27527	10.8533	NM_145512	108735	Sft2d2	pink	1	165174341
QSDe8uHLyQei9UJBWc	0.928587	3.66789e-05	0.197717	-0.509596	-0.00615594	0.107291	0.172838	-0.962621	-0.45407	-0.338226	25.6608	19.6809	5.97996	13.7009	NM_030245	27878	Tada1l	pink	1	166379097
cVXA7P1URX6H7vv9rs	-0.617231	0.0430574	-0.635227	0.719328	-0.478522	0.442958	-0.348903	0.602131	0.867784	0.611898	49.6109	25.2558	24.3551	0.900778	NM_175461	226610	C030014K22Rik	purple	1	167001417
ZUaI4Dl_P1f3l._x.o	0.920061	6.01669e-05	0.102476	-0.594264	-0.15976	0.293657	0.108009	-0.948888	-0.353211	-0.187438	26.7064	19.3821	7.32431	12.0578	NM_030724	80914	Uck2	pink	1	167226090
QrYinetF7Exl10gDx4	0.72119	0.0122549	-0.204629	-0.611239	-0.129169	0.31769	-0.236167	-0.716939	-0.427762	-0.208574	14.0872	4.96747	9.11977	-4.1523	NM_030724	80914	Uck2	pink	1	167226090
iR58HDqMuc60aOn38s	-0.476931	0.137996	-0.710656	0.569514	-0.523944	0.507596	-0.0989287	0.486563	0.911234	0.683351	54.6519	28.5733	26.0786	2.4948	NM_026881	68944	Tmco1	purple	1	167308670
T6Xo8_pi1.GTOnHESg	-0.865142	0.000583209	-0.042745	0.488478	0.357155	-0.391514	-0.220758	0.886773	0.148435	0.0394968	20.9918	14.9073	6.08452	8.82273	NM_025569	66447	Mgst3	pink	1	167371966
6ZeyN19S.x0LxUcnKk	-0.905867	0.000122931	-0.396245	0.722267	-0.109028	-0.0278108	-0.265432	0.901845	0.627221	0.331357	32.8085	15.9989	16.8096	-0.810706	NM_008783	18514	Pbx1	pink	1	168153527
ZURJfX_AkHxCSlqO.o	-0.935305	2.37476e-05	-0.163138	0.618615	0.208428	-0.258189	-0.147488	0.875048	0.325758	0.0351838	21.6238	14.9511	6.67263	8.27851	NM_010188	14131	Fcgr3	pink	1	171051174
E7XnSciojAiSXqJ_ic	-0.463804	0.150734	-0.197164	-0.141873	0.103071	-0.302	-0.0742318	0.665862	-0.0572657	0.202202	5.27508	3.29877	1.97631	1.32246	NM_025321	66052	Sdhc	pink	1	171127165
ZSBIbn6eT3.VH3D3dY	0.959653	2.93973e-06	0.264112	-0.634109	0.0145889	0.0515818	0.198253	-0.938333	-0.533059	-0.303498	28.1932	18.5419	9.65125	8.8907	NM_010185	14127	Fcer1g	pink	1	171229572
uFxd_p96OE.OL.UIH0	-0.687156	0.0194825	0.571369	0.480367	0.591667	-0.563162	-0.345555	0.519865	-0.106835	-0.39968	19.0745	7.01251	12.062	-5.04951	NM_153064	226646	Ndufs2	greenyellow	1	171234853
iOd._i0hA7q8z3pVk0	-0.869612	0.000504506	-0.216841	0.445195	0.0225666	-0.208778	-0.254362	0.979666	0.426501	0.366928	25.8345	20.4523	5.3822	15.0701	NM_172845	240913	Adamts4	pink	1	171250421
uOvXCCe3rooBVyWpP0	-0.867801	0.000535354	-0.139631	0.57043	0.211318	-0.36342	0.0573394	0.885924	0.284629	0.0545915	21.0333	14.3718	6.66157	7.7102	NM_020579	57370	B4galt3	pink	1	171270328
l1_npLoLVY3jUgq7jU	0.661129	0.0267572	0.498072	-0.433478	0.560818	-0.399395	0.249527	-0.695389	-0.758083	-0.57608	31.6459	14.0162	17.6297	-3.61355	NM_025388	66155	Ufc1	purple	1	171288563
B6_iu566Joe0CC55eU	-0.681641	0.0208892	0.342337	0.422009	0.718458	-0.610151	-0.0411461	0.482001	-0.190617	-0.49641	26.1127	12.0426	14.0701	-2.02746	NM_011070	18637	Pfdn2	green	1	171345670
37FS3Vd9dL.1TegN6I	0.947176	9.70472e-06	-0.0348491	-0.669518	-0.260847	0.310451	0.179663	-0.917717	-0.336595	-0.081561	25.8249	16.7612	9.06368	7.69751	NM_033509	93840	Vangl2	pink	1	172000960
iVHtf3UruSOk7y7qRk	0.858774	0.000710914	0.465342	-0.826043	0.208152	-0.0967571	0.0690896	-0.79812	-0.757439	-0.377054	38.1784	15.1491	23.0293	-7.88014	NM_021607	59287	Ncstn	purple	1	172066013
cUf1UlGYvvBzVN.9_o	0.877121	0.000390708	0.43284	-0.740755	0.111193	-0.029118	0.241186	-0.899147	-0.685408	-0.460009	35.5911	14.2405	21.3507	-7.1102	NM_009938	12847	Copa	pink	1	172082529
cf4NBef.RLr.CRTr5Q	0.65625	0.0283081	-0.191554	-0.238411	-0.434966	0.558762	0.199878	-0.655112	0.192547	0.224155	14.4185	5.08956	9.32892	-4.23936	NM_023041	19298	Pex19	pink	1	172126755
req71OokouIaZ9XzoI	-0.857966	0.000728519	0.0452184	0.6506	0.259028	-0.393927	-0.0292803	0.863879	0.406339	0.161602	21.2636	10.6204	10.6432	-0.0227024	NM_008556	18611	Pea15	pink	1	172196728
fN9NzjgvaCdNcaaxXo	-0.0049019	0.988588	0.968347	-0.0389837	0.702711	-0.651924	0.113833	-0.105594	-0.571018	-0.631676	42.5376	11.4349	31.1027	-19.6679	NM_178405	98660	Atp1a2	black	1	172271709
WAX_K5URXbkudqB6SA	-0.876591	0.000398026	-0.0812443	0.442799	0.0644089	-0.308515	-0.269856	0.897258	0.305371	0.176243	19.0129	14.8608	4.15215	10.7086	NM_008429	16524	Kcnj9	pink	1	172321033
l7hIJXiznke7pxVHnU	0.951797	6.47161e-06	0.133694	-0.688501	-0.000485364	0.147288	0.25985	-0.922337	-0.566292	-0.334573	27.3528	15.5475	11.8054	3.74211	NM_010045	13349	Darc	pink	1	173331886
3Ko_le7PXcCedouh9o	-0.169356	0.618617	0.690789	0.0273281	0.243704	-0.220805	-0.296678	0.0275889	-0.265396	-0.322469	7.73609	4.3255	3.41058	0.914921	NM_007422	11566	Adss	black	1	177762962
rTdXRD9RVIV0ywSjiU	0.141171	0.678853	-0.451592	0.0150677	-0.55601	0.773117	-0.0502562	-0.196952	0.330488	0.248741	25.4489	19.0366	6.41225	12.6244	NR_003623	277333	EG277333	greenyellow	1	180326969
0..XffXvNLL3g7yM.8	-0.299735	0.370527	-0.62506	0.512143	-0.569269	0.808145	-0.170543	0.171068	0.810329	0.502257	58.0435	28.4886	29.555	-1.06642	NM_001081019	667250	Gm12657	greenyellow	1	180800832
iC.HO_Uuv0RA9X7Pz8	-0.235412	0.485905	-0.337695	0.234239	-0.740494	0.780916	-0.238366	0.0877245	0.774996	0.592299	54.3825	21.2168	33.1658	-11.949	NM_172650	226823	Kctd3	greenyellow	1	188971098
rc.yg_H6H5xMovSH30	-0.132441	0.697878	-0.453049	0.264525	-0.833589	0.830347	-0.145671	0.07675	0.840806	0.73893	83.3178	22.5385	60.7793	-38.2408	NM_172266	226856	Lpgat1	purple	1	191717834
050I540g8Yc5SwS7rU	-0.22769	0.500729	0.169128	0.408781	-0.276867	-0.0246787	-0.127117	0.137644	0.304509	0.0692302	5.42397	1.28792	4.13605	-2.84812	NM_153155	227580	C1ql3	purple	2	13003457
rSzRvzyF8n1fe4OTPE	0.0480727	0.888378	-0.700843	-0.053363	-0.824519	0.847767	-0.175229	-0.0986666	0.602788	0.534103	58.6196	19.033	39.5866	-20.5536	NM_011484	20844	Stam	green	2	14074100
HlfX7ol_vewdo6OX58	0.0134328	0.968732	0.745057	-0.0850838	0.931307	-0.897981	0.185476	-0.0556337	-0.756478	-0.75854	101.57	33.2946	68.2756	-34.981	NM_029619	76467	Msrb2	green	2	19371440
ft7EAn3fwRuUwxHN94	0.136127	0.689825	-0.363535	0.0065717	-0.545601	0.887919	-0.145394	-0.206172	0.507032	0.442935	40.0882	30.3237	9.76453	20.5592	XM_001477173	100041703	Gm13342	greenyellow	2	22410525
fHuK1U4dX0t_1KtySo	-0.364013	0.271104	-0.528247	0.628024	-0.338115	0.478875	-0.161534	0.0723294	0.619301	0.0829301	20.1089	4.50615	15.6027	-11.0966	NM_001039387	56876	Nelf	greenyellow	2	25054355
WEHoFM01560mOFGKlo	0.0548707	0.872697	0.26829	0.289693	0.0620212	-0.0896576	-0.4863	-0.182834	-0.0670387	-0.264391	2.88947	0.525714	2.36376	-1.83804	NM_008169	14810	Grin1	black	2	25291181
TeChieCiA9FF.JClSo	-0.288376	0.389797	0.536707	0.0793421	0.513457	-0.379636	-0.118857	0.121353	-0.351327	-0.305226	7.78691	2.95958	4.82732	-1.86774	NM_008963	19215	Ptgds	green	2	25466709
QKDfAszQ.1BNJ6FfC4	0.169238	0.618865	-0.532362	-0.03558	-0.721411	0.922947	-0.151555	-0.259	0.459151	0.47181	58.4234	41.4232	17.0002	24.423	NM_023326	107771	Bmyc	greenyellow	2	25706879
opO941Au87Qu5w.BSE	0.0985901	0.773046	-0.371478	-0.256492	-0.809583	0.866947	-0.0575453	-0.110018	0.520982	0.603922	57.5137	16.7972	40.7164	-23.9192	NM_133835	98766	Ubac1	green	2	25998543
i7WIpmI56SHNdB4C6o	0.00171881	0.995998	0.477468	-0.0789814	0.729882	-0.840552	0.479676	0.0967754	-0.654522	-0.55191	49.6058	25.9697	23.6361	2.33358	NM_013677	20930	Surf1	greenyellow	2	26913383
QCCU_8CKun7RHhOp3o	-0.245899	0.466091	-0.475791	0.529377	-0.415092	0.65693	-0.192658	0.224649	0.699507	0.488868	29.6905	12.8735	16.817	-3.94353	NM_080848	140858	withdrawnr5	greenyellow	2	27515157
WPyKSPqTiK0keoqSnU	-0.641671	0.0333183	-0.435141	0.578508	-0.357738	0.309495	-0.143678	0.731159	0.714275	0.623136	29.3311	11.504	17.8271	-6.32312	NM_177725	241296	Lrrc8a	purple	2	30237715
uV2u3f.quW17c7fqoQ	-0.499347	0.117863	0.178786	0.278434	-0.0400441	-0.243871	0.10338	0.693903	0.331101	0.438379	8.3029	3.69894	4.60396	-0.905022	NM_019681	14299	Freq	pink	2	31245823
fzr.SP8AjnIJXUC.qs	0.537025	0.0884847	-0.269848	-0.319592	-0.674657	0.700497	0.427044	-0.537501	0.264483	0.377693	27.0748	12.8784	14.1964	-1.31807	NM_175190	72931	Swi5	greenyellow	2	32278816
iCPYiW7dC7uhOvN2ic	-0.571497	0.0662581	-0.256335	0.271283	-0.532646	0.270637	-0.141071	0.600297	0.736541	0.698219	26.5762	6.43287	20.1434	-13.7105	NM_010065	13429	Dnm	turquoise	2	32308471
ceh0oH9vqIA_IgfC3Y	-0.0204355	0.952445	-0.506782	0.340675	-0.493944	0.836961	-0.200035	-0.121404	0.56227	0.344792	38.4355	28.5235	9.91204	18.6114	NM_022310	14828	Hspa5	greenyellow	2	34771970
0Cq9CdWAnaAHpHFNmo	-0.378525	0.250999	0.541397	0.259323	0.893463	-0.614644	-0.272853	0.171883	-0.469367	-0.636949	45.6186	26.7538	18.8648	7.88905	NM_011187	19177	Psmb7	green	2	38588036
QqqLI7x6F03cSTc104	-0.207237	0.540918	0.584816	0.0246189	0.943796	-0.832886	-0.0439164	0.122144	-0.683234	-0.747787	84.6215	35.7965	48.8251	-13.0286	NM_011187	19177	Psmb7	green	2	38588036
6oXShSI9SfXqDMp9j4	0.400833	0.221816	0.719867	-0.412281	0.73898	-0.553175	0.118985	-0.547976	-0.913631	-0.888505	76.005	28.4697	47.5352	-19.0655	NM_133839	109129	Mmadhc	purple	2	50279881
TLv.PXy8j.Cef.t9II	0.270674	0.420796	-0.210557	-0.190259	-0.591013	0.858083	-0.428486	-0.426052	0.302629	0.325536	36.4422	29.0338	7.4084	21.6254	NM_009278	20823	Ssb	greenyellow	2	69861562
xYUSBELTRXg5Gp3rkI	-0.356905	0.281271	-0.627886	0.323744	-0.259331	-0.119739	0.326462	0.520997	0.413344	0.29847	8.19445	1.83505	6.35939	-4.52434	NM_010053	13390	Dlx1	pink	2	71528113
cXuzzrsORD8gB1Tkvk	-0.184161	0.587774	-0.675748	-0.055316	-0.766459	0.788801	-0.304199	0.304977	0.686815	0.865481	69.62	21.3227	48.2973	-26.9746	NM_010894	18012	Neurod1	greenyellow	2	79452521
35TTpoZpS0rnXqda3Q	0.0743557	0.827996	0.550142	-0.0891162	0.932533	-0.776399	-0.101876	-0.150436	-0.816572	-0.816659	91.1637	21.4156	69.7481	-48.3325	NM_019758	56428	Mtch2	purple	2	90847155
6_nhFSsdJ6VDcSUh1I	-0.66445	0.0257368	-0.642826	0.538797	-0.441111	0.550845	-0.272266	0.61743	0.820507	0.622007	39.6005	17.387	22.2135	-4.82651	NM_026721	68427	Slc39a13	purple	2	91061791
ohe97PziihPe6ICEAI	0.539912	0.0864572	-0.163505	-0.542322	-0.565096	0.71849	-0.202188	-0.560345	0.0511905	0.315411	26.6653	16.8121	9.85325	6.95885	NM_178725	241568	Lrrc4c	greenyellow	2	96318169
uS9Lk4FvPjWDgdwIQ4	0.475036	0.139792	-0.279978	-0.326681	-0.646334	0.836932	-0.121804	-0.605165	0.198896	0.259201	38.3215	28.1577	10.1638	17.9938	NM_178725	241568	Lrrc4c	greenyellow	2	96318169
6GBZ5xLa7uz1iJoeco	-0.0528996	0.87724	0.093231	0.0610922	-0.574423	0.347332	-0.199022	-0.0436375	0.397245	0.349387	10.9949	4.84776	6.14716	-1.2994	NM_010218	14221	Fjx1	green	2	102449368
fmlEH6O1RN3gz5ep3k	-0.223357	0.509133	-0.0883055	-0.273445	-0.30631	0.137583	-0.136895	0.470882	0.3138	0.672517	16.0881	7.07572	9.01234	-1.93662	NM_007652	12509	Cd59a	turquoise	2	104095801
9QX8TIsAFANbrr14Tg	-0.204656	0.546081	-0.711324	0.0961	-0.826415	0.709124	0.0491647	0.312952	0.84132	0.859269	80.0733	21.9694	58.1039	-36.1345	NM_011699	22343	Lin7c	purple	2	109890853
HeKkvO.dQzxdBiSpjY	0.151995	0.655498	0.524586	-0.374522	0.67871	-0.460641	-0.127415	-0.0286806	-0.663664	-0.313661	30.1316	13.6618	16.4698	-2.80803	NM_025403	66181	Nola3	green	2	112261926
Bre9egBHEtftT3S_FQ	0.733067	0.010267	0.180525	-0.484535	-0.143396	0.317553	0.187494	-0.860474	-0.2391	-0.165845	18.5876	12.7418	5.84573	6.89611	NM_026929	69065	Chac1	pink	2	119351229
rWrlNRwqrssTSi_XFE	0.845832	0.00103434	0.452205	-0.454839	0.152524	0.0380439	0.246018	-0.917367	-0.536632	-0.413722	24.3827	16.0595	8.32314	7.73639	NM_146125	228550	Itpka	pink	2	119742337
39FVHiHjExl5IvCTlI	0.24682	0.464367	0.540329	-0.111906	0.694431	-0.585611	0.0949139	-0.0858763	-0.564681	-0.37063	24.3358	10.904	13.4318	-2.52773	NM_009735	12010	B2m	green	2	122147686
30VUeIeMTGXki8JOUs	0.139899	0.681615	0.582058	-0.0352456	0.631625	-0.492177	-0.0551206	-0.0365348	-0.4335	-0.227771	17.6314	9.48187	8.14954	1.33233	NM_009735	12010	B2m	green	2	122147686
fhzA_KeiWGWll5gCQA	0.479026	0.136028	-0.0712469	-0.913434	-0.217903	0.155558	0.155369	-0.275411	-0.41566	0.14291	18.9736	12.9854	5.98816	6.99727	NM_001013829	435684	Shf	brown	2	122348892
NLX7ReRqpJr3xQoTjs	0.229243	0.497732	-0.528173	-0.339242	-0.311502	0.177082	0.0482816	0.0675307	-0.0346865	0.316787	5.02732	1.41653	3.61079	-2.19426	NM_001013829	435684	Shf	black	2	122348892
rr470M3BKzDpN9rDcI	0.488479	0.127372	-0.41954	-0.431177	-0.705643	0.787943	-0.224207	-0.366674	0.196919	0.466859	36.206	21.4916	14.7144	6.77717	NM_025961	67092	Gatm	greenyellow	2	122594467
Tqvze7DghSPf7M7Hk8	-0.170551	0.616106	-0.487096	0.184884	-0.560659	0.876591	-0.227627	0.038639	0.623377	0.4999	47.1093	32.9055	14.2037	18.7018	NM_011774	22785	Slc30a4	greenyellow	2	122681233
cu8QGfeg.4eROzfTj8	-0.208196	0.539003	-0.513739	0.395369	-0.771374	0.839051	-0.278002	0.10604	0.856627	0.608181	76.8131	30.6133	46.1997	-15.5864	NM_025613	58521	Eid1	greenyellow	2	125673100
uQQJ4FcE8RwUknQRi4	0.374052	0.257103	-0.363418	-0.405015	-0.674529	0.809575	-0.193701	-0.383129	0.310537	0.493721	36.9185	22.267	14.6515	7.61546	NM_010762	17153	Mal	greenyellow	2	127633226
xpRR9XjjfsTD6x06a4	0.187892	0.580094	0.255583	-0.20806	0.153621	-0.129433	-0.102002	-0.258992	-0.113282	-0.10332	4.32881	1.39943	2.92938	-1.52994	NM_010762	17153	Mal	greenyellow	2	127633226
iJyqkr1yFzdxGEe0Uc	0.191874	0.571941	0.721294	-0.190767	0.769965	-0.586499	-0.0898317	-0.370837	-0.743073	-0.699959	47.6263	8.42963	39.1966	-30.767	NM_030559	80743	Vps16	turquoise	2	130424339
0XvK6I.7OwO7yR4y18	-0.0980012	0.774371	-0.432387	0.441577	-0.54846	0.833139	-0.282808	-0.116209	0.692762	0.363123	45.8417	28.4912	17.3505	11.1408	NM_008980	19262	Ptpra	greenyellow	2	130450278
95efp8eneF2l5xNSB4	-0.492965	0.12339	-0.279132	0.25774	-0.348327	0.11112	0.227947	0.521356	0.612423	0.559106	14.9005	5.66615	9.23432	-3.56817	NM_011025	18429	Oxt	purple	2	130576173
0.9ZdFZnaiUJBlESeg	-0.498222	0.118826	-0.0391511	0.256864	-0.00028016	-0.255808	0.484924	0.590253	0.369213	0.308217	8.47143	2.69247	5.77896	-3.08649	NM_009732	11998	Avp	pink	2	130580620
6iAqV6RIoisI6JM6t4	-0.783443	0.00433612	0.182807	0.712162	0.100121	-0.162907	-0.338848	0.58393	0.403747	0.0847125	11.4138	6.13102	5.28279	0.848232	NM_029432	228602	4930402H24Rik	brown	2	130706200
BhLIjt3f8.i.uHh.lw	0.200059	0.555326	-0.628374	-0.147701	-0.881503	0.932322	0.0784277	-0.209132	0.58082	0.64545	82.0739	41.6548	40.4191	1.23567	NM_018824	54338	Slc23a2	greenyellow	2	132052496
NpPgvRiy31Jd0rFAy8	0.154662	0.649786	-0.552447	-0.0274535	-0.86082	0.73213	-0.000435603	-0.0554054	0.726629	0.777304	66.3714	23.1123	43.2591	-20.1468	NM_025646	66586	Crls1	green	2	132846666
l6_vnuQmY.ev3rrgro	0.258209	0.443313	0.625714	-0.259277	0.88099	-0.663349	0.0830978	-0.279373	-0.803074	-0.669471	69.1177	19.1041	50.0136	-30.9095	NM_021527	59030	Mkks	purple	2	136873780
EVnu_BDSh5vROIV_yw	-0.363515	0.27181	-0.40219	0.335012	-0.518116	0.120414	-0.00436314	0.471674	0.72619	0.598387	20.1096	9.69004	10.4195	-0.729487	NM_178382	71436	Flrt3	purple	2	140650914
xREiZVMTY0rrio8Utw	-0.6487	0.0308313	0.403558	0.57192	0.705544	-0.715809	-0.228918	0.470699	-0.166651	-0.55663	36.6441	15.6801	20.964	-5.28395	NM_008792	18549	Pcsk2	greenyellow	2	143546156
ukRImVTE2NK64qPFLc	-0.361915	0.274084	0.509818	0.310253	0.570162	-0.742528	0.173284	0.473682	-0.2338	-0.306431	24.5724	15.8681	8.70435	7.16371	NM_008792	18549	Pcsk2	greenyellow	2	143546156
3zZy42_UDhvejqXs1U	-0.302901	0.365245	-0.510225	0.519076	-0.556354	0.684331	-0.381673	0.2056	0.850332	0.534096	46.6661	21.1306	25.5356	-4.40501	NM_010919	18088	Nkx2-2	purple	2	147177546
ukOrkkuKyc5REiFMtE	-0.266195	0.428823	0.264412	0.148837	0.746129	-0.682845	-0.224313	0.313738	-0.349496	-0.322357	28.024	12.449	15.575	-3.12604	NM_029688	76650	Srxn1	green	2	152105516
Tnn3e6zSH_4AS75yC4	0.252634	0.453564	-0.671213	-0.205011	-0.89769	0.86042	0.135791	-0.13269	0.612736	0.741998	79.9316	31.7354	48.1963	-16.4609	NM_175126	67917	Zcchc3	greenyellow	2	152411956
01Xgohyfl_v_O7ul0g	-0.640397	0.0337839	0.271073	0.813095	0.284495	-0.127758	0.0210062	0.428819	0.355111	-0.0764394	12.425	7.99734	4.4277	3.56964	NM_009743	12048	Bcl2l1	brown	2	152780668
ouDgd.ajosB6rZNul8	-0.606818	0.0477481	0.0133276	0.611974	-0.134723	-0.0731726	-0.00390558	0.601852	0.485319	0.361355	11.7923	4.58899	7.20334	-2.61435	NM_009743	12048	Bcl2l1	brown	2	152780668
QUUoNKeiA6iVIi6IuM	-0.563061	0.0713039	-0.655103	0.729931	-0.490248	0.423404	-0.0917405	0.491478	0.891695	0.583304	48.7234	27.2583	21.465	5.7933	NM_133847	99237	Tm9sf4	purple	2	153161303
0KSXU2dJ3RUCSyWRR4	0.200927	0.553575	0.736121	-0.284681	0.332878	-0.428024	0.345275	-0.228882	-0.497737	-0.501161	12.38	2.77265	9.60733	-6.83468	NM_029362	75608	Chmp4b	turquoise	2	154651705
QSWUWUp0mYlWSV_J2I	-0.442522	0.172898	-0.365024	0.125882	-0.598883	0.567023	-0.0379144	0.4865	0.733533	0.741656	34.8368	12.1008	22.736	-10.6352	NM_025735	66734	Map1lc3a	purple	2	155276297
TS072r53.q56er6i6s	-0.301659	0.367312	0.157183	0.347428	-0.0500461	-0.132677	0.10174	0.504909	0.334673	0.328969	5.1404	1.1587	3.9817	-2.82301	NM_025735	66734	Map1lc3a	pink	2	155276297
TpdPh2dNxR1nalNSCA	-0.240809	0.475661	0.471741	0.296256	0.897384	-0.6848	-0.00183934	0.0343059	-0.490956	-0.81163	58.9559	29.073	29.8829	-0.809839	NM_025516	66366	Ergic3	green	2	156008045
3bS6X3TnXn.XNovks8	-0.0815372	0.811629	0.611419	-0.261878	0.803945	-0.67931	0.228734	0.103276	-0.722829	-0.595961	48.5734	18.7511	29.8223	-11.0712	NM_025516	66366	Ergic3	green	2	156008045
TuCOp9tOr5kurOmlqk	0.0896965	0.793116	0.589841	0.0361003	0.479976	-0.505338	-0.261094	-0.0695126	-0.499903	-0.420587	15.1623	5.68868	9.47363	-3.78495	NM_025946	67067	Romo1	greenyellow	2	156144039
ryPZ_pchldqlYz2r6k	0.174809	0.607189	0.385543	-0.239344	-0.267021	0.0397888	0.224864	-0.0425613	0.062221	0.358746	5.44692	2.00941	3.43751	-1.4281	NM_133242	170791	Rnpc2	turquoise	2	156147239
ZIX9lJn1pL9nFKGaWo	-0.328886	0.323374	-0.610542	0.244392	-0.689739	0.331981	-0.0839382	0.412784	0.676715	0.676377	28.1545	3.77016	24.3844	-20.6142	NM_020255	19018	Scand1	black	2	156311847
BEV4l39U97t05l.v9U	-0.253204	0.452511	0.666994	0.287124	0.872955	-0.910956	0.108829	0.155909	-0.472935	-0.697187	77.5534	37.607	39.9464	-2.33934	XM_487678	13821	Epb4.1l1	greenyellow	2	156420487
Hqyj2f9gNdSoRJU_Yg	-0.614066	0.0444477	0.39761	0.610402	0.334715	-0.425551	-0.11018	0.514552	0.192808	-0.00628464	11.0205	3.99976	7.02073	-3.02098	NM_010923	18111	Nnat	brown	2	157560078
6Ofwp.x7vD.8jF7eRE	0.304507	0.36258	-0.412884	-0.111803	-0.684752	0.890837	-0.0668984	-0.389552	0.343607	0.327204	47.3777	35.8245	11.5532	24.2713	NM_020333	57138	Slc12a5	greenyellow	2	164960816
Ej9d1ElS75cKTiJKiI	-0.66026	0.027029	-0.0825085	0.519787	0.327156	-0.0893427	-0.235071	0.643096	0.311402	0.141908	8.58391	3.52061	5.0633	-1.54268	NM_144893	228875	Slc35c2	pink	2	165276554
9qLdpyOX3qHKrk_4lI	-0.499624	0.117627	-0.234276	0.712702	-0.316094	0.148646	-0.166235	0.514862	0.783442	0.568765	27.1243	15.1311	11.9931	3.13797	NM_027230	228880	Prkcbp1	purple	2	165784152
6AWp.g6JuB14piT6Vg	0.733601	0.0101835	0.295736	-0.337462	0.384933	-0.085672	0.256742	-0.82758	-0.583084	-0.510764	19.3661	9.16381	10.2023	-1.03847	NM_001081005	68949	1500012F01Rik	pink	2	167062934
c0LF5ohr3VRUnHYJ0c	-0.38855	0.237626	0.331901	0.55638	0.558356	-0.68306	0.333144	0.410797	-0.105312	-0.312062	22.9854	12.9911	9.99426	2.99687	NM_015731	11981	Atp9a	greenyellow	2	168634438
THq0VETXHn3gmoWpfQ	0.411708	0.20835	0.659993	-0.436979	0.784331	-0.561161	0.0824759	-0.512657	-0.915092	-0.781642	72.2952	29.6939	42.6013	-12.9074	NM_025542	66404	Rtfdc1	purple	2	172440556
QYGeIIfakkkwA_4C3Y	-0.0942302	0.78287	-0.475309	-0.13501	-0.476782	0.703049	-0.238466	0.220297	0.452347	0.619217	26.6968	13.0271	13.6696	-0.642515	NM_025983	67126	Atp5e	greenyellow	2	174461072
EFc4OwUO6wJf5CC64U	-0.38107	0.247564	-0.545656	0.621719	-0.644474	0.665888	-0.136921	0.19053	0.875505	0.469422	56.8621	25.9469	30.9152	-4.96828	NM_001024849	329575	Gm14325	purple	2	177831791
0SMiDyfb_99ot8.R7E	0.159445	0.63958	-0.621483	0.0767215	-0.721636	0.686631	0.201652	-0.0091837	0.5501	0.58558	34.9741	5.61473	29.3594	-23.7447	NM_175551	23856	Dido1	turquoise	2	180657964
Wu5__jfL797eDAWLbo	-0.746724	0.00828324	-0.24211	0.325536	-0.306172	0.0366822	0.0222942	0.900151	0.597647	0.630255	23.8392	12.782	11.0572	1.72478	NM_015730	11438	Chrna4	pink	2	181018380
oUTeZ9on5r35A35o40	-0.149873	0.660056	0.615259	0.366092	0.694438	-0.640534	0.21524	-0.0186416	-0.391653	-0.78971	37.4571	11.7857	25.6714	-13.8856	NM_001006678	16536	Kcnq2	green	2	181075579
uuFwJf.SJOnI.D4owo	0.50509	0.113028	-0.277866	-0.520699	-0.72175	0.724819	-0.0564946	-0.378679	0.146223	0.488599	32.9581	16.3264	16.6317	-0.305324	NM_001025263	21985	Tpd52	greenyellow	3	8928626
oHSP6kew4cze57w8Ts	0.112104	0.74279	-0.552996	-0.0356348	-0.611309	0.881984	-0.354085	-0.279254	0.366707	0.31457	40.7996	31.5927	9.20694	22.3858	NM_018864	55980	Impa1	greenyellow	3	10313540
9VdLh1xI_NS.R.R6p0	-0.149884	0.660033	0.845881	-0.161386	0.62824	-0.496711	0.0119725	0.0557491	-0.463414	-0.41636	22.7439	7.02982	15.7141	-8.68425	NM_009801	12349	Car2	black	3	14886426
HoIJz8VAmJ.S.y.k6Y	0.121121	0.722777	-0.77558	0.0354154	-0.784889	0.775764	0.179511	-0.143529	0.564612	0.480662	47.1654	15.62	31.5455	-15.9255	NM_021560	59058	Bhlhb5	green	3	18054325
Zo3yU47K4ONfW8BSdU	0.446073	0.169069	0.0592021	-0.728237	-0.394763	0.380163	0.159086	-0.348681	-0.0536877	0.26592	14.9969	7.3424	7.65448	-0.312075	NM_025981	100040353	2810416G20Rik	brown	3	22074411
rewSAX9.UnFf.Qg2Ak	-0.00343341	0.992006	-0.684261	0.000906326	-0.865619	0.95033	-0.281161	-0.0359426	0.676974	0.647883	88.3915	46.1891	42.2024	3.98663	NM_138666	192167	Nlgn1	greenyellow	3	25431811
HoAHoDfpDvvRPgZeCA	-0.0915974	0.788816	-0.182998	-0.155116	-0.208428	0.435691	-0.425372	0.224088	0.226714	0.554831	10.3417	3.44768	6.89405	-3.44637	NM_026517	68028	Rpl22l1	greenyellow	3	28805436
0z83ygN33rq.S7u4JY	-0.0795033	0.816258	0.10982	-0.22658	-0.429371	-0.0337224	0.154211	0.238491	0.251607	0.500557	8.90721	4.39652	4.51068	-0.114158	NM_172861	241919	Slc7a14	turquoise	3	31202910
HPzfKA3feur9Lu7glg	-0.0310548	0.927779	0.140693	-0.057534	-0.415649	-0.0627452	0.321769	0.242165	0.347024	0.502756	8.60636	4.07189	4.53447	-0.462577	NM_172861	241919	Slc7a14	turquoise	3	31202910
Tq15DR3tdEkKOwUccA	-0.177978	0.600584	0.477092	-0.254204	0.502896	-0.691378	-0.0180881	0.299694	-0.585458	-0.362046	23.4789	12.4383	11.0407	1.3976	NM_024200	67414	Mfn1	greenyellow	3	32529465
Bkr4zb6w.MMn.vQ1xU	0.0295609	0.931246	-0.510534	-0.0116017	-0.713863	0.755755	-0.0310318	0.120052	0.691033	0.751883	49.9543	18.3758	31.5785	-13.2026	NM_011443	20674	Sox2	greenyellow	3	34650005
Zsrn64O4BQOltSUvk0	-0.474071	0.140711	-0.700346	0.347604	-0.417527	0.47337	-0.586738	0.533584	0.65494	0.626349	24.5866	5.34211	19.2445	-13.9024	NM_019510	22065	Trpc3	turquoise	3	36620482
6Xovd.Q__CXfUBAM18	0.402971	0.219129	-0.502377	-0.335129	-0.732771	0.841793	-0.0477174	-0.378628	0.412322	0.534126	47.552	27.9039	19.6482	8.25568	NM_009834	12457	Ccrn4l	greenyellow	3	51224447
iqgD53wP9cnsJ8Ldf4	0.0739201	0.828991	0.28613	0.0157922	-0.280128	0.405492	-0.459801	-0.166867	0.164153	0.0325128	3.09434	1.74334	1.35101	0.392327	NM_019410	18645	Pfn2	greenyellow	3	57841895
Hl0T.RIeI_iI4q5Kig	-0.138066	0.685601	-0.42761	0.217723	-0.768682	0.703596	0.031059	0.226507	0.760653	0.786769	57.6227	16.02	41.6027	-25.5826	NM_009250	20713	Serpini1	green	3	75557547
Tr6zoiTwkwl8AIvkRM	-0.28163	0.401473	-0.530771	0.425214	-0.660473	0.726269	-0.457556	0.237636	0.86289	0.625965	54.2807	22.1634	32.1173	-9.95396	NM_010298	14658	Glrb	purple	3	80843599
fqIBCHYuzNvFORALdI	0.0136711	0.968178	-0.619202	0.0888483	-0.808923	0.650961	0.25601	0.197244	0.707508	0.80293	54.889	13.091	41.798	-28.707	NM_030706	80890	Trim2	turquoise	3	84160439
okjooosTU0nu4oTTUk	0.178918	0.598629	0.610615	-0.331985	0.784932	-0.706002	0.25173	-0.262627	-0.837774	-0.844529	71.5029	15.2039	56.299	-41.0951	NM_009836	12462	Cct3	turquoise	3	88297116
ZpX6VunP_14N8VYHQU	-0.181978	0.592285	0.345523	0.127538	0.876371	-0.760962	0.0762805	0.110787	-0.557632	-0.670065	55.5419	25.3314	30.2105	-4.8791	NM_025448	66256	Ssr2	green	3	88579671
66euvS7ecYl3XQSZSM	-0.2367	0.483452	0.503674	0.0785352	0.677898	-0.666699	-0.150846	0.211559	-0.498006	-0.659737	28.165	4.88823	23.2768	-18.3886	NM_134469	110196	Fdps	turquoise	3	89093592
Hkk32dxd4XeiP6eXX0	-0.273364	0.41601	0.400904	0.468946	0.721138	-0.685466	-0.0985654	0.187154	-0.352392	-0.611421	33.9396	12.6955	21.2441	-8.54864	NM_009614	11490	Adam15	greenyellow	3	89338542
3eVT5HQeDIDP6vyJN0	-0.0667053	0.8455	-0.496045	0.0406066	-0.903701	0.708593	-0.118023	0.236865	0.794721	0.920581	83.84	18.6174	65.2226	-46.6052	NM_025762	99650	4933434E20Rik	turquoise	3	90051636
Z6UT_Sblfe2IN71htI	0.209798	0.535815	0.570825	-0.278139	0.814086	-0.551119	0.0655426	-0.176587	-0.802033	-0.568971	51.4811	22.5134	28.9677	-6.45424	NM_011309	20193	S100a1	green	3	90511034
cqSvZ7r7TdfS602yUk	-0.0219294	0.948972	0.765181	0.238782	0.699149	-0.727305	0.0300512	-0.185382	-0.489971	-0.803562	50.5056	12.169	38.3366	-26.1677	NM_030116	78523	Mrpl9	turquoise	3	94443318
rSeULkokhCBeuFrhRM	-0.279673	0.404891	0.578822	0.247226	0.822568	-0.575766	0.0817229	-0.00866651	-0.532957	-0.853996	45.192	12.8049	32.3871	-19.5821	NM_019561	56205	Ensa	turquoise	3	95624980
fVKd59.VePVD_zA7O8	0.40018	0.22264	0.0877527	-0.582737	-0.148029	0.465945	0.0631256	-0.548232	-0.289487	-0.174123	9.37613	3.9617	5.41443	-1.45273	NM_001033302	229599	Gm129	greenyellow	3	95878503
ciiXb5RL_UsEeU0h6I	-0.0295182	0.931345	0.165214	-0.224654	0.0628491	0.306053	0.23902	-0.0993378	-0.0842986	-0.125886	2.0295	1.24275	0.786748	0.456001	NM_001033302	229599	Gm129	greenyellow	3	95878503
rq3K7qDfp6O3_X3np4	-0.183424	0.589294	0.780575	-0.04533	0.511103	-0.495362	0.102746	0.230987	-0.293815	-0.191352	13.5817	5.50072	8.081	-2.58028	NM_011797	23831	Car14	black	3	95897768
EqRIJVSFU.XtS76iAs	0.315647	0.344373	-0.20752	-0.489361	0.165434	-0.0924985	0.11664	-0.363948	-0.549461	-0.441031	10.2328	3.9254	6.30742	-2.38202	NM_001009935	56338	Txnip	purple	3	96557957
BpQBB8v6grI_7.E9yY	0.0378206	0.912093	-0.185991	0.169272	-0.50315	0.825657	-0.0384711	-0.248617	0.507027	0.336024	33.001	25.509	7.492	18.017	NM_026406	67845	Zfp364	greenyellow	3	96727611
upclpTR6AiOVPoTkB4	0.378204	0.251435	-0.261778	-0.324266	-0.40889	0.728848	0.113741	-0.420285	0.0376855	0.170049	16.8775	13.7805	3.097	10.6835	NM_153193	15493	Hsd3b2	greenyellow	3	98709255
xXu48Xd4q4J.UCDueo	0.00464049	0.989196	-0.360659	-0.22426	-0.705605	0.568127	-0.111152	0.0764145	0.540042	0.710132	29.9498	10.5912	19.3586	-8.76745	NM_027533	70747	Tspan2	green	3	102734529
N9YJJJhgW1N4ol6l_Q	-0.572938	0.065421	-0.048329	0.901973	0.13863	-0.110266	-0.027177	0.373102	0.399161	-0.124174	19.2122	13.4844	5.72777	7.75666	NM_017392	53883	Celsr2	brown	3	108390851
odxEgQvgpDt9Xf9lQg	0.423107	0.19477	0.483053	-0.123572	0.504448	-0.261166	0.15925	-0.683663	-0.530478	-0.658702	19.942	3.3088	16.6332	-13.3244	NM_011319	20226	Sars	green	3	108424865
Bv0_Vzc.MuzueciCcI	0.0818856	0.810837	-0.581067	-0.278633	-0.681817	0.794233	-0.213381	-0.0173671	0.465402	0.74032	47.4582	11.1805	36.2777	-25.0972	NM_153458	229759	Olfm3	green	3	114904078
ZVP7kDi.U9XXRxNJUE	0.0385149	0.910484	0.273326	-0.0858727	0.0693914	0.0223692	-0.404083	-0.0515648	0.0832642	0.132572	4.34387	1.54277	2.8011	-1.25833	NM_011674	22239	Ugt8a	greenyellow	3	125865359
xukfSH.vdevjQrvl64	-0.45962	0.154943	-0.593204	0.290345	-0.570969	0.545549	0.0272164	0.567963	0.812013	0.781099	44.7483	9.58708	35.1613	-25.5742	NM_130450	170439	Elovl6	turquoise	3	129532386
cHtwhEgkbSSpc6adTs	0.258876	0.442095	0.441617	-0.291328	0.521817	-0.608639	0.185534	-0.00828318	-0.513514	-0.106736	18.4938	5.27115	13.2227	-7.95154	NM_026724	68436	Rpl34	green	3	130726831
Bp.ZXYbzwd5E4G_gIg	-0.626023	0.0393532	-0.682067	0.557427	-0.424717	0.4856	-0.270555	0.580017	0.796284	0.477489	34.7293	16.7086	18.0206	-1.31199	NM_146141	74776	Ppa2	purple	3	133310110
WIIoAruq3m5XkIp00E	0.264269	0.432297	-0.176196	-0.504463	-0.605694	0.279891	-0.034074	0.0592272	0.242486	0.749518	20.5513	9.09789	11.4534	-2.35552	NM_001004367	319478	Cxxc4	turquoise	3	134236491
05PiDDBIq59j3WEoAA	0.0973729	0.775785	0.243256	0.0721272	-0.325623	0.498749	-0.0951401	-0.358311	0.166839	-0.0729481	6.71674	4.46164	2.2551	2.20653	NM_008913	19055	Ppp3ca	greenyellow	3	136670124
N64p90pOhMjf8VvJL0	0.59521	0.0533788	0.0187741	-0.0657548	0.0990405	-0.132089	0.111174	-0.698718	-0.367585	-0.53802	10.4201	4.42675	5.99337	-1.56662	NM_030143	73284	Ddit4l	pink	3	137621612
EneSd_Y336Evw3nVHo	-0.0539405	0.874841	0.574066	-0.0200885	0.907068	-0.715267	0.240925	-0.0626243	-0.709009	-0.78191	63.746	29.1554	34.5906	-5.43517	NM_053102	93684	Sep15	green	3	144570304
ZUTEr.snzzzoEh4I3k	0.0400498	0.90693	-0.448691	0.115555	-0.611744	0.842752	-0.0250112	-0.170133	0.510116	0.26636	36.5976	26.2518	10.3458	15.906	NM_053102	93684	Sep15	greenyellow	3	144570304
cpXcQHgAguj.Bxf7Xw	-0.0468737	0.891147	-0.665797	-0.0101228	-0.840786	0.938324	-0.169083	0.0686813	0.736234	0.777504	96.0309	45.363	50.6679	-5.30498	NM_019464	54673	Sh3glb1	greenyellow	3	144688844
HGz87wYHDi7ZdCH9R4	0.0927432	0.786227	-0.491218	0.139441	-0.740509	0.933607	-0.121776	-0.252485	0.611338	0.408623	65.2038	43.3262	21.8776	21.4486	NM_025555	66421	2410004B18Rik	greenyellow	3	145938014
9zkXxMP1cCBLTc0e64	-0.0588242	0.863596	-0.517002	-0.0284668	-0.803275	0.810336	-0.145249	0.1532	0.672437	0.881098	71.6045	20.6056	50.999	-30.3934	NM_025926	67035	Dnajb4	green	3	152178511
EE1Uf2LvP1Q._SgeXk	-0.705195	0.0153535	-0.367609	0.83207	-0.123637	0.0272461	0.0479072	0.541087	0.657329	0.209016	20.8755	9.1817	11.6938	-2.51207	XM_001474235	100038514	Gm11837	brown	4	14929829
QuHoHNAxH7v0oBe7LU	-0.160454	0.637435	-0.85855	0.265887	-0.804835	0.838184	-0.209903	0.18585	0.840434	0.748379	88.9373	30.6937	58.2436	-27.5499	NM_178617	69352	Necab1	greenyellow	4	14952245
9q14JS9xEjNCo6cz0Q	-0.20057	0.554295	-0.383796	0.39304	-0.457119	0.384111	-0.416103	0.209909	0.722234	0.535001	18.5646	10.7149	7.84964	2.8653	NM_172865	242362	Manea	purple	4	26324506
rd4Pc6y7CxLdLueMT4	-0.221135	0.513465	-0.674177	0.320005	-0.659166	0.697546	0.0288727	0.115419	0.79949	0.543903	48.8325	16.9999	31.8326	-14.8327	NM_029814	76959	Chmp5	greenyellow	4	40948407
ue4OY89fti9H6Sk5MU	-0.484491	0.13098	-0.540207	0.659194	-0.633988	0.519071	-0.21437	0.410342	0.879665	0.496265	49.7475	25.9377	23.8098	2.12785	NM_139236	230082	Nol6	purple	4	41114427
WO5JpxLdi6KJ6Jnq7E	0.0494255	0.885254	0.887971	-0.0413964	0.873277	-0.814839	0.0729906	-0.176135	-0.724047	-0.789437	84.786	23.8565	60.9294	-37.0729	NM_016890	53598	Dctn3	green	4	41714798
NnvRsPo8PO_L3.oUBc	0.0141871	0.966977	-0.449295	0.032895	-0.746752	0.941298	-0.208465	-0.106215	0.573462	0.473871	64.4048	43.9605	20.4443	23.5163	NM_016760	12757	Clta	greenyellow	4	44004452
BDDXDT.AKpeoPBroEo	-0.267748	0.426031	-0.735982	0.413442	-0.599662	0.43311	-0.0876913	0.344182	0.657049	0.628932	29.738	8.53866	21.1994	-12.6607	NM_021436	230157	Tmeff1	purple	4	48585174
B7KzT4b.hjigKI50iI	-0.0241776	0.943748	-0.531265	0.175754	-0.599998	0.723687	0.30516	0.0932992	0.689686	0.688782	38.6205	6.55911	32.0614	-25.5023	NM_133891	100434	Slc44a1	turquoise	4	53440413
KV1siO7_NJC0otAeeU	-0.362423	0.273361	-0.377664	0.610464	-0.50605	0.453853	-0.187893	0.414593	0.820775	0.685378	37.4694	17.5406	19.9289	-2.38829	NM_009011	19359	Rad23b	purple	4	55350043
xjSuNYqn2irv4kvh8o	0.136955	0.688019	0.57046	-0.0633765	0.795618	-0.676377	0.464018	-0.169724	-0.712464	-0.794944	50.2154	17.4464	32.769	-15.3226	NM_024173	66290	Atp6v1g1	green	4	63544772
lYB6BEp5PdSERcPJR0	-0.0807587	0.8134	-0.378217	0.277202	-0.62406	0.400644	0.0040725	0.10563	0.738945	0.662371	27.8709	12.3755	15.4954	-3.11986	NM_172694	230316	Megf9	purple	4	70427065
0nc6CA5dzurAq8XeTk	-0.487613	0.128149	-0.514935	0.326451	-0.526982	0.464981	-0.432848	0.577529	0.808704	0.813178	41.6981	16.8988	24.7993	-7.9005	NM_008687	18028	Nfib	purple	4	82290173
iAUaOJci.lHohLHSVA	0.149994	0.659794	0.884214	-0.27381	0.383529	-0.510283	0.0737426	-0.15673	-0.542855	-0.474312	20.7811	7.9192	12.8619	-4.94275	NM_019535	20404	Sh3gl2	black	4	85205126
f9VlFp7SCdNiujhiZA	0.395089	0.22913	0.442409	-0.492568	0.759768	-0.597395	0.0112946	-0.326385	-0.906526	-0.633202	62.296	28.9177	33.3783	-4.46068	NM_009096	20104	Rps6	purple	4	86854660
KprOxXp4LDPBTJ3qKM	-0.271846	0.418708	-0.123042	0.036138	-0.538755	0.577869	0.0257086	0.199607	0.583809	0.607604	19.7211	6.48044	13.2407	-6.76024	NM_139306	230379	Asah3l	greenyellow	4	86874396
BpMC._N9eLZ6uk9qfk	-0.173906	0.609075	0.700462	-0.0656742	0.407745	-0.701297	0.173093	0.329535	-0.308688	-0.152802	18.9259	3.57512	15.3508	-11.7756	NM_172871	242521	Klhl9	black	4	88718292
o7nHskBRJPjiCk5oe4	-0.240129	0.476946	-0.184533	0.0161183	-0.399275	0.0728054	-0.0307253	0.523922	0.523989	0.787633	22.3572	11.4562	10.901	0.55516	NM_207686	15569	Elavl2	turquoise	4	91250763
0XptMXLgLDqf0IpLU0	-0.133888	0.694712	-0.579375	0.269248	-0.870353	0.567487	-0.0624494	0.168508	0.82869	0.706907	64.7166	27.3975	37.319	-9.92149	NM_146144	230484	Usp1	green	4	98923810
fs95dwL10EDHYvETOQ	-0.170339	0.61655	-0.454831	0.332454	-0.582732	0.830846	-0.294244	-0.0588668	0.66339	0.446179	43.0794	27.1656	15.9138	11.2517	NM_146145	16451	Jak1	greenyellow	4	101152367
EESqXd21JNSq6sX798	0.051042	0.881524	-0.0120177	0.163174	-0.167607	0.0712902	0.194222	-0.093599	-0.00202695	-0.105967	4.26529	1.51849	2.7468	-1.2283	NM_144906	73094	Sgip1	greenyellow	4	102741297
9UlX3uW.JA7oj5wtNk	-0.00679435	0.984182	0.0352634	0.216169	-0.211367	-0.0223565	-0.00910668	-0.0669106	0.0974579	0.0341852	2.89153	0.5085	2.38303	-1.87453	NM_144906	73094	Sgip1	purple	4	102741297
c0LQaUgB3RffVlQChc	-0.675994	0.0224029	-0.262855	0.830883	-0.238992	0.244665	-0.28375	0.592068	0.826672	0.490682	37.0684	10.3984	26.6699	-16.2715	NM_023672	72475	Ssbp3	brown	4	106910701
HgI6V6KQIJxerro7gg	-0.157129	0.644516	0.623928	0.115857	0.940214	-0.695812	-0.183557	0.0021162	-0.610155	-0.787511	68.4558	33.7045	34.7513	-1.04686	NM_011327	20280	Scp2	green	4	108043839
TofzCVm_XCzwBPo814	-0.0391399	0.909037	-0.427019	0.00833566	-0.880515	0.790794	-0.0161088	0.137765	0.762276	0.848157	81.28	27.1742	54.1057	-26.9315	NM_010488	15572	Elavl4	green	4	110203722
EV09Rd3d94fpf.H3ck	0.244405	0.46889	0.487516	-0.246078	0.67234	-0.608547	0.361833	-0.39239	-0.822028	-0.883616	54.533	14.7938	39.7392	-24.9454	NM_010173	14073	Faah	turquoise	4	115967145
WrX_eUHnT34fJ3JT_4	-0.551217	0.0788137	-0.431236	0.143769	-0.363362	0.229637	-0.184719	0.717437	0.614318	0.660489	21.0462	5.87116	15.1751	-9.30392	NM_181585	18710	Pik3r3	pink	4	116221618
ByHuzvxDvuzA6hH_V0	0.382557	0.245569	-0.273442	0.00224531	-0.54199	0.79687	-0.389051	-0.492396	0.362912	0.269154	24.5325	17.8404	6.6921	11.1483	NM_025739	66743	Rnf220	greenyellow	4	117271463
BjgQj7oAV4o9SBfoJ0	-0.0763283	0.823494	-0.7189	0.191558	-0.792114	0.839377	0.0257894	0.148102	0.835075	0.792012	85.9785	31.8319	54.1465	-22.3146	NM_025544	66407	Mrps15	greenyellow	4	126046925
9_MmMLdYKi6A5LSXqU	-0.70643	0.0150962	-0.136321	0.776887	-0.0230489	0.102496	-0.172534	0.619823	0.669766	0.3854	21.192	7.68853	13.5035	-5.81497	NM_028800	74178	Stk40	brown	4	126103957
0Q1ecJdx3kqIZh6adQ	-0.617441	0.0429662	-0.409941	0.810496	-0.16339	0.155903	-0.212449	0.54347	0.581688	0.252813	21.6646	9.08103	12.5835	-3.50248	NM_011986	26562	Ncdn	brown	4	126743750
xSg7V6dX44p.fP9e7k	-0.562539	0.0716242	0.186589	0.634135	0.583226	-0.600748	0.27059	0.490832	0.0211378	-0.374629	21.8239	10.2045	11.6194	-1.41496	NM_030252	80284	BC003266	greenyellow	4	127243784
x1Sj1B6q1UB0F5d.kc	-0.536052	0.089175	0.116621	0.628603	0.601947	-0.49698	-0.046866	0.28253	-0.0702712	-0.590618	21.5735	5.71749	15.856	-10.1386	NM_010471	15444	Hpca	greenyellow	4	129111570
62qLm02SlGImiJ0FLM	0.169521	0.61827	0.657137	-0.044551	0.877271	-0.802621	0.284883	-0.205299	-0.715	-0.811651	75.6395	25.9247	49.7149	-23.7902	NM_018799	54709	Eif3i	green	4	129591960
0nL5n5Pj4OaDgs4I54	-0.223576	0.508707	0.0109587	0.351745	-0.561591	0.495823	-0.39879	0.142204	0.696735	0.511815	20.7709	8.68523	12.0856	-3.40039	NM_008974	19244	Ptp4a2	purple	4	129811219
cQovh44opImHkHoj4U	-0.0194968	0.954628	0.859808	-0.129044	0.854121	-0.772987	0.142172	0.00675148	-0.662981	-0.604178	64.6284	22.5138	42.1146	-19.6008	NM_010948	18221	Nudc	green	4	133532542
0lFjXNScnfRSl_wUHU	-0.443652	0.171674	0.500708	0.456966	0.863136	-0.556416	-0.165925	0.162175	-0.372579	-0.719735	41.7521	23.1816	18.5705	4.61113	NM_080559	73723	Sh3bgrl3	green	4	134127406
i5_b.f93oE0EUuz56Q	0.101423	0.766678	-0.317795	-0.297077	-0.743114	0.571165	-0.266032	0.0017962	0.499819	0.687923	32.3731	13.6402	18.7329	-5.09265	NM_013885	29876	Clic4	green	4	135213969
r6KWJ11Xl0hH2h4r3E	0.308848	0.355426	0.267065	-0.0294062	0.00736108	0.0702213	0.505196	-0.506707	-0.136173	-0.242085	2.78318	1.1455	1.63767	-0.492171	NM_025337	110198	Akr7a5	pink	4	139310744
9_nW4rLkpfoqTnoR6M	-0.239823	0.477524	-0.569324	0.485164	-0.363311	0.045574	0.0643837	0.443796	0.582562	0.549556	13.4957	5.51635	7.97931	-2.46296	NM_029097	74772	Atp13a2	purple	4	140986873
BepMkV6UV7iOUGIXgw	0.742165	0.00891124	0.3054	-0.459228	0.225357	0.0822318	-0.0192266	-0.940169	-0.618736	-0.592463	28.2892	15.877	12.4122	3.46481	NM_007745	12854	Cort	pink	4	149125034
6leQgffegBfdduQsFU	0.73455	0.0100364	0.288387	-0.394681	0.250655	0.093841	0.15481	-0.930364	-0.599251	-0.610206	26.5992	15.2729	11.3263	3.94666	NM_007745	12854	Cort	pink	4	149125034
3oK1NJR.hFcuFfgol8	-0.00110758	0.997421	0.656514	0.26012	0.367508	-0.249809	0.212269	-0.0692246	-0.154404	-0.377509	7.47111	3.60922	3.86188	-0.252665	NM_033042	85030	Tnfrsf25	black	4	152115934
cu7ki_0.qjDSpUV3lk	-0.257382	0.444826	-0.55374	0.505487	-0.463245	0.424792	-0.018421	0.249984	0.783846	0.428534	24.9901	13.525	11.4651	2.05984	NM_010419	15208	Hes5	purple	4	154960923
WTQVH3nt54otbuKU4k	-0.421984	0.196083	0.416318	0.19084	0.687114	-0.513308	0.0947877	0.210887	-0.283874	-0.530088	18.841	9.50133	9.33969	0.16164	NM_008860	18762	Prkcz	green	4	155260129
fpfusCecOC8DoQcOV0	-0.287537	0.391239	-0.40747	0.183572	-0.592119	0.716913	-0.603274	0.307975	0.708009	0.728317	40.6392	7.0835	33.5557	-26.4722	NM_030675	79264	Krit1	turquoise	5	3803165
6c7e0xXAOE_v.o.rOQ	-0.0242507	0.943578	-0.498304	-0.328039	-0.613556	0.665412	-0.0674706	0.234561	0.40026	0.736117	32.4725	10.6694	21.8031	-11.1337	NM_021457	14362	Fzd1	greenyellow	5	4753842
NBA0ItPXCsCUAcl7Kk	-0.00161956	0.996229	-0.371753	-0.0745634	-0.811421	0.54201	-0.174199	0.260073	0.657884	0.888067	48.1777	15.5434	32.6344	-17.091	NM_011806	23857	Dmtf1	turquoise	5	9118801
Z22U64J4kCCUBIp5JI	-0.0176006	0.959037	0.180778	0.106833	0.655594	-0.353002	-0.114993	0.0911806	-0.379068	-0.276455	13.4159	9.11248	4.3034	4.80908	NM_025394	66169	Tomm7	green	5	23838944
xqfqPFNl9cnGeNHS.c	-0.0713783	0.8348	0.767406	-0.266606	0.237188	-0.379666	-0.0708497	-0.000187464	-0.37167	-0.301989	11.0858	5.87622	5.20953	0.666683	NM_153526	231070	Insig1	black	5	28071363
reZQR.d.sTPblBfeAI	0.0823272	0.809833	-0.514807	-0.468153	-0.390138	0.487806	-0.0468579	0.141041	0.133842	0.614429	18.1855	3.82423	14.3613	-10.5371	NM_010134	13799	En2	green	5	28165696
HV12ellu12j89QS0vA	0.317324	0.341673	0.663479	-0.255599	0.5531	-0.518268	-0.0973336	-0.486532	-0.774565	-0.844064	45.5577	14.074	31.4838	-17.4098	NM_001037941	23950	Dnajb6	turquoise	5	29735688
BCVCu._1K0VUdLVF6c	-0.415323	0.203984	-0.820869	0.489986	-0.70238	0.649592	-0.134281	0.453599	0.92777	0.755602	77.0262	31.3785	45.6477	-14.2692	NM_010608	16527	Kcnk3	purple	5	30588170
Q.t.4fd3SyOKgKeM4o	-0.338408	0.308706	-0.0620394	0.784622	0.125063	0.151441	-0.329614	0.0945016	0.308629	-0.126872	10.0622	6.89225	3.16998	3.72227	NM_133350	100732	Mapre3	brown	5	30814641
f.dZVKvUoTLeKQjoq4	-0.40312	0.218943	0.405312	0.130973	0.859357	-0.69536	-0.110222	0.392978	-0.459758	-0.492528	44.4687	24.471	19.9977	4.47331	NM_024460	67695	Ost4	green	5	30905885
xnx7ijE2CcOSlY55eA	0.385658	0.24144	0.578373	-0.458439	0.664191	-0.43108	-0.0716453	-0.560615	-0.867573	-0.784693	51.9463	21.9846	29.9617	-7.97714	NM_027855	381629	Atraid	purple	5	31048312
uJ1J21ojh2u9FThecU	-0.55577	0.0758674	0.425635	0.310422	0.371736	-0.681638	-0.0268648	0.622815	-0.0770592	-0.183766	16.2304	10.5507	5.67974	4.87095	NM_008010	14184	Fgfr3	greenyellow	5	33721724
KXnoq6938ke1H_Dli4	0.0240304	0.94409	0.764496	0.0724769	0.76977	-0.877454	0.193108	-0.0620775	-0.572269	-0.628243	60.2851	31.6761	28.609	3.06705	NM_011716	22393	Wfs1	greenyellow	5	36966104
ZYSjJPk20BR3QlIgDQ	-0.0010851	0.997474	-0.468077	-0.103611	-0.674568	0.523342	0.112297	0.235175	0.633493	0.747935	32.8732	6.64827	26.2249	-19.5767	NM_173403	231290	Slc10a4	greenyellow	5	73006904
cboqDf3JywD6ThHHA8	0.109011	0.749686	0.223894	-0.170457	-0.288896	0.550763	0.0469165	-0.186346	0.232322	0.309432	8.06506	4.94193	3.12312	1.81881	NM_025939	67054	Paics	greenyellow	5	76951307
NTPOU8o.34woPPV_.c	0.1013	0.766954	-0.409483	-0.153634	-0.797305	0.834288	-0.336778	-0.0879915	0.483069	0.528205	44.634	23.0348	21.5992	1.43566	NM_017367	12453	Ccni	greenyellow	5	93181933
lUu.su8vwJD3u646JQ	-0.0631661	0.853619	-0.656145	0.0201695	-0.679154	0.86936	0.0410705	0.102734	0.598203	0.60801	52.938	30.1671	22.7709	7.39625	NM_007635	12452	Ccng2	greenyellow	5	93267257
9WfSAxiSU4RzE9M7JA	-0.260047	0.439958	-0.513047	0.464778	-0.581136	0.79525	-0.344145	0.162088	0.743917	0.55299	48.8821	24.5645	24.3175	0.247001	NM_010097	13602	Sparcl1	greenyellow	5	104079111
ivv05ARb7BQCfeR.n0	-0.178643	0.5992	0.0604554	-0.302654	-0.107219	-0.0988742	0.0781588	0.500002	0.116694	0.458505	7.30953	1.90363	5.40591	-3.50228	NM_009263	20750	Spp1	pink	5	104435118
ThRVBHn3uqIoI5vzoo	0.173178	0.610599	0.0213386	-0.407009	-0.061277	-0.13307	0.384021	-0.180379	-0.390035	-0.240899	4.6812	1.78348	2.89772	-1.11424	NM_001001804	384214	Abhd7	purple	5	107402736
Ql1eF5S1.tGne9OTH4	-0.548168	0.0808287	0.333328	0.276537	0.688192	-0.866698	0.0136342	0.594959	-0.303063	-0.386905	45.2075	30.4144	14.7931	15.6213	NM_009469	22241	Ulk1	greenyellow	5	110784488
HINEAuU3SR5R54lCVk	-0.414589	0.204866	-0.627363	0.536974	-0.704577	0.588837	-0.144595	0.383782	0.971629	0.686504	71.5902	37.6257	33.9646	3.66108	NM_026504	52064	Coq5	purple	5	115279666
xcWISIq2hInmSoQt1I	-0.541565	0.0853101	-0.674562	0.591724	-0.227058	0.380078	-0.00425194	0.335829	0.597358	0.200052	14.7836	3.17347	11.6101	-8.43663	NM_007708	12704	Cit	brown	5	115845278
6Z2oKCRKSC7qdvcT7U	0.329295	0.322736	0.84388	-0.27698	0.697358	-0.606882	-0.152642	-0.424624	-0.798105	-0.801597	57.4221	8.7384	48.6837	-39.9453	NM_011202	19247	Ptpn11	black	5	121130533
ovs0cvF4L7u4kjlll0	-0.551668	0.0785182	-0.590154	0.786699	-0.428763	0.300594	-0.145058	0.519009	0.879045	0.515086	44.5014	26.411	18.0904	8.32065	NM_007804	13048	Cux2	purple	5	121858387
0e_Ic025tcUikOFYNg	-0.563579	0.0709871	-0.406065	0.296026	-0.523766	0.423528	-0.263538	0.713269	0.802795	0.839915	43.9841	16.0984	27.8856	-11.7872	NM_177242	320717	Pptc7	purple	5	122284365
xnikIhaHinu4gr.4V0	-0.174227	0.608404	0.468795	0.269969	0.82166	-0.701356	0.26126	0.0611958	-0.500112	-0.647698	38.8158	18.4331	20.3827	-1.94959	NM_019824	56378	Arpc3	green	5	122391878
6XVN7X7Ht_.dWFPuwE	-0.621633	0.0411739	-0.310314	0.873513	-0.0338797	0.11918	-0.0426212	0.44205	0.542628	-0.0121222	21.3941	11.7305	9.66357	2.06697	NM_011256	19679	Pitpnm2	brown	5	124118690
xtenThGihEfXb1Es48	0.264407	0.432047	-0.182053	-0.398398	0.223931	-0.406816	0.18052	-0.210172	-0.546141	-0.405554	9.63296	1.14149	8.49147	-7.34999	NM_177047	319974	Auts2	brown	5	131437682
9i3dp0SoqyiPqe8IKw	-0.557748	0.0746107	-0.445834	0.657806	-0.191615	0.0285971	0.313021	0.66544	0.651397	0.410824	17.9832	7.43149	10.5517	-3.1202	NM_030719	80909	Gats	purple	5	134099711
WJJ4CCb58unoKekTHU	-0.236753	0.48335	0.286266	0.170876	0.874934	-0.651555	-0.200928	0.181157	-0.54282	-0.601156	47.0683	25.7381	21.3302	4.40784	NM_011293	20022	Polr2j	green	5	136116631
B7SH1eq3ktyBEQB2Sk	-0.497771	0.119213	0.289805	0.745167	0.169987	-0.336513	-0.133598	0.369882	0.261629	-0.086034	12.6352	7.65317	4.98203	2.67114	NM_001039385	381677	Vgf	brown	5	137030295
99B.iAlx.Nehi.eOro	-0.454963	0.159713	0.352095	0.606558	0.65364	-0.709643	0.0496388	0.262104	-0.184088	-0.545016	30.5783	9.06059	21.5177	-12.4571	NM_007457	11769	Ap1s1	green	5	137034993
H.Cp6jMMYWJVSle1HU	-0.793458	0.00355899	-0.119151	0.374973	-0.253003	0.111358	-0.0721541	0.839647	0.555645	0.521473	17.0812	9.00866	8.07253	0.936126	NM_009599	11423	Ache	pink	5	137287519
riNeailzlc7R7fUvdI	0.0082711	0.980745	0.747445	-0.00364697	0.913682	-0.815719	0.101712	-0.0572814	-0.645083	-0.697855	74.7989	29.6052	45.1937	-15.5885	NM_012002	26893	Cops6	green	5	138161071
BF957X56L6n7nRxdfU	-0.348299	0.293861	0.492261	0.280977	0.89982	-0.714623	-0.114728	0.145298	-0.55264	-0.759883	59.6981	28.5743	31.1239	-2.54958	NM_001081108	66096	Lamtor4	green	5	138255608
EuK6E726dKe5xL93v4	0.0471209	0.890576	0.689563	-0.254473	0.180461	-0.337645	0.315969	-0.0769558	-0.333232	-0.162011	8.03663	3.34504	4.69159	-1.34654	NM_026269	67604	Get4	black	5	139252324
B2bU5Xi1FWqCuEk_fc	0.512772	0.106764	0.349536	-0.428632	0.475951	-0.508164	0.294833	-0.548115	-0.841249	-0.769728	42.4635	20.0806	22.3829	-2.30233	NM_007393	11461	Actb	purple	5	142903115
0a4KYSS_vokBNVQL3E	0.118865	0.727772	0.1932	0.153711	0.486941	-0.574704	0.419089	-0.196771	-0.483526	-0.607204	20.04	4.24792	15.792	-11.5441	NM_007393	11461	Actb	purple	5	142903115
NrgphJL6_iQE1VAvcQ	0.0551229	0.872116	0.403099	0.179058	0.607154	-0.668858	0.300231	-0.192702	-0.559627	-0.748183	36.7786	6.56231	30.2163	-23.654	NM_007393	11461	Actb	purple	5	142903115
HClcpCXle_vstuLrfo	-0.257795	0.444072	0.373076	0.731852	0.434155	-0.336648	-0.135075	-0.00180496	0.0289446	-0.520386	16.5268	3.80811	12.7187	-8.91058	NM_007984	14086	Fscn1	green	5	142960343
BU2LP1VoHoj2ptP6ec	-0.463291	0.151247	-0.635112	0.746136	-0.478423	0.464051	-0.280177	0.371189	0.828506	0.430138	40.6632	20.1503	20.5129	-0.362549	NM_016789	53324	Nptx2	purple	5	144545887
uCJ9T9lJlF4o.XollE	0.293232	0.381499	0.662158	-0.214582	0.836336	-0.723703	-0.024631	-0.294012	-0.800855	-0.65525	65.3928	19.5561	45.8367	-26.2806	NM_009087	20018	Polr1d	purple	5	147077050
Qq6QoL5rKodIKWT_jc	-0.202932	0.549541	0.827678	0.00164203	0.796662	-0.770738	0.00867485	0.103754	-0.653789	-0.72748	60.0652	20.6416	39.4236	-18.7819	NM_010063	13426	Dync1i1	greenyellow	6	5725639
HZWCFQl0kvf6PDqQmo	-0.0541609	0.874333	0.291576	0.038184	0.639835	-0.764232	0.0466454	0.0511963	-0.510021	-0.683511	34.8494	16.2711	18.5783	-2.30725	NM_009311	21333	Tac1	greenyellow	6	7554879
f0r444Djt5JdUgv1fQ	0.624557	0.039955	0.340519	-0.492961	-0.0218335	0.0740528	0.00117914	-0.615893	-0.241285	-0.0101936	9.00879	4.06107	4.94772	-0.886654	NM_012055	27053	Asns	pink	6	7675169
KljCLigMV8.une8Q64	0.619485	0.0420857	0.372151	-0.252915	0.302929	0.0243014	0.0232145	-0.894482	-0.54673	-0.691338	24.9639	12.706	12.2578	0.448184	NM_012055	27053	Asns	pink	6	7675169
TousOguCNfQKEuiCvU	0.0890895	0.79449	-0.606663	-0.0514416	-0.85128	0.726912	0.101101	0.0302764	0.696595	0.877382	68.7904	15.0893	53.7012	-38.6119	NM_029404	75725	Phf14	turquoise	6	11907809
uXCd4S2PaOugyIOwrU	-0.0290773	0.932369	-0.570675	0.050331	-0.971302	0.722084	-0.119735	0.135012	0.780665	0.805497	86.8704	40.4604	46.41	-5.94957	NM_027992	71900	Tmem106b	green	6	13069759
ZdI8AfEUMTPUSlL1O4	-0.288365	0.389816	-0.657413	0.376293	-0.801112	0.838607	-0.136864	0.203196	0.904367	0.656756	90.8434	30.5319	60.3115	-29.7796	NM_175312	101148	B630005N14Rik	purple	6	13625677
unh56YK.sPCAoSBR5U	-0.276703	0.410109	-0.647269	0.435572	-0.78622	0.78923	-0.361793	0.209031	0.876963	0.690216	78.3838	25.1166	53.2672	-28.1506	NM_145066	64450	Gpr85	purple	6	13834458
3Qwwk1QRdSwUVSCmGE	-0.567618	0.0685472	-0.609029	0.668312	-0.394005	0.256307	0.0275526	0.617232	0.870368	0.624633	41.5393	23.9609	17.5784	6.38243	NM_019697	16508	Kcnd2	purple	6	21215503
KoDxS.hEyg3ewt6eWg	-0.401377	0.221131	-0.244261	0.320297	-0.466428	0.249305	-0.144156	0.454244	0.758938	0.629782	25.6308	13.9125	11.7183	2.19419	NM_173007	269831	Tspan12	purple	6	21771395
Eeuq_mu5hHURiKdEM8	0.227503	0.501091	0.496091	-0.231088	0.870988	-0.569938	-0.0279739	-0.274196	-0.842808	-0.716629	65.3956	26.4758	38.9198	-12.4441	NM_026614	68202	Ndufa5	green	6	24518666
cuCO3ZLXjkCghXug5U	-0.282349	0.40022	-0.462529	0.309201	-0.650185	0.526444	0.0112631	0.392756	0.874495	0.86407	56.2903	24.3474	31.9429	-7.59552	NM_016877	53621	Cnot4	purple	6	35022066
NIOByL7T.3fR6O.PzA	0.0131188	0.969463	-0.37948	0.20983	-0.564972	0.820287	-0.3445	-0.163674	0.457904	0.320869	34.6761	26.3895	8.28661	18.1029	XM_001473491	100039636	Atp6v0c-ps2	greenyellow	6	37805975
cGOilAsCqEcLxRoBdI	-0.859521	0.000694925	-0.0968653	0.799641	-0.154538	0.164956	-0.16486	0.685734	0.69725	0.304794	23.3554	8.74719	14.6082	-5.861	NM_177185	320538	D130059P03Rik	brown	6	38433950
EnUkhQeVQgoegAlouQ	0.0917023	0.788579	0.574167	-0.398877	0.472228	-0.397058	-0.0434041	0.0480364	-0.437588	-0.0593767	14.9487	4.40486	10.5439	-6.13902	NM_027852	71660	Rarres2	green	6	48569698
cqJWr3n_699.l.Eij4	-0.264443	0.431983	0.63718	0.181815	0.837575	-0.588559	0.15797	0.119819	-0.414647	-0.541037	32.4125	19.1002	13.3123	5.78786	NM_198102	101214	Tra2a	green	6	49243921
iMVHSAREweg9jyg6R0	-0.194243	0.567112	-0.777136	0.244911	-0.759228	0.800963	-0.212519	0.265409	0.852522	0.84909	85.7709	25.9168	59.8541	-33.9373	NM_007808	13063	Cycs	greenyellow	6	50562563
B8KAd83S05MDOS6zpI	0.366675	0.26735	-0.406373	-0.0975872	-0.60132	0.885269	0.0336686	-0.467027	0.313403	0.251735	40.2779	32.4575	7.82044	24.6371	NM_016806	53379	Hnrnpa2b1	greenyellow	6	51460434
ut.dN2dp5qA2p4Jh4s	0.324481	0.330282	0.634306	-0.195595	0.745193	-0.49822	-0.0905627	-0.561083	-0.77283	-0.887933	56.4216	16.8287	39.5929	-22.7642	NM_182650	53379	Hnrnpa2b1	turquoise	6	51460434
BHUJru1ebl.soV.kYE	0.406712	0.214474	0.299347	-0.703703	-0.0519129	0.0857344	0.161761	-0.30117	-0.414758	-0.0992467	7.51776	4.2506	3.26716	0.983445	NM_010453	15402	Hoxa5	brown	6	52201754
fDskPewJO7NS75cv4U	-0.495815	0.120902	-0.532222	0.679077	-0.551137	0.497426	-0.00832448	0.479431	0.965068	0.660339	61.1791	36.0656	25.1135	10.9521	NM_021432	58243	Nap1l5	purple	6	58905234
TU1.kUCsDgcI.PRh1U	-0.00324562	0.992444	-0.427453	-0.166881	-0.742402	0.773488	-0.0849605	0.115639	0.630416	0.836715	59.2251	9.26194	49.9631	-40.7012	NM_153574	58909	Fam13a	purple	6	58932090
cffnqgPE1InlPjxSAs	-0.222861	0.510099	0.518004	0.256398	0.020411	-0.267457	-0.0504627	0.0772366	0.0986189	-0.164156	5.52172	2.14443	3.37729	-1.23286	NM_145569	232087	Mat2a	black	6	72432799
leSQYi6iReiZidoKIM	-0.441135	0.174409	0.233131	0.381594	0.52718	-0.685618	-0.238458	0.524202	-0.123039	-0.103171	17.4248	10.8426	6.58222	4.26041	NM_025284	19240	Tmsb10	greenyellow	6	72957347
cJCeVE785IHnBUageY	0.379995	0.249011	-0.514639	-0.0274838	-0.772021	0.534996	0.214116	-0.301859	0.446187	0.516504	27.7353	15.8354	11.8999	3.93545	NM_028880	74342	Lrrtm1	green	6	77242689
cieK1lN1gq97tFhw5w	0.376156	0.254222	0.309422	-0.419664	0.7267	-0.635151	0.285491	-0.350403	-0.904229	-0.723335	59.0306	26.7684	32.2623	-5.49391	NM_197992	69837	Pcgf1	purple	6	83077869
ZkjHH1UiHXj33n0Ctc	0.00850188	0.980208	0.869897	0.108387	0.73906	-0.692796	0.0323876	-0.1092	-0.602533	-0.747758	50.351	9.17953	41.1714	-31.9919	NM_007835	13191	Dctn1	turquoise	6	83165920
6p_eQChF9S3olTuh9w	0.0371802	0.913576	0.643118	-0.0937227	0.603346	-0.85929	0.510602	0.0365452	-0.546984	-0.524279	44.1233	28.6207	15.5027	13.118	NM_011467	20751	Spr	greenyellow	6	85133678
xk.qIBKKOnlL_BeXqc	-0.668182	0.0246228	-0.139436	0.201909	0.102567	-0.324593	-0.0219296	0.860313	0.140299	0.210042	14.8759	11.7393	3.13666	8.60261	NM_201244	54161	Copg	pink	6	87887814
QVJP6iASijp5S.gXl4	-0.552464	0.0779991	-0.186616	0.0774184	0.0861473	-0.299893	0.00156683	0.787002	0.0753702	0.231028	10.6048	7.78205	2.82279	4.95926	NM_201244	54161	Copg	pink	6	87887814
l5ThQnfUtQ41RHWWTs	-0.548012	0.0809326	0.492201	0.16815	0.777046	-0.673344	-0.240073	0.407624	-0.403334	-0.525527	33.7579	15.9893	17.7686	-1.77927	NM_201244	54161	Copg	green	6	87887814
Hc6XP04etenUU7H60o	0.0395072	0.908186	0.572946	0.152924	0.850201	-0.577153	0.126881	-0.272822	-0.665528	-0.85148	53.1105	21.4577	31.6528	-10.195	NM_017477	54161	Copg	green	6	87887814
9CAuCCmlAVJuVCuVCo	-0.731637	0.010493	-0.604636	0.711564	-0.415924	0.240275	-0.164943	0.744517	0.817192	0.567598	41.6467	20.5153	21.1314	-0.61609	NM_198622	243529	H1fx	purple	6	87980422
BY55ve.n8r.4BpXphk	-0.522815	0.0989221	-0.567304	0.66037	-0.574782	0.387936	-0.0413503	0.561425	0.866032	0.650694	48.257	24.3636	23.8934	0.470175	NM_198622	243529	H1fx	purple	6	87980422
ESwLV.eVjrqyYrMdB4	-0.344748	0.299144	0.687492	0.182273	0.598014	-0.699171	0.193372	0.377337	-0.234248	-0.292489	21.9378	11.2411	10.6967	0.544445	NM_019685	56505	Ruvbl1	greenyellow	6	88465409
HlUzpCHheswfSZNdQo	-0.463343	0.151195	-0.199293	0.0579667	-0.225565	0.0951297	0.147031	0.618568	0.494916	0.577061	15.2776	4.26268	11.0149	-6.75223	NM_009426	22044	Trh	pink	6	92242061
lZaOCCSxUGl9uOutOc	0.470573	0.144077	0.596673	-0.498089	0.33434	-0.186008	-0.362569	-0.636046	-0.65243	-0.551506	20.306	7.54979	12.7562	-5.20644	NM_022992	65106	Arl6ip5	purple	6	97210689
TcqIpivEu.M.6BfXgo	-0.0739594	0.828901	-0.544026	0.0985861	-0.663023	0.927547	-0.0694079	0.0152924	0.672339	0.598088	65.6178	42.3353	23.2825	19.0528	NM_011498	20893	Bhlhb2	greenyellow	6	108660629
0WN3t3AI7jv7vPSegs	0.346934	0.295886	-0.107065	-0.336407	-0.453519	0.726644	-0.0317186	-0.544464	0.103305	0.0453508	19.3987	15.0935	4.30526	10.7882	NM_009507	22346	Vhl	greenyellow	6	113623959
uiUr3SEokigHJCil4Q	0.0438006	0.898251	0.799902	-0.201124	0.828175	-0.573945	-0.241472	-0.167876	-0.776578	-0.735526	58.3023	18.919	39.3833	-20.4643	NM_001036684	11941	Atp2b2	green	6	113745669
rR_Ed8EcdOqerIqKfs	-0.686394	0.0196729	-0.246655	0.684848	-0.303214	0.122551	-0.247248	0.734066	0.781622	0.589993	30.0703	13.6405	16.4298	-2.78929	NM_172890	243616	Slc6a11	purple	6	114131241
EpS6IiW5v7HhfSIfiU	0.0182636	0.957495	0.558913	0.023146	0.719365	-0.438129	0.214378	-0.262071	-0.561442	-0.849301	31.1697	12.1683	19.0014	-6.83309	NM_009415	21991	Tpi1	turquoise	6	124810586
9Hnukyetf6JL83aEXk	0.229138	0.497935	0.423055	-0.641442	0.477191	-0.443499	-0.195662	-0.0520485	-0.674551	-0.261241	22.2948	9.40872	12.886	-3.47732	NM_007657	12527	Cd9	purple	6	125460266
ujqhDV.2idAk73fLSQ	0.202788	0.549829	-0.327775	-0.391154	-0.774972	0.403443	-0.128332	-0.00673573	0.351894	0.713916	26.5597	7.0321	19.5276	-12.4955	NM_010595	16485	Kcna1	turquoise	6	126636463
NoRK4GnXC3Tv64P6n0	-0.32452	0.330221	-0.462869	0.401487	-0.67643	0.654969	-0.147482	0.313498	0.913965	0.765987	62.4086	28.7272	33.6814	-4.95428	NM_009829	12444	Ccnd2	purple	6	127125779
cuCOd3p.HXtt01Fiic	-0.0930436	0.785549	0.411113	-0.00598514	0.867641	-0.499718	-0.268451	-0.0607974	-0.655738	-0.713036	47.5803	24.9992	22.581	2.41823	NM_001001179	232400	BC048546	green	6	128539822
B7gjnd6fx17bdNRYok	0.00464639	0.989183	0.364458	-0.00944446	0.842622	-0.461618	-0.0987896	-0.113152	-0.660887	-0.682461	42.531	22.2129	20.3181	1.8948	NM_001001179	232400	BC048546	green	6	128539822
ifq3RGR5A5wmOlJ7dU	-0.161111	0.63604	0.781287	0.289032	0.834707	-0.622627	-0.0481181	-0.079619	-0.514059	-0.823957	50.992	18.6126	32.3794	-13.7667	NM_020590	57436	Gabarapl1	green	6	129533200
HYBwQcQKgYlJC7U0J4	-0.206749	0.541891	-0.764839	0.303026	-0.750977	0.727336	-0.0469224	0.235516	0.886466	0.749471	75.3756	20.5578	54.8178	-34.2601	NM_139117	56449	Csda	greenyellow	6	131364858
WSiA5QRfztV0kiumJw	0.0330476	0.923156	0.471667	-0.191758	0.860379	-0.625695	0.00149562	-0.169354	-0.817783	-0.77588	61.9145	23.0981	38.8163	-15.7182	NM_008597	17313	Mgp	green	6	136872436
H1r019UulCRPB3dMR4	0.452981	0.161771	0.251541	-0.632187	-0.291438	0.00243449	0.0571749	-0.407801	-0.256033	0.0763516	6.86991	3.17397	3.69594	-0.521975	NM_011444	20678	Sox5	brown	6	143828425
oCAJpEhiOLSNjs_JK0	0.100248	0.769319	-0.281692	0.0423668	-0.643191	0.41396	0.481584	0.108739	0.588644	0.611989	19.0363	4.08726	14.949	-10.8618	NM_026218	67529	Fgfr1op2	turquoise	6	146577203
lsIWKCE6GLO7qQInXY	-0.356204	0.282285	-0.746289	0.23074	-0.420848	0.232563	-0.0901085	0.56615	0.524346	0.499849	15.8925	4.18115	11.7113	-7.53018	NM_145573	232536	Mrps35	black	6	147042764
fOsEmIUmOq7VJ0nSR4	-0.207578	0.540236	0.574353	0.549827	0.558672	-0.415542	-0.0573578	-0.0570737	-0.158141	-0.691195	21.1784	6.60168	14.5767	-7.97501	NM_001001454	57776	Ttyh1	green	7	4119408
E3mlV4SJSlDFJFeP1M	0.069347	0.839448	0.298946	0.410385	0.350724	-0.291995	0.0217597	-0.387112	-0.224853	-0.667969	15.0117	6.08085	8.93083	-2.84997	NM_016908	53420	Syt5	turquoise	7	4539768
BVJzS_C.97iiWV_Q2U	-0.256655	0.446159	0.566797	0.101904	0.673493	-0.402443	0.15253	0.267409	-0.343614	-0.341919	15.0142	8.18832	6.82591	1.36242	NM_030738	81013	V1rd6	green	7	6007750
W5zTQS6VWIIdBGT6mo	0.189702	0.576382	0.692758	-0.28653	0.777739	-0.64312	0.270415	-0.137039	-0.810138	-0.614037	52.8673	17.1998	35.6675	-18.4677	NM_009095	20103	Rps5	green	7	12922290
xNXlKvFpUpNV5Az8_o	0.231235	0.493899	-0.0888349	-0.218343	-0.523143	0.31248	0.448752	-0.207185	0.33463	0.411952	9.91409	2.02534	7.88875	-5.86341	NM_145578	22192	Ube2m	purple	7	13035120
BUULSlIjo96e6uXVSA	-0.618237	0.0426216	0.0274528	0.909158	0.369164	-0.283014	-0.28019	0.487982	0.304495	-0.142465	21.8129	13.8671	7.94574	5.92138	NM_009156	20364	Sepw1	brown	7	15917208
TUUl7t4eq4ojoHg91Y	0.079464	0.816348	0.396441	-0.325308	0.0637652	-0.319896	0.706486	0.000290261	-0.22393	-0.00926639	5.06308	0.922766	4.14031	-3.21755	NM_172297	243846	Ccdc9	brown	7	16274042
WrqkKeqVFVSc.zvew8	0.487743	0.128033	-0.275394	-0.764829	-0.412205	0.217878	0.242574	-0.208594	-0.183934	0.433796	13.4124	5.9407	7.47168	-1.53098	NM_011155	19060	Ppp5c	brown	7	17004640
0StV3S50ZLa0IEEZC4	0.134161	0.694115	0.6523	-0.336037	0.856623	-0.794958	0.0184126	-0.06733	-0.874158	-0.636762	87.2175	27.0415	60.176	-33.1345	NM_026943	107686	Snrpd2	purple	7	19149722
Ere3vD3o.tqhOQ.x94	-0.361244	0.27504	-0.16655	0.874151	0.00786644	0.025725	-0.0172948	0.273481	0.539891	0.0602114	17.3289	10.5246	6.80435	3.72023	NM_008036	14282	Fosb	brown	7	19302721
H.inSVhoStAl9Sl1_g	0.408205	0.212633	0.104378	-0.379809	0.389846	-0.451659	0.122713	-0.475392	-0.641043	-0.525346	15.2131	5.67734	9.53578	-3.85844	NM_011116	18807	Pld3	purple	7	27532000
B4A9wrqnpiOnS6sIkc	-0.116729	0.732506	-0.103538	0.211135	-0.362818	0.390491	-0.365559	0.211337	0.576024	0.655045	14.2073	4.19453	10.0128	-5.81825	NM_001024726	545938	Zfp607	turquoise	7	27862557
fe6VHkBqgOp00K4Ghs	0.134866	0.692578	0.34458	-0.00252698	0.725149	-0.271796	-0.0147321	-0.185589	-0.475856	-0.488976	19.1565	11.5957	7.56084	4.03483	NM_013647	20055	Rps16	green	7	28350652
cbFTEd4L7n3UeRJGXU	-0.688424	0.0191692	-0.19853	0.91693	-0.0360186	-0.00418263	-0.36945	0.588953	0.628798	0.244254	27.1531	14.1096	13.0435	1.0661	NM_177301	15388	Hnrpl	brown	7	28808541
ZaGK0E2OJz6D6EuCKA	0.0842626	0.805435	0.0179576	-0.0876349	-0.447863	0.506593	-0.296921	-0.0220147	0.348813	0.587241	10.092	2.99811	7.09388	-4.09576	NM_026731	68458	Ppp1r14a	turquoise	7	29289320
EH6JqzUOKIL4F7loLE	0.176146	0.604398	0.409732	-0.0751416	0.68375	-0.234815	0.0234584	-0.309214	-0.6018	-0.533157	19.2623	9.72771	9.53456	0.193146	NM_025498	66340	Psenen	green	7	30561868
x7sQtXe1btOrdJeo4U	-0.130636	0.70183	0.405691	-0.0654269	0.820149	-0.652363	-0.145817	0.174262	-0.533523	-0.451667	39.5917	20.4644	19.1273	1.33715	NM_025628	110323	Cox6b1	green	7	30616974
KeVX_Eln1UFIFIcIHs	-0.0588189	0.863609	0.486308	-0.192454	0.802522	-0.676397	-0.0405232	0.169074	-0.593771	-0.401661	42.6423	20.1963	22.4461	-2.24978	NM_025628	110323	Cox6b1	green	7	30616974
QspL7dD.l4NlEri5qU	0.0819428	0.810707	0.46008	-0.129762	0.910756	-0.730805	0.047365	-0.162548	-0.838296	-0.838176	86.53	22.3607	64.1693	-41.8086	NM_008761	18301	Fxyd5	purple	7	31032722
TKE1KiHOoKjILuVjfk	0.258998	0.441871	0.00666459	-0.17957	0.0328255	-0.175699	1	-0.140011	-0.139506	-0.056247	1.97584	0	1.97584	-1.97584	NM_145633	245886	Ankrd27	grey	7	35586247
H3ohX2XgnlZ7rh54XA	0.0986996	0.772799	0.669035	-0.103096	0.931515	-0.684566	0.0481291	-0.251901	-0.788098	-0.883069	84.6719	32.8395	51.8324	-18.9929	NM_026695	110826	Etfb	green	7	43444108
6oSgquPsvrByq0.yd4	0.87619	0.000403639	0.251687	-0.692429	-0.109795	0.200969	0.148651	-0.932111	-0.489577	-0.24046	28.4189	17.3288	11.0901	6.23876	NM_030693	107503	Atf5	pink	7	44812257
f0K4kN64qXG1JnFnH0	-0.733473	0.0102036	-0.129679	0.855808	0.116602	-0.10674	-0.0746705	0.503662	0.448633	-0.00570411	15.7356	9.84696	5.8886	3.95836	NM_001008422	233208	Scaf1	brown	7	45002948
ce6MiqE8iJ4SZFF5OI	0.418765	0.199878	0.58599	-0.350258	0.783096	-0.582655	0.0147967	-0.458713	-0.914346	-0.837017	69.4093	28.391	41.0183	-12.6273	NM_009438	22121	Rpl13a	purple	7	45125558
o916uvUpZXa.dLpT_8	-0.6792	0.0215341	-0.0111642	0.929243	0.110019	-0.0330117	-0.283459	0.465036	0.45567	-0.101637	22.4201	15.1612	7.25887	7.90237	NM_182993	72961	Slc17a7	brown	7	45163921
EYIeOKv6n0E06ukKJI	-0.53568	0.0894399	0.532212	0.520682	0.86309	-0.700207	-0.0515217	0.358652	-0.281042	-0.631645	48.772	23.2109	25.5612	-2.35033	NM_011698	22342	Lin7b	green	7	45367891
3dFTczd2LTV6qbp42U	-0.336811	0.311141	0.420913	0.202519	0.597528	-0.40296	-0.56141	0.182105	-0.38446	-0.441056	13.2274	5.01663	8.21074	-3.19411	NM_011698	22342	Lin7b	green	7	45367891
EO6I4uKGXES54Vk_p0	-0.131801	0.699279	0.500562	0.171964	0.856536	-0.927121	-0.00737775	0.145432	-0.590948	-0.685863	79.7708	41.2462	38.5246	2.72165	NM_011304	20174	Ruvbl2	greenyellow	7	45421852
xUut6UnK5WCBtOOSEA	-0.399904	0.22299	-0.293632	-0.0640505	-0.333354	0.436751	0.0993515	0.411863	0.346382	0.356331	6.00453	2.47065	3.53388	-1.06323	NM_016974	13170	Dbp	greenyellow	7	45705088
o5p5_0J7Er96UhoUHU	0.185242	0.585545	0.699092	-0.21558	0.892649	-0.67547	0.0677556	-0.167087	-0.806308	-0.648094	71.9351	30.0822	41.8529	-11.7706	NM_009077	19899	Rpl18	green	7	45715457
uRkRqYggvSeVTe4gmc	-0.277848	0.408094	-0.706518	0.235385	-0.76359	0.607271	-0.0951313	0.397594	0.806017	0.892448	62.9112	16.9926	45.9186	-28.9259	NM_021366	50794	Klf13	turquoise	7	63886347
0quekioFEkmngzwojc	-0.237271	0.482364	-0.618759	0.638404	-0.369503	0.517211	-0.0915395	0.121863	0.605769	0.221796	22.1972	4.00611	18.1911	-14.185	NM_008746	18213	Ntrk3	brown	7	78192362
9XimuirqOskdBP_zNU	0.55683	0.0751917	0.342229	-0.594796	-0.18788	0.297792	-0.29965	-0.458729	-0.234109	0.181359	7.792	2.36952	5.42248	-3.05296	NM_025997	67148	Fam103a1	brown	7	81762925
KBEyCH.6_rYiXIKLoE	-0.0821822	0.810163	-0.561265	-0.234855	-0.469236	0.725981	-0.246268	0.111063	0.283387	0.454809	21.6879	13.1015	8.58645	4.51502	NM_010551	16170	Il16	greenyellow	7	83642848
xvT63u_RDOCDietPuY	0.138013	0.685716	-0.470152	-0.167508	-0.53273	0.867545	-0.43868	-0.202649	0.334107	0.467303	37.9187	28.3932	9.52551	18.8677	NM_022985	65098	Zfand6	greenyellow	7	84615054
WWLxFBShIDTz.JRShE	0.207059	0.541273	0.753038	-0.0796542	0.833015	-0.46941	0.0416179	-0.390157	-0.723372	-0.845947	54.0537	13.6074	40.4462	-26.8388	NM_012052	27050	Rps3	turquoise	7	99477896
H9ClM1M7lVapdKId1Q	-0.619677	0.0420038	0.267526	0.804683	0.206921	-0.23335	0.0355473	0.387639	0.283434	-0.263408	14.3068	8.80932	5.49747	3.31185	NM_001008548	207728	Pde2a	brown	7	101421691
01XIgAe0LuqA44IX_o	-0.100341	0.769108	0.245686	0.0369034	0.467075	-0.697547	0.558431	0.318173	-0.345964	-0.19688	16.6497	12.106	4.5437	7.56228	NM_016956	15130	Hbb-b2	greenyellow	7	103812524
EVciAB7Q_6oDjghf6k	0.00297064	0.993084	0.314806	0.0770829	0.488193	-0.594698	0.723443	0.146505	-0.316145	-0.256558	11.7998	6.71117	5.08864	1.62253	NM_008220	15129	Hbb-b1	greenyellow	7	103812524
r98HsPjr75bDLM_Xs8	-0.284241	0.396933	-0.453543	0.330873	-0.623367	0.833751	-0.295143	0.188232	0.762912	0.516413	52.5964	28.3764	24.22	4.15637	NM_013507	13690	Eif4g2	greenyellow	7	111067985
Hsfwg3U9BM0gztSUTc	0.27132	0.419645	-0.449423	-0.151222	-0.709687	0.917589	-0.0856872	-0.348251	0.402968	0.380588	51.4323	38.269	13.1632	25.1058	NM_145584	233744	Spon1	greenyellow	7	113765998
BF0KozgEeXfnfeqETo	0.241229	0.474868	0.256909	-0.503469	-0.0173978	-0.0958043	0.0848089	0.12646	-0.158988	0.355644	6.14881	1.28535	4.86346	-3.5781	NM_001033954	12310	Calca	black	7	114631480
BhXqSKh3ACJx1xp618	-0.154916	0.649241	0.349172	0.448089	0.510975	-0.239115	-0.10913	-0.22501	-0.178719	-0.654012	10.7228	4.15078	6.57205	-2.42127	NM_019430	54376	Cacng3	turquoise	7	122670492
if5Hi473W3DaQzqpJ4	-0.4185	0.200192	-0.373806	0.484972	-0.715802	0.56041	-0.0296728	0.383274	0.893927	0.660461	54.5396	25.3529	29.1867	-3.83384	NM_144925	233833	Tnrc6a	purple	7	123123885
ESHcoKn_4IRtEqsXhI	-0.306578	0.359158	-0.356931	0.528658	-0.0538982	-0.150691	0.417947	0.465165	0.342366	0.196885	7.5984	2.03805	5.56035	-3.5223	NM_207239	233863	Gtf3c1	purple	7	125640955
cP1dCjpxuVUCJKieKs	0.176547	0.603563	0.602277	0.162381	0.694894	-0.408019	-0.00190532	-0.302651	-0.409927	-0.52928	17.0224	8.50519	8.5172	-0.0120162	NM_009898	12721	Coro1a	green	7	126699773
H1zwL9P5xWWJ4fQ2q4	-0.334077	0.315332	-0.160824	0.17957	-0.24567	0.0134933	0.140425	0.28666	0.461838	0.329517	7.16678	3.28258	3.8842	-0.601611	NM_139149	233908	Fus	purple	7	127967457
lej5ESc0nnP6_enlB4	0.859886	0.000687215	0.257125	-0.789176	-0.0594102	0.0344665	0.142811	-0.829049	-0.593624	-0.235442	27.4587	10.4706	16.9881	-6.51746	NM_001001180	407812	BC066028	pink	7	140807449
ffRHwyKPWH1rXgufRU	0.37209	0.259806	0.188057	-0.119703	0.623468	-0.38728	-0.0290573	-0.393676	-0.578098	-0.478157	15.7598	4.80635	10.9535	-6.14712	NM_025378	66141	Ifitm3	purple	7	141009586
0IeJ7Oq03sbESS77tU	-0.0436545	0.898589	0.916389	0.0993468	0.766248	-0.603669	0.138787	-0.0729018	-0.494602	-0.636689	38.0548	9.35563	28.6991	-19.3435	NM_007459	11772	Ap2a2	black	7	141562180
BSQJRksQuoKpM3Gu0o	-0.081933	0.810729	-0.257239	-0.0879803	-0.379709	0.256722	-0.661217	0.0819141	0.144302	0.315206	3.008	1.08496	1.92304	-0.838075	NM_029426	75770	Brsk2	green	7	141949751
0UhEJ1_IvclNepdUek	0.207309	0.540774	0.122468	-0.514274	0.386539	0.00390803	-0.106967	-0.265813	-0.563937	-0.265587	8.23623	3.44283	4.79341	-1.35058	NM_008790	18545	Pcp2	purple	8	3623371
KpKf32HRPoZ5cXMORo	-0.56669	0.0691028	-0.341808	0.81048	-0.282261	0.31622	-0.238345	0.294922	0.649444	0.111554	21.713	8.74723	12.9658	-4.21857	NM_183315	330695	Ctxn1	purple	8	4257648
9ISw6f98VI_7EyJDvo	0.0528636	0.877323	-0.67386	0.131011	-0.783862	0.916312	-0.16284	-0.0559966	0.682086	0.573651	70.9209	39.7649	31.156	8.60891	NM_010111	13642	Efnb2	greenyellow	8	8617434
BRePB4IHjngCwdLuHQ	-0.0988029	0.772567	-0.410809	0.097575	-0.74802	0.896546	-0.135175	-0.0260494	0.615076	0.533455	60.4034	36.8753	23.5282	13.3471	NM_007450	11739	Slc25a4	greenyellow	8	46206797
WIQBNJ3Siigl.P65_U	-0.0535456	0.875751	-0.214319	-0.191152	-0.446294	0.352382	-0.187074	0.163757	0.424098	0.549384	12.3456	3.18082	9.16475	-5.98393	NM_177304	320981	Enpp6	green	8	46986925
lfhJS3cJAQimYqJdJw	0.120074	0.725094	0.468565	0.152184	0.267868	-0.0811128	0.0240703	-0.443817	-0.326833	-0.669423	11.4694	5.59386	5.87556	-0.281694	NM_153581	234267	Gpm6a	turquoise	8	54954728
Qviq4B56f8ws3_PE4c	-0.442811	0.172585	-0.401784	0.745755	-0.408737	0.594262	-0.384109	0.204851	0.752609	0.289055	34.3145	14.0154	20.2991	-6.28373	NM_178633	77113	Klhl2	purple	8	64739863
K9wjpkpoKJc02Vnphs	0.44938	0.165551	0.659754	-0.45082	0.669518	-0.632362	0.263006	-0.459219	-0.847607	-0.619999	50.7514	21.6856	29.0658	-7.38012	NM_025917	67023	Use1	purple	8	71366848
KrVfkBIec.PoXyhIlo	-0.108227	0.751438	0.284955	-0.0868871	-0.222764	0.30795	0.123344	0.144952	0.165744	0.271169	2.75791	0.822517	1.9354	-1.11288	NM_008452	16598	Klf2	greenyellow	8	72319033
3eg84oK6PEOBKkpIEo	-0.0648952	0.84965	-0.574035	-0.0209196	-0.855117	0.671619	0.349316	0.213883	0.719342	0.812006	61.4286	20.6927	40.7359	-20.0431	NM_015751	24015	Abce1	green	8	79683442
Zl_OLhvJzOjuw10T5I	-0.3097	0.354032	-0.486186	0.34798	-0.713798	0.590317	-0.0324113	0.362484	0.924173	0.785993	64.902	30.8453	34.0567	-3.2114	NM_001039137	56367	Scoc	purple	8	83434493
fii6ter_jf3cqrXfFU	0.400715	0.221965	0.537669	-0.286611	0.389029	-0.577815	0.525433	-0.319127	-0.577004	-0.368863	16.6907	4.69265	11.998	-7.30538	NM_181039	330814	Lphn1	purple	8	83900105
0ChXjnlCWgh6jgYlCM	-0.447613	0.167425	0.389792	0.312289	-0.0744828	-0.153072	-0.257911	0.480081	0.299154	0.31103	7.17967	1.39287	5.7868	-4.39392	NM_007591	12317	Calr	brown	8	84841850
QZUtfUXYr8TpVfUmz8	-0.0901639	0.792059	0.376706	0.194175	0.205918	-0.270161	0.391078	0.21676	-0.0285179	-0.14044	5.84357	2.76125	3.08232	-0.321075	NM_008416	16477	Junb	black	8	84976909
HT7AnlHvF0Yr2qJYQI	-0.353556	0.286134	0.234495	0.573311	0.765612	-0.642864	-0.15886	0.223871	-0.265357	-0.554508	32.7645	13.9647	18.7998	-4.83503	NM_019652	56495	Asna1	green	8	85017934
rdmPmdPZKH9Cq9tSC8	0.190669	0.574404	-0.372304	-0.649801	-0.295295	0.336274	-0.208236	0.0101653	-0.0504153	0.458409	13.518	4.09685	9.42115	-5.32429	NM_019626	12404	Cbln1	brown	8	87468854
Tin8GwEeuEwFPT5xfk	-0.0733908	0.8302	-0.832933	0.0529826	-0.718516	0.580931	0.159671	0.233337	0.702649	0.749553	43.5033	6.60968	36.8936	-30.2839	NM_172913	244579	Tox3	black	8	90247040
KU3oZ53rfNJ3ddt8H8	-0.14884	0.662279	-0.588177	-0.248411	-0.588873	0.461266	-0.0250614	0.396689	0.483227	0.871049	35.0849	15.711	19.3739	-3.66288	NM_008393	16373	Irx3	turquoise	8	91798511
0KBQnGmnnoejOhXiF4	-0.563811	0.0708453	0.279228	0.797688	0.565487	-0.304262	-0.334015	0.335156	0.126975	-0.359832	17.1883	7.46294	9.7254	-2.26246	NM_013603	17751	Mt3	brown	8	94152607
EbiIZGQQGgg8iG1xCk	0.563683	0.0709235	-0.446278	-0.377824	-0.709237	0.789427	0.141271	-0.543178	0.205016	0.419093	36.561	21.0072	15.5538	5.45336	NM_008187	14894	Gtl3	greenyellow	8	95420252
NSHUSGo6iS7Ok46kvE	0.776724	0.00492345	0.325428	-0.932918	-0.00927222	-0.0485265	0.265969	-0.643191	-0.66864	-0.182078	32.3268	15.2242	17.1027	-1.87849	NM_009974	13000	Csnk2a2	brown	8	95446096
BEh1EhqOokuzpOOpLw	0.627276	0.0388439	0.185695	-0.872068	-0.0705356	-0.0317535	0.0260935	-0.488586	-0.602854	-0.0569385	21.8735	11.1506	10.7229	0.427662	NM_009974	13000	Csnk2a2	brown	8	95446096
Zy6ztEB95B.UvsgwkU	0.132197	0.698411	-0.618734	-0.0940983	-0.753391	0.844201	0.163925	-0.162336	0.465074	0.419211	45.5655	26.1721	19.3934	6.77872	NM_144931	234664	Appbp1	greenyellow	8	104511028
iTXoYS6cbi5cQAZKRc	-0.0991726	0.771735	0.284613	-0.290854	0.302243	-0.395753	0.192773	0.281115	-0.179817	0.169863	9.33792	3.8066	5.53132	-1.72472	NM_026481	67971	Tppp3	greenyellow	8	105467493
ulSZTZlCNhBxNVN.yQ	0.364447	0.270491	0.544931	-0.174849	0.58592	-0.437446	0.168675	-0.587868	-0.652738	-0.881836	37.3948	15.0026	22.3923	-7.3897	NM_013477	11972	Atp6v0d1	turquoise	8	105524465
Z_JI6Ke4E2RIReSJ3E	-0.0777599	0.82023	0.587489	-0.126318	0.809361	-0.581375	-0.127648	-0.160942	-0.742276	-0.829474	52.1621	13.191	38.9712	-25.7802	NM_013477	11972	Atp6v0d1	turquoise	8	105524465
Wn_k_gjiP.nxeyz97E	0.162589	0.632904	-0.432219	-0.287351	-0.539615	0.644936	0.10453	-0.0930533	0.174564	0.438448	16.6562	9.73889	6.91734	2.82155	NM_028018	71955	Ist1	greenyellow	8	109671322
95iAm9J7J3hzPuRSKM	-0.692338	0.0182239	-0.523676	0.554907	-0.310653	0.0976225	-0.0162895	0.858492	0.724586	0.592056	31.404	10.6896	20.7144	-10.0248	NM_175480	234725	Zfp612	pink	8	110079764
TWCIP1.7n0pJG6nUmc	0.204385	0.546624	0.726653	-0.295821	0.552019	-0.504328	-0.1869	-0.34483	-0.614323	-0.605608	27.1293	6.01742	21.1119	-15.0945	NM_007586	12308	Calb2	turquoise	8	110142539
ZelUDgsnrSOlf3DXOw	-0.0780614	0.819543	0.0106081	-0.179965	-0.273186	0.3976	-0.370168	0.0857235	0.310088	0.464612	9.40502	3.02879	6.37622	-3.34743	NM_178086	338521	Fa2h	greenyellow	8	111345135
WO_h4nDc99.eIc8KwM	-0.178395	0.599716	-0.382688	0.227459	-0.394954	0.698955	-0.144752	0.031758	0.430721	0.156536	17.3736	12.8213	4.55225	8.26909	NM_026693	93739	Gabarapl2	greenyellow	8	111940703
EHt8KnoiOnS68Ike3k	-0.0421268	0.902123	-0.698759	0.166257	-0.700997	0.675267	0.109609	0.172142	0.670059	0.804563	48.1242	12.9201	35.2041	-22.2841	NM_020584	57321	Terf2ip	turquoise	8	112011359
KujEtLHmV5wRPrf1HI	-0.559593	0.0734505	-0.224903	0.445703	0.10991	0.0174406	0.0450973	0.635542	0.418548	0.406449	8.51906	2.62324	5.89582	-3.27257	NM_025734	66733	Kcng4	pink	8	119623854
E5UV.6uaKQN4EE_uEU	0.275936	0.411461	0.0503173	-0.456071	-0.0775676	-0.17024	0.431522	-0.0142031	-0.105054	0.370477	5.69298	1.59816	4.09482	-2.49666	NM_007428	11606	Agt	brown	8	124556534
0U99HWV3X_MTH9gOsA	0.412877	0.206933	0.368708	-0.764418	0.045188	-0.324157	0.446251	-0.248951	-0.531163	-0.16125	14.909	6.75268	8.15627	-1.40359	NM_175149	69551	2310022B05Rik	brown	8	124635766
oqvXZ2Jxi_7bYyvYow	-0.2103	0.534817	0.518754	-0.0316678	0.821368	-0.767516	-0.010344	0.336114	-0.543562	-0.377057	47.3412	20.7419	26.5993	-5.85746	NM_025401	66177	Ubl5	green	9	20642878
r8CS8eih1F0jhhqJJ0	-0.135018	0.692245	-0.653353	0.265172	-0.742574	0.436654	0.379858	0.197639	0.714007	0.605267	35.9459	4.04191	31.904	-27.8621	NM_018739	55934	rp9	black	9	22448311
TX8HV.8R.OgLJKKIDk	0.0676724	0.843283	-0.553641	0.165695	-0.740368	0.920274	-0.227979	-0.150162	0.604117	0.456454	63.3296	41.0074	22.3222	18.6852	NM_009859	235072	Sept7	greenyellow	9	25252439
HBXroeaX03e_oOL__Q	-0.643799	0.0325512	-0.0533162	0.947188	0.190445	-0.23961	-0.182426	0.44365	0.414588	-0.136905	23.9589	16.1908	7.76808	8.42275	NM_029792	76898	B3gat1	brown	9	26733728
6kjnH0vv9Ow7XV9Hk4	-0.64276	0.032924	-0.242414	0.9588	-0.112793	0.141761	-0.322291	0.431744	0.678254	0.11347	30.7874	16.6281	14.1593	2.46878	NM_029792	76898	B3gat1	brown	9	26733728
TQfCsgp_p5y78PoAxQ	-0.0934112	0.784719	-0.545619	0.112113	-0.838522	0.898389	0.0474705	0.0571845	0.784466	0.699224	87.3156	39.2225	48.0931	-8.87065	NM_023277	83964	Jam3	greenyellow	9	27097385
xZFeIklXVnff785AJc	-0.176105	0.604484	-0.500255	0.61351	-0.495162	0.587836	-0.208136	-0.0700974	0.680109	0.203735	28.3861	9.69027	18.6958	-9.00557	NM_022029	64011	Nrgn	purple	9	37544492
feluN6eTlDpCg_Chi4	-0.202699	0.550009	-0.178922	-0.0664124	-0.25559	-0.162722	-0.0539006	0.349782	0.293726	0.435842	7.32612	3.23549	4.09063	-0.855147	NM_178737	244810	AW551984	turquoise	9	39587396
T5ek.u63bbSZJ6lxEQ	0.0295036	0.931379	0.809157	-0.00802163	0.394492	-0.399534	-0.0906822	-0.187659	-0.460213	-0.611925	18.5019	7.13637	11.3655	-4.22913	NM_031165	15481	Hspa8	black	9	40800984
H6HtF_WmmfStb92X1Y	-0.737436	0.00959841	-0.296748	0.918961	-0.0371324	-0.0570895	-0.12355	0.692041	0.681693	0.258693	33.3072	11.4533	21.8538	-10.4005	NM_030256	80288	Bcl9l	purple	9	44499136
0Hodwf4LeeuPTjHsMo	-0.25531	0.448629	-0.682386	0.40183	-0.726905	0.827535	-0.164198	0.107105	0.843226	0.596254	72.5748	29.759	42.8158	-13.0568	NM_145985	213827	Arcn1	greenyellow	9	44741564
6.Q_u.9bdKyPkC7KVQ	-0.180686	0.59496	-0.240091	0.718748	-0.200669	0.428419	-0.277269	-0.0778438	0.580218	0.080883	15.448	5.35993	10.0881	-4.72813	NM_018770	54725	Igsf4a	brown	9	47530173
Kl6gviX6FLvongvoro	-0.407936	0.212965	0.251224	0.381637	0.264146	-0.5111	-0.0531955	0.543578	0.0688194	0.0705578	7.87247	1.40475	6.46772	-5.06298	NM_010077	13489	Drd2	pink	9	49340662
ZooHQLQr3qobj4rUaQ	0.130496	0.702137	0.586176	0.0183017	0.878813	-0.547235	-0.0862676	-0.253532	-0.656582	-0.667624	48.1914	24.4938	23.6976	0.796232	NM_009964	12955	Cryab	green	9	50752758
fncAER9xBPlVgnWEe0	0.0186084	0.956693	0.712586	0.0754546	0.751815	-0.645329	0.0544442	-0.240115	-0.685712	-0.930476	61.7273	20.0597	41.6676	-21.6079	NM_177769	270162	Elmod1	turquoise	9	53911460
NiMOxU6IckAyzsjuN0	-0.13952	0.682439	-0.588321	0.211269	-0.700046	0.882717	-0.116888	0.0928695	0.655283	0.595498	61.5472	35.9242	25.623	10.3011	NM_019793	56434	Tspan3	greenyellow	9	56135885
ZZYm6nMh97tbAu5a7I	0.41799	0.200798	0.866427	-0.232551	0.567346	-0.396464	0.15712	-0.566995	-0.68152	-0.685934	32.9527	8.16585	24.7869	-16.621	NM_177193	320563	Islr2	black	9	58196298
fF2OnOEqEEKKVWHWO8	-0.0223185	0.948068	0.62364	-0.0076584	0.49455	-0.560534	0.618158	0.0397218	-0.37664	-0.35292	12.9503	2.82564	10.1247	-7.29907	NM_009672	11737	Anp32a	green	9	62341293
cAQbsy5cQPs4BV.wUc	-0.16001	0.63838	-0.637982	0.3257	-0.780273	0.843524	-0.0822486	0.0724396	0.747089	0.584621	70.1393	30.738	39.4013	-8.66331	NM_008927	26395	Map2k1	greenyellow	9	64185770
3JRnrfeI9QtfVSeE5U	-0.527508	0.0953901	-0.555507	0.711467	-0.5174	0.514286	-0.445276	0.477043	0.901278	0.600215	51.2962	27.8056	23.4906	4.31502	NM_024427	22003	Tpm1	purple	9	67022590
lFapGg4721kGPkK71g	0.428005	0.189103	0.853071	-0.252732	0.485755	-0.381789	-0.0960498	-0.554921	-0.580215	-0.594258	24.9206	7.7235	17.1971	-9.4736	NM_198609	225215	BC003885	black	9	73113426
HbSR3mLt146hJPedqM	-0.318775	0.339348	0.559869	0.302832	0.811422	-0.80078	-0.0781976	0.113619	-0.491606	-0.821819	62.4808	20.8707	41.6101	-20.7394	NM_010313	14697	Gnb5	green	9	75311395
HnjWIbSdteKe1OxvCw	-0.74294	0.00880212	-0.117247	0.457227	-0.124151	-0.105758	-0.378272	0.865557	0.511979	0.511784	17.9911	10.1465	7.84454	2.30198	NM_027418	50772	Mapk6	pink	9	75369062
Ql4LjSdWndzLwt88aQ	-0.26114	0.437968	-0.627209	0.318819	-0.881457	0.768628	-0.059428	0.261773	0.935552	0.791718	100.504	35.1	65.404	-30.304	NM_027309	70082	Lysmd2	purple	9	75625732
ltCD2zLGJejcbtAe9Q	-0.17186	0.61336	-0.391262	-0.228258	-0.18634	0.380278	-0.336051	0.290522	0.210068	0.530561	11.3186	3.8887	7.42988	-3.54118	NM_009573	22771	Zic1	turquoise	9	91358058
ikfntBv_LS5P0KBJXQ	-0.400175	0.222648	0.302683	0.592121	0.58267	-0.38145	-0.0821932	0.111208	-0.0527801	-0.634674	18.1156	6.61486	11.5007	-4.88585	NM_018763	54371	Chst2	green	9	95400929
03lwTqhYBkxUVSn3lI	0.293506	0.381032	0.44424	-0.607299	0.625121	-0.38142	-0.0783911	-0.272562	-0.847747	-0.539287	38.9977	20.2135	18.7842	1.42924	NM_011254	19659	Rbp1	purple	9	98422961
QuhQFHBNUQSwX4ey8E	-0.00139272	0.996757	-0.730995	0.130433	-0.743781	0.696199	0.258505	0.0534012	0.726013	0.599397	48.7957	16.1416	32.6541	-16.5125	NM_011810	23873	Faim	greenyellow	9	98986373
9ScktlHO_Epz_FeNVI	0.341638	0.303814	0.712053	-0.394005	0.302877	-0.317985	0.0176033	-0.496985	-0.606957	-0.572822	20.404	5.92039	14.4836	-8.56318	NM_028768	74125	Armc8	black	9	99478391
ZeqyEgWevoE1c6k57E	-0.0902477	0.791869	0.693625	-0.0571384	0.597537	-0.466047	-0.0869852	0.0136652	-0.331721	-0.391508	16.6404	4.78059	11.8598	-7.0792	NM_133977	22041	Trf	black	9	103204001
uT4yiL3vv7t7HHgkYk	-0.030405	0.929287	-0.674208	0.210454	-0.7984	0.878106	0.111797	-0.0306542	0.743192	0.566187	73.9562	35.5278	38.4284	-2.90065	NM_175025	235574	Atp2c1	greenyellow	9	105403539
QTqiK96.355dyecwMY	-0.015661	0.963548	-0.223392	-0.394537	0.0828006	-0.302261	-0.088885	0.312329	-0.318674	0.0646614	4.61098	1.06381	3.54717	-2.48337	NM_175486	235599	6430571L13Rik	brown	9	107340602
xQkPCsi3qvV3xbl94c	0.102574	0.764095	0.740859	-0.0337453	0.757518	-0.573884	0.226115	-0.20342	-0.643704	-0.817856	42.5127	11.7045	30.8082	-19.1037	NM_019713	56289	Rassf1	turquoise	9	107551555
NkmM6op.13_3FNIp4o	0.110693	0.745934	0.341672	0.336141	0.538723	-0.439801	0.264225	-0.337314	-0.398649	-0.801927	27.4825	11.6383	15.8442	-4.20588	NM_145621	235604	Camkv	turquoise	9	107935920
Ehd1gi2nji3lrlzlxA	-0.704523	0.015495	-0.291205	0.921948	-0.0987724	0.154943	0.0359685	0.557175	0.707983	0.183254	30.3638	14.404	15.9598	-1.55576	NM_029634	76500	Ihpk2	brown	9	108795994
xe4ORd0jQrKAz97x1I	-0.0939914	0.783409	-0.414507	0.00770594	-0.687205	0.802613	-0.308027	0.180743	0.66373	0.831212	57.4677	12.0176	45.4501	-33.4325	NM_175266	77781	Epm2aip1	turquoise	9	111271845
fkHrp34id8ZX08njvo	0.271556	0.419224	0.166137	-0.354725	-0.0216105	-0.157142	0.272171	0.065149	-0.251602	0.112327	3.365	0.886792	2.47821	-1.59142	NM_153287	215418	Axud1	brown	9	119971166
3ZVDn_XDsDVGmlUePw	0.165439	0.626873	-0.0294139	-0.249448	-0.427613	0.510439	-0.0131903	-0.299138	0.239145	0.224178	8.20065	4.73714	3.46351	1.27363	NM_008614	17433	Mobp	greenyellow	9	120149742
xB1CbiNuhZCxJN5CJo	0.0215502	0.949854	0.809304	-0.230895	0.536792	-0.43835	-0.240588	-0.15093	-0.500052	-0.502426	19.073	6.45515	12.6179	-6.16271	NM_001039365	17433	Mobp	black	9	120149742
94DU7UFQHDPUyIQrtM	0.0957725	0.779391	-0.426997	-0.0272712	-0.640191	0.900832	-0.0103869	-0.228932	0.535213	0.451436	47.8548	34.6111	13.2437	21.3673	NM_019814	56295	Higd1a	greenyellow	9	121848560
QtI5dy94Ut.9fu4E_E	-0.184578	0.586913	-0.655145	-0.179856	-0.769518	0.583706	-0.120581	0.411552	0.615892	0.922661	54.3341	18.1949	36.1391	-17.9442	NM_133741	20623	Snrk	turquoise	9	122117283
cpSx.nAUaBUK6c6a9Q	0.00699435	0.983717	0.0774911	-0.297489	0.66621	-0.510289	0.110927	0.0164595	-0.669132	-0.501633	23.1993	7.80089	15.3984	-7.59755	NR_002885	654467	Gm10052	purple	9	123688848
617s0AftzDztFzsXKo	-0.0115786	0.973047	-0.456571	0.0714672	-0.669548	0.648604	0.156138	0.150004	0.626961	0.780492	35.8671	9.66041	26.2067	-16.5463	NM_175155	70097	Sash1	green	10	8722219
ZoUOVS_0tAlvrv9Pvw	-0.162564	0.632958	-0.208136	-0.0332874	-0.538436	0.0821598	0.451816	0.273457	0.392519	0.395074	7.75333	3.77947	3.97386	-0.194391	NM_011361	20393	Sgk1	green	10	21882184
02tEKusuRAgEi_migo	-0.0695917	0.838888	0.704753	0.0912381	0.219192	-0.502103	0.319183	0.0760802	-0.142494	-0.226952	9.49951	3.57458	5.92493	-2.35035	NM_013511	13822	Epb4.1l2	black	10	25359798
ckqSCkEkn9DBuoHlNI	0.559075	0.0737754	0.471433	-0.437579	0.560224	-0.476076	0.258514	-0.658493	-0.800015	-0.779165	41.8909	15.5258	26.3651	-10.8393	NM_009413	21987	Tpd52l1	purple	10	31332380
3goXmk3mp_.nudvLQg	-0.0551673	0.872014	0.687427	0.0902646	0.957775	-0.791029	0.168451	0.00317636	-0.645753	-0.746427	78.2945	36.5913	41.7032	-5.11192	NM_011509	100041294	Supt4b	green	10	31413726
HSvDf5P4A5paB61fdE	0.341461	0.304081	0.6191	-0.0404287	0.499024	-0.494143	0.341125	-0.530958	-0.541989	-0.812333	30.4932	12.3118	18.1815	-5.86971	NM_009433	22110	Tspyl1	turquoise	10	34282190
HLzALH_0kezP75T.zk	0.130465	0.702205	-0.453957	-0.080816	-0.732592	0.887045	-0.446076	-0.179184	0.490865	0.553419	51.9628	33.192	18.7709	14.4211	NM_009433	22110	Tspyl1	greenyellow	10	34282190
KWRDjd4LeCH.4Ae_c4	-0.0184843	0.956982	-0.574634	0.126835	-0.68461	0.941194	-0.169204	-0.101358	0.673882	0.519394	67.5337	45.0113	22.5224	22.489	NM_030203	72480	Tspyl4	greenyellow	10	34297421
rkyv7ugQJcgQeysBy4	-0.320935	0.335902	-0.436823	0.328906	-0.617678	0.599834	0.109113	0.403932	0.766323	0.668463	35.3075	6.07046	29.2371	-23.1666	XM_001476532	100041585	Amd2	green	10	35708691
3s3gH.Rd.sU5A4cPko	0.208619	0.538161	-0.341928	-0.191183	-0.77531	0.898051	-0.319361	-0.245114	0.431244	0.495809	52.8031	33.6299	19.1731	14.4568	NM_133999	103199	Fig4	greenyellow	10	41188172
NS.3veBOOAuGz2ryo8	0.164742	0.628346	-0.670534	-0.212658	-0.909223	0.763213	0.227891	-0.0209965	0.553964	0.75406	65.8466	27.8228	38.0238	-10.201	NM_053187	94221	Gopc	green	10	52337024
c32u6KyAPMPcI7vHUI	0.258451	0.44287	-0.40543	-0.280914	-0.605416	0.893416	-0.173784	-0.353215	0.256688	0.341028	42.0623	34.0956	7.96672	26.1289	NM_021272	12140	Fabp7	greenyellow	10	57784881
NiJJEpwhLs9dUrd2V8	-0.3788	0.250627	-0.562683	0.564872	-0.713512	0.625759	-0.0567965	0.33408	0.977149	0.693007	75.8534	39.385	36.4684	2.91657	NM_010124	13688	Eif4ebp2	purple	10	61432497
fg85.DnvFzfvvegDl4	-0.0816503	0.811372	-0.405253	0.200272	-0.558125	0.876692	-0.0512762	-0.0758156	0.540103	0.373042	43.7118	34.0051	9.70661	24.2985	NM_011157	19073	Srgn	greenyellow	10	62493833
QY0ILqpTAaD.h4u.jI	0.116915	0.732095	-0.330755	-0.193673	-0.855488	0.634549	0.01072	0.0528005	0.486645	0.676487	41.3161	21.5434	19.7727	1.77061	NM_053183	94213	Ddx50	green	10	62616023
ZczJ717NMuzOO.uCOU	0.282275	0.40035	-0.544247	-0.311999	-0.695095	0.884703	-0.0920026	-0.22317	0.308367	0.51684	47.8973	32.006	15.8913	16.1147	XM_975833	108829	Jmjd1c	greenyellow	10	67096314
QreTuxKOXxzqBIANHU	0.0886767	0.795425	0.777039	0.138279	0.517938	-0.41705	0.228093	-0.115912	-0.328817	-0.478583	13.7777	5.48622	8.29151	-2.8053	NM_010118	13654	Egr2	black	10	67535475
xoSV3_EutTnbf6MwX4	-0.306383	0.35948	-0.210778	0.371743	-0.306731	0.583565	-0.425556	0.0259297	0.543195	0.247939	12.7992	7.31418	5.48506	1.82913	NM_178679	216049	Zfp365	greenyellow	10	67886103
KFk4iIsPkk4vA1wCXI	-0.172421	0.612183	-0.491204	0.233052	-0.736718	0.749286	-0.205391	0.237832	0.838847	0.737632	60.4924	20.4806	40.0118	-19.5312	NM_178621	70911	Phyhipl	purple	10	70557682
ZrYukSegSszMbpJCNY	0.0419585	0.902512	0.673175	0.197442	0.74458	-0.461203	0.0128846	-0.285315	-0.414179	-0.645535	25.7939	11.5484	14.2456	-2.69719	NM_026095	67332	Snrpd3	green	10	75518042
Et618unLX1HeAkCuc0	-0.51288	0.106678	0.110543	0.700134	0.47951	-0.329133	-0.158453	0.256688	-0.0500221	-0.52433	17.3454	6.04268	11.3027	-5.26006	NM_009933	12833	Col6a1	brown	10	76708792
cuyV1GT6Tknfx.HnQY	-0.0343284	0.920186	0.261042	-0.0346593	0.563789	-0.830655	0.334793	0.184575	-0.481187	-0.492963	34.204	24.072	10.132	13.94	NM_021568	59093	Pcbp3	greenyellow	10	76761857
HqENS6t697hDu5zjlM	-0.0608508	0.858937	0.11217	-0.370949	0.228488	-0.0956725	-0.417734	0.22627	-0.301145	0.163023	4.63472	0.858337	3.77639	-2.91805	NM_009929	12822	Col18a1	greenyellow	10	77052178
BkglItFgo91.1hmfos	0.277408	0.408867	0.898717	-0.217235	0.628203	-0.597751	-0.0404869	-0.41826	-0.702377	-0.756689	48.647	11.1673	37.4797	-26.3124	NM_019929	20610	Sumo3	black	10	77606097
TSCUi0WCj3X.WGZ_i4	-0.0117199	0.972718	0.681241	-0.202192	0.546089	-0.746089	0.478395	0.0223773	-0.507087	-0.442485	28.9098	16.0461	12.8637	3.18244	NM_019929	20610	Sumo3	greenyellow	10	77606097
KkmfeIkMAHEcsO6u6k	0.328367	0.324184	-0.377564	-0.637529	-0.655824	0.664694	0.126707	-0.208721	0.15635	0.575764	30.0093	4.62488	25.3845	-20.7596	NM_053014	28169	Agpat3	brown	10	78269178
EgtLqzt5SZRAFyTNSk	-0.793588	0.0035496	-0.0664179	0.908408	0.0778053	-0.180358	-0.262996	0.676229	0.494741	0.0439964	26.7002	14.8295	11.8707	2.95883	NM_023128	18483	Palm	brown	10	79793572
coimR.Xiric6W606RU	-0.729675	0.0108089	-0.0988924	0.899075	0.13777	-0.199353	-0.0750025	0.525142	0.398105	-0.112633	21.4178	14.0205	7.39728	6.62321	NM_023128	18483	Palm	brown	10	79793572
0d7ecMI31Gf0g.g5RU	-0.63733	0.0349225	0.298639	0.518816	0.362336	-0.424742	-0.539796	0.504659	-0.0234603	-0.253795	10.8712	2.00978	8.86143	-6.85166	NM_177994	109284	C030046I01Rik	pink	10	79910053
lcVINSlqhUukax.qNA	0.0652722	0.848786	0.596273	-0.308032	0.766302	-0.602942	0.153838	0.0577273	-0.665371	-0.383934	39.9448	18.9628	20.982	-2.01915	NM_025554	66420	Polr2e	green	10	80035949
EPq7UJLX9F36stornU	0.400113	0.222726	0.279289	-0.688404	0.169525	-0.388596	0.211979	-0.361392	-0.693386	-0.367701	19.8371	3.07509	16.762	-13.6869	NM_175195	73218	Sppl2b	greenyellow	10	80855275
ZJWhp0pZeDsmpJoohg	0.405098	0.216475	-0.133637	-0.709609	-0.531355	0.316923	-0.105797	-0.24506	-0.133198	0.332414	12.5906	4.63676	7.95387	-3.31711	NM_010731	16969	Zbtb7a	brown	10	81135220
9WEbVeQEtX_6jyhoqM	-0.693637	0.0179179	0.00158695	0.566332	-0.11856	-0.114773	0.167693	0.766765	0.632463	0.463629	19.5648	7.03409	12.5307	-5.49661	NM_008688	18029	Nfic	pink	10	81396186
uui1SrhLVJeT.66API	-0.0671118	0.844568	-0.643796	0.0198219	-0.853313	0.527711	-0.00556624	0.249359	0.732225	0.903238	60.734	17.5918	43.1422	-25.5504	NM_008688	18029	Nfic	turquoise	10	81396186
r7ISSlCuNLpwL4Aqvo	-0.429088	0.187864	-0.30766	0.525093	-0.476446	0.426075	0.10321	0.43749	0.759113	0.672151	27.0991	11.2235	15.8756	-4.65214	NM_183172	237422	Ric8b	purple	10	84917616
BTqwqhO.UoRSzF3l10	-0.363023	0.272507	0.0860243	0.146835	0.526422	-0.347454	-0.109967	0.199713	-0.371498	-0.385444	7.49617	3.29507	4.20111	-0.906039	NM_138673	192188	Stab2	green	10	86841198
EW_2Vfd6BDEAGGImv0	-0.401436	0.221057	0.200162	0.231285	0.331778	-0.560985	0.151645	0.558751	0.110861	0.0856128	11.827	7.86135	3.96569	3.89566	NM_029971	110312	Pmch	greenyellow	10	88091072
xhpKEMu5xRX3uhNVxg	0.512527	0.106961	0.653759	-0.449041	0.744584	-0.475623	0.0362945	-0.57569	-0.879025	-0.74643	60.6457	25.3629	35.2828	-9.91985	NM_026065	67270	D10Ertd322e	purple	10	95480806
cje7yj3Hi4s.MB6d4k	0.294895	0.378677	-0.0869995	-0.210703	-0.453775	0.819082	-0.216087	-0.495993	0.204246	0.18269	27.91	23.7274	4.18264	19.5447	NM_080560	93765	Ube2n	greenyellow	10	95515162
BgLorev7B.X7HQ_rCI	0.00338843	0.992111	-0.480098	-0.222087	-0.639841	0.678827	0.0475778	0.207698	0.517109	0.72115	33.52	11.8463	21.6737	-9.82741	NM_007569	12226	Btg1	greenyellow	10	96617001
0l8X_wM.p8S7dCqz.o	0.0065575	0.984734	0.225297	0.359826	-0.0743891	0.470052	-0.0570103	-0.295648	0.272991	-0.106617	5.7259	3.48843	2.23746	1.25097	NM_026268	67603	Dusp6	greenyellow	10	99263231
EpJ7OAMBUgpXE90Iqs	-0.19241	0.570848	-0.456656	0.105754	-0.491822	0.12453	0.0284469	0.433793	0.618924	0.701198	20.0829	6.22394	13.859	-7.63506	NM_024435	67405	Nts	purple	10	102481760
Wkck_tL.s4yjsLu90U	-0.439522	0.176175	-0.684934	0.455906	-0.69667	0.599116	-0.00741419	0.475027	0.962061	0.783088	74.7015	35.7833	38.9181	-3.13481	NM_175489	237542	Osbpl8	purple	10	111164802
9Kj_fS8reOI7lOtMJQ	-0.0715601	0.834385	-0.367673	-0.201743	-0.575961	0.34457	0.0154914	0.399793	0.509882	0.910298	32.8206	17.3758	15.4448	1.93105	NM_173391	216343	Tph2	turquoise	10	115078641
fR0kBKI73nSM4P9Dkk	0.260084	0.43989	-0.247618	-0.399867	-0.743157	0.842649	-0.228161	-0.216957	0.344309	0.59677	48.0755	13.6166	34.4589	-20.8422	NM_011217	19279	Ptprr	green	10	116018213
uOnpxzotJelh6u78nQ	-0.00760129	0.982304	0.712762	-0.222681	0.520439	-0.701335	-0.0234616	0.0709505	-0.508433	-0.271929	24.5019	12.3602	12.1417	0.218543	NM_017372	17105	Lyz2	greenyellow	10	117277334
Z6COklSDXQhAkKrNJ4	-0.582864	0.0598484	-0.618962	0.574664	-0.498238	0.545718	-0.197757	0.464895	0.809976	0.464936	36.1058	17.9323	18.1734	-0.241062	NM_029364	75612	Gns	purple	10	121365090
ufwrXpVTVSAqIrruh8	-0.461518	0.153025	0.0319061	0.767099	0.518343	-0.371637	-0.243807	0.302251	0.032675	-0.346497	16.6841	7.6786	9.00552	-1.32692	NM_001033263	216439	Centg1	brown	10	127078907
9lIMBULSJO57SL_qEk	-0.36873	0.264473	0.193207	0.369342	0.130716	-0.389831	0.638423	0.351729	0.176877	0.026765	5.05451	2.19438	2.86013	-0.665749	NM_028027	52666	D10Ertd610e	greenyellow	10	127182521
NldndSPUtIvc6VKKCI	0.0086964	0.979755	0.272684	-0.0311395	0.790381	-0.677724	0.187477	-0.118844	-0.663982	-0.825457	49.9943	12.1938	37.8005	-25.6067	NM_007837	13198	Ddit3	turquoise	10	127290774
uWIFIGgOh4kVJyte6s	0.00839711	0.980451	0.791262	0.159596	0.830964	-0.734516	0.169104	-0.101459	-0.573669	-0.655472	50.2035	19.1037	31.0998	-11.9961	NM_027257	69917	Obfc2b	green	10	128401395
lW07XLRHqYgjhIoILI	0.0867667	0.799753	0.699918	-0.273978	0.886887	-0.691906	0.226225	-0.129213	-0.808098	-0.723015	73.2009	27.9934	45.2075	-17.2141	NM_010860	17904	Myl6	green	10	128490860
KDsquqpv63.Touj3Uo	0.797912	0.00324873	-0.0783398	-0.566762	-0.164455	0.263488	0.594247	-0.63066	-0.259712	0.00829651	7.66376	3.44457	4.21919	-0.774618	NM_007653	12512	Cd63	pink	10	128908919
riGmniWaSiLHiCbaok	0.248595	0.461057	0.763946	-0.267203	0.774177	-0.578096	0.16389	-0.210228	-0.767678	-0.619152	47.4448	5.57665	41.8681	-36.2915	NM_007653	12512	Cd63	black	10	128908919
9l0e7FTd500Weg.44U	0.282035	0.400767	0.699896	-0.30534	0.711224	-0.63326	0.0468597	-0.449717	-0.79419	-0.828446	60.5556	16.1017	44.454	-28.3523	NM_007879	13494	Drg1	purple	11	3187360
int6hy3d5KIiXBois8	0.551681	0.0785099	0.182579	-0.874542	-0.0366659	-0.0573238	0.282317	-0.339446	-0.453018	0.102903	16.4758	10.9933	5.48249	5.51078	NM_016922	53897	Gal3st1	brown	11	3983636
Nngmn3c4RfeYkftTgo	-0.47083	0.143828	0.233849	0.0627148	0.0653446	-0.319879	0.0789578	0.603794	0.0372802	0.271476	5.2427	1.90734	3.33536	-1.42802	NM_138948	192650	Cabp7	pink	11	4736892
9TVERWuFNI.t9HUHUU	0.202672	0.550063	0.871873	-0.117137	0.685538	-0.533468	-0.225549	-0.400939	-0.661955	-0.768382	44.3649	10.2185	34.1463	-23.9278	NM_134020	103694	Tmed4	black	11	6270369
NKlv0b0TVERWuFNI.s	-0.141009	0.679204	0.486197	0.207835	0.896575	-0.732215	-0.0785685	0.0321968	-0.49015	-0.690711	54.7074	26.7358	27.9717	-1.23593	NM_134020	103694	Tmed4	green	11	6270369
W4CI1KJhIqMJ.GJhmk	-0.646294	0.0316675	-0.52179	0.693741	-0.569751	0.461144	-0.0304631	0.607213	0.948697	0.628249	58.963	34.0637	24.8993	9.16436	NM_011221	19291	Purb	purple	11	6467599
BTtt1iEL_5xn_e7mdk	-0.149419	0.661033	-0.185356	-0.0607245	-0.440297	0.235818	0.242331	0.374334	0.530166	0.773382	22.2871	10.113	12.1741	-2.06113	NM_016672	13195	Ddc	turquoise	11	11814101
c5KuHhnBxqifSgRClQ	-0.178571	0.59935	0.87388	0.161173	0.628345	-0.633374	-0.0287375	-0.0358357	-0.412336	-0.687202	34.4962	8.48401	26.0121	-17.5281	NM_145967	211739	Vstm2a	black	11	16257724
NSQJPrTu7P.Uy1Rfok	-0.0786808	0.818131	-0.614128	-0.27438	-0.676745	0.552376	-0.0143741	0.289383	0.520395	0.751292	33.4414	7.94899	25.4924	-17.5434	NM_010789	17268	Meis1	turquoise	11	18880428
WjMwq7jUJzUgNI4KUU	-0.33432	0.314959	0.0379482	0.164295	-0.532495	0.397325	-0.52322	0.280254	0.526848	0.477442	11.4738	1.89081	9.58295	-7.69214	NM_194054	68585	Rtn4	turquoise	11	29692947
Wq7jUJzUgNI4KUVPSo	-0.29525	0.378077	0.259978	0.254879	-0.342358	0.207958	-0.289988	0.234018	0.437271	0.282289	5.93115	1.73318	4.19797	-2.4648	NM_194054	68585	Rtn4	purple	11	29692947
xNS2pkhfFRSbbRTRSY	-0.112585	0.741718	0.810445	-0.0194479	0.838745	-0.90192	0.151827	0.0738646	-0.679275	-0.730215	83.703	37.7294	45.9736	-8.24419	NM_175836	20742	Spnb2	greenyellow	11	30099395
3DSHddOe0e7M5yJdHY	-0.337128	0.310656	-0.647143	0.350895	-0.720789	0.618742	-0.00659127	0.264253	0.859923	0.685291	54.7783	22.2307	32.5476	-10.317	NM_025745	66753	Erlec1	purple	11	30865632
Kg0h3XTntHuzOciXR0	-0.270371	0.421337	-0.512945	0.205312	-0.685818	0.657126	-0.186213	0.274615	0.833963	0.775654	56.1351	21.8675	34.2677	-12.4002	NM_025745	66753	Erlec1	purple	11	30865632
HretIJJzqklOvqf7j0	-0.248035	0.462101	-0.691846	0.0935142	-0.219381	0.24868	-0.00445135	0.121501	0.18814	0.0629867	5.09526	3.09386	2.0014	1.09247	NM_181569	17168	Mare	black	11	32225628
K_OwlGneVK0KtGkIK0	0.0174637	0.959355	0.510309	-0.0832946	0.793995	-0.890756	0.405637	0.00541635	-0.725642	-0.695902	70.9138	33.5726	37.3413	-3.7687	NM_008218	15122	Hba-a1	greenyellow	11	32283511
9Xj7wCt_.fir_1wiP4	-0.121748	0.721393	-0.507149	0.124629	-0.489819	0.722066	-0.307272	-0.0912222	0.362416	0.142505	20.2772	13.7298	6.54745	7.1823	NM_173784	327900	Ubtd2	greenyellow	11	32455370
iLnmcuifmtmHgmmQIc	-0.133971	0.694531	0.72798	0.121316	0.780026	-0.88749	0.112736	0.0441351	-0.614772	-0.770776	73.3464	33.4514	39.8951	-6.44372	NM_134017	108645	Mat2b	greenyellow	11	40679314
oIvsxX_3Azn7e9GgKE	0.0851908	0.803328	-0.749537	-0.0153202	-0.7572	0.832903	0.0279258	-0.0909583	0.650969	0.579433	57.9295	28.5888	29.3408	-0.75199	NM_026023	52653	Nudcd2	greenyellow	11	40733667
Z.MSTnrpfxD.EIH9Lo	-0.342915	0.301892	-0.500366	0.00622702	-0.420254	0.550505	-0.444692	0.455673	0.471434	0.711461	23.5143	8.00928	15.505	-7.49572	NM_008068	14399	Gabra6	turquoise	11	42306437
HGqil9uS.n0SgMngCk	0.409987	0.210448	0.442339	-0.591854	0.216481	-0.253923	0.317096	-0.513713	-0.628607	-0.539151	16.9963	1.46497	15.5314	-14.0664	NM_021510	59013	Hnrph1	black	11	50376990
6o44oq0Xje0C6Ib3CI	-0.414434	0.205053	0.625282	0.285028	0.352367	-0.401594	0.230873	0.391889	-0.0218707	-0.234766	8.59197	2.60545	5.98652	-3.38106	NM_007714	12750	Clk4	greenyellow	11	51261730
fFS48.q6AT3IIZ6u5U	-0.492476	0.123819	-0.455061	0.425059	-0.644854	0.48503	-0.16409	0.6163	0.873435	0.859718	55.9697	13.8634	42.1063	-28.2429	NM_175258	192786	Rapgef6	turquoise	11	54522847
BfudJFIIQjobP.MNwk	0.0866921	0.799923	-0.650842	0.017594	-0.801305	0.938994	-0.221417	-0.111829	0.571276	0.552236	72.8345	44.5849	28.2496	16.3353	NM_178626	72729	Cdc42se2	greenyellow	11	54717456
cupqXVeJW3uuUlfLk8	-0.518331	0.102376	-0.314342	0.223283	-0.286269	-0.0257181	0.231338	0.753664	0.571037	0.689319	20.7129	6.98745	13.7254	-6.73797	NM_008161	14778	Gpx3	pink	11	54902453
rn_fne7poihwJ14XSI	-0.537137	0.0884054	0.499787	0.595391	0.703479	-0.548226	-0.0530422	0.306287	-0.124825	-0.471953	21.7091	9.25611	12.4529	-3.19683	NM_013472	11749	Anxa6	green	11	54979108
BE4SHVJJWoX57fdh30	-0.122598	0.719515	0.263913	-0.213784	0.337103	-0.381693	-0.0154536	0.268736	-0.183155	0.1541	7.63276	2.85819	4.77458	-1.91639	NM_009242	20692	Sparc	greenyellow	11	55394500
T1STTipejff3X_Xpag	-0.0173725	0.959567	0.394559	-0.361035	0.299356	-0.496418	0.397192	0.159574	-0.307505	0.0179554	9.92628	5.01514	4.91114	0.103996	NM_009242	20692	Sparc	greenyellow	11	55394500
0T40p.pknovQ4wAqp0	-0.274751	0.413553	0.566569	0.242967	0.59046	-0.425731	-0.381265	0.245751	-0.195298	-0.158863	11.5736	6.16525	5.4084	0.756848	NM_175001	216767	Mrpl22	green	11	58171661
HeUe0BOR57ce309ano	0.282369	0.400185	0.163309	-0.174793	0.359188	-0.375693	-0.115389	-0.426975	-0.611389	-0.611622	14.762	4.77768	9.98429	-5.20661	NM_026183	67473	Slc47a1	purple	11	61343401
ckqpd3aqOiP3AiH3qc	0.378245	0.25138	0.250955	-0.456165	-0.018805	-0.0672326	0.285895	-0.229606	-0.383097	0.0241655	5.68008	1.83985	3.84023	-2.00039	NM_009548	22671	Rnf112	brown	11	61448442
NEAH1BDBAVZJdy_X.0	-0.640819	0.033629	-0.527929	0.738486	-0.31452	0.328341	0.00316836	0.479237	0.769169	0.261302	28.6584	14.4507	14.2077	0.243044	NM_010148	13855	Epn2	purple	11	61517249
clWhV691Exj3G7SMlQ	0.0244108	0.943206	0.648386	-0.202765	0.930036	-0.716363	-0.0653323	-0.059536	-0.807317	-0.698858	82.2822	35.1025	47.1797	-12.0772	NM_018768	55943	Stx8	green	11	67966193
Eu2SA6QrpXyAEC53oo	-0.462406	0.152132	-0.22772	0.358239	-0.098214	-0.0787514	0.293238	0.611639	0.290666	0.308733	6.74769	2.41085	4.33684	-1.92599	NM_010599	16499	Kcnab3	pink	11	69326258
uizA.QuHN1IljJLvDs	-0.178841	0.598789	-0.671353	0.343401	-0.791595	0.745882	-0.114691	0.204661	0.775575	0.703897	66.4378	17.9634	48.4744	-30.511	NM_020591	80515	Chd3os	greenyellow	11	69340769
BVKpIqqfVPXFc.2uP8	0.544467	0.0833211	-0.00783739	-0.79024	-0.394413	0.237432	0.15467	-0.248244	-0.235883	0.367935	14.8295	2.34693	12.4826	-10.1356	NM_001017426	216850	Jmjd3	greenyellow	11	69398508
9KSS_p2aYmhStC0ub0	0.113606	0.739445	0.580011	0.0850754	0.846498	-0.769904	0.371152	-0.261516	-0.672836	-0.853468	66.9212	22.8423	44.0789	-21.2366	NM_181582	276770	Eif5a	green	11	69916714
WnEKHZXW3qWW1WoIX0	-0.190077	0.575616	0.425617	0.192278	0.649473	-0.571549	-0.145247	-0.0100552	-0.50973	-0.592012	22.8533	7.13401	15.7193	-8.5853	NM_011072	18643	Pfn1	greenyellow	11	70651850
oKJP_jCP67rz3.vPX8	0.184862	0.586327	-0.314835	-0.0523744	-0.627079	0.849913	-0.178644	-0.221109	0.374909	0.448637	40.8602	30.0891	10.7711	19.3181	NM_172394	19069	Nup88	greenyellow	11	70943058
udfloR8ZNdIRHyE0VQ	0.555746	0.0758826	0.505634	-0.418753	0.464158	-0.209061	0.162364	-0.668384	-0.604563	-0.619371	21.5164	6.84312	14.6733	-7.83019	NM_177618	216881	Wscd1	purple	11	71749920
KfpKJIme5Ufnj7946I	0.609588	0.0464678	0.00345063	-0.851539	-0.0590795	0.0614077	0.0192801	-0.356877	-0.519621	0.0837786	14.6874	8.99387	5.69351	3.30036	NM_016745	53313	Atp2a3	brown	11	72961169
xi8glrXhHhOCURPj9M	0.0479182	0.888735	-0.223356	0.077526	-0.274105	0.618737	-0.231549	-0.0295309	0.377932	0.49871	12.509	7.48085	5.02811	2.45275	NM_013625	18472	Pafah1b1	greenyellow	11	74673949
6eq1CBQ0UCiI2UujhM	-0.217951	0.519702	-0.495231	0.559279	-0.701264	0.597091	-0.106179	0.217355	0.866564	0.643161	54.0688	23.3881	30.6807	-7.29263	NM_177708	237847	Rtn4rl1	purple	11	75193783
cp2P03RwGODe.V6BPU	-0.126959	0.709905	-0.730151	0.068817	-0.789478	0.46386	-0.0313285	0.368922	0.703136	0.838955	45.5444	12.9624	32.582	-19.6196	NM_177009	319822	Smyd4	turquoise	11	75348433
c6p6dVKtVB0nrp7oHg	-0.178189	0.600144	0.150833	0.550599	-0.0923445	-0.193268	0.350684	0.168387	0.318135	0.0141355	6.42967	1.41602	5.01365	-3.59763	NM_001004144	216963	Git1	purple	11	77493562
Nusi790D7c_yQKb.7Y	0.0262874	0.938847	-0.564038	0.0831038	-0.805387	0.843487	0.0100537	-0.0111686	0.636046	0.677304	64.7271	28.9893	35.7378	-6.74844	NM_174852	268448	Phf12	greenyellow	11	77982754
NlTW3hETQRK2AXkSUU	0.2674	0.426656	0.749721	-0.29234	0.756704	-0.643297	0.0252489	-0.407741	-0.800196	-0.721314	57.5832	9.71277	47.8705	-38.1577	NM_009143	20316	Sdf2	turquoise	11	78245746
uP7wrCu3EV0vQ1G2z0	-0.482414	0.132884	-0.116354	0.771891	0.0145054	0.0188651	0.103789	0.279405	0.577451	0.0720232	13.7868	6.7839	7.00289	-0.218988	NM_029478	75909	Tmem49	brown	11	86583865
o99LDf4joQvuz71R_k	-0.197621	0.560256	-0.530811	0.155048	-0.767105	0.829132	-0.0582984	0.15769	0.8036	0.684843	68.9656	28.6117	40.3539	-11.7422	NM_197987	68729	Trim37	greenyellow	11	87127077
ELiaujnucbuA3t.lKU	0.291104	0.385124	0.41064	-0.580608	0.149923	-0.0867866	0.130064	-0.13156	-0.418559	-0.106033	6.16123	2.54523	3.61599	-1.07076	NM_008268	15413	Hoxb5	brown	11	96302595
3qVko8C9xUUTuH7U.U	-0.282843	0.399361	-0.377827	0.71078	-0.387412	0.488101	-0.334136	0.18654	0.774571	0.445678	29.7528	5.59892	24.1539	-18.555	NM_054051	108083	Pip4k2b	brown	11	97715157
rBVMOQglU64mEyvdVU	0.543201	0.0841851	0.702407	-0.267606	0.548254	-0.298528	0.2008	-0.631919	-0.734311	-0.686509	29.236	3.68788	25.5481	-21.8602	NM_010688	16796	Lasp1	black	11	97799000
0cI3qgKKx4iXErleI0	0.1887	0.578437	0.498677	0.119372	0.200382	-0.294637	0.593263	-0.149297	-0.0585684	-0.0744926	3.79514	1.21128	2.58387	-1.37259	NM_144828	19049	Ppp1r1b	black	11	98348404
xo9fLqn41zyUB.664o	-0.353304	0.286502	0.104607	0.662324	-0.108336	0.0033567	-0.0753619	0.414547	0.541292	0.305824	10.476	3.85572	6.62026	-2.76454	NM_028722	74026	Msl1	purple	11	98795516
KekA7USE5TGF1elTLo	-0.648139	0.0310248	0.0577922	0.761946	0.503686	-0.528865	-0.182306	0.512367	0.0526927	-0.338653	23.0233	8.12403	14.8993	-6.77524	NM_001080925	268480	Rapgefl1	brown	11	98836785
QVxXzF1zVlN3FVepP8	0.383954	0.243704	-0.152868	-0.160868	-0.0217818	0.186309	-0.256183	-0.472262	-0.343036	-0.319053	9.09296	1.94835	7.1446	-5.19625	NM_010517	16010	Igfbp4	greenyellow	11	99041244
EqEqVN.rSrPa01hDl8	-0.0893392	0.793925	0.710577	0.229847	0.753349	-0.642218	-0.2609	-0.104228	-0.527715	-0.840061	45.9323	13.1117	32.8206	-19.7089	NM_010517	16010	Igfbp4	turquoise	11	99041244
lS_u6ejSiek_kS7_sk	-0.376414	0.253869	0.430913	0.165618	0.898738	-0.629188	0.00886558	0.262895	-0.488631	-0.610885	46.6012	28.8688	17.7324	11.1364	XM_001478119	100041835	Gm10039	green	11	100361408
NQF7lTE6SWgqq5Tkjc	-0.142189	0.676644	0.609027	-0.371715	0.343221	-0.24018	-0.278977	0.179408	-0.374748	-0.124107	7.77956	2.77377	5.00579	-2.23202	NM_009923	12799	Cnp	black	11	100574904
9lTfl5OuXerfwKKuso	-0.102623	0.763985	0.424391	-0.17996	0.266116	-0.152916	0.125453	0.0290329	-0.167296	0.0225124	3.54724	0.951029	2.59621	-1.64518	NM_009923	12799	Cnp	black	11	100574904
N2.3S2rle7eziq4KAo	0.110963	0.745332	0.635558	0.081011	0.245442	-0.495888	0.170354	0.0193016	-0.115339	-0.0474315	7.65602	2.57834	5.07767	-2.49933	NM_019795	56354	Dnajc7	black	11	100582818
6Z.JFWqKtaLeBU33Nc	-0.22021	0.515274	0.19825	0.085029	0.324657	-0.550987	0.291749	0.46846	-0.0468986	-0.0418726	7.30615	5.17988	2.12628	3.0536	NM_010410	15171	Hcrt	greenyellow	11	100761069
lR6h6fQvXVfdf4kT2o	-0.341548	0.303951	0.568428	0.375943	0.150212	-0.239579	-0.00654062	0.269086	0.125025	-0.0438889	4.29574	1.62936	2.66637	-1.03701	NM_016920	11975	Atp6v0a1	black	11	101009452
o0e0mOlii0L33JIhek	0.295018	0.378468	0.389221	-0.0189163	0.617874	-0.575246	0.635168	-0.392364	-0.558018	-0.73308	26.3237	7.40894	18.9148	-11.5059	NM_026776	28084	Vps25	green	11	101253707
0V.P3tXqMiwlRLlGiA	0.00408846	0.990481	0.445689	-0.00704125	0.804418	-0.834261	-0.0311169	-0.0961646	-0.714653	-0.810659	72.1901	19.1766	53.0135	-33.837	NM_026776	28084	Vps25	green	11	101253707
Hl663xJNHpEcG2h7uM	0.226193	0.503625	0.67195	-0.25652	0.869152	-0.688201	-0.0373907	-0.228281	-0.79194	-0.636421	68.0895	19.1606	48.9288	-29.7682	NM_026618	52469	Ccdc56	purple	11	101277968
K9f3nq5aeXntiOpC9M	0.0142315	0.966874	0.747102	-0.179994	0.937025	-0.768174	0.0184173	-0.0428434	-0.815396	-0.715667	90.9507	35.8533	55.0974	-19.244	NM_011289	19942	Rpl27	green	11	101442298
lqBIp7iXXSdF_Ru8gQ	-0.643537	0.032645	0.11122	0.783931	0.337631	-0.4417	0.0161694	0.585538	0.230856	-0.0670259	18.3976	8.85554	9.5421	-0.686561	NM_016695	50997	Mpp2	brown	11	102057015
QXQigTbrAh7ojmo64o	-0.28744	0.391406	0.25877	0.345119	-0.0702761	0.0549702	-0.197666	0.119894	0.408699	0.161358	4.99745	1.04744	3.95002	-2.90258	NM_010277	14580	Gfap	brown	11	102887336
Hnooee8X.ktrfAijqU	0.47782	0.137159	0.409578	-0.754341	0.436106	-0.439335	0.144519	-0.381438	-0.902803	-0.544583	46.1161	27.5504	18.5658	8.98459	NM_031878	83796	Smarcd2	purple	11	106263179
6a9e1LeSjorpp3u5uQ	-0.329381	0.322602	-0.104931	0.275997	-0.553593	0.272348	0.1687	0.457754	0.653618	0.708121	22.0498	7.48304	14.5667	-7.0837	NM_198298	78455	Helz	turquoise	11	107547930
9Qno5m3q5nYdQf_0O8	-0.558797	0.0739496	-0.654758	0.489448	-0.273264	0.190639	-0.238518	0.454446	0.566924	0.212165	11.5722	2.17849	9.39372	-7.21523	NM_080644	140723	Cacng5	brown	11	107874605
K93dwBH3c0W5Sn5_7E	-0.206705	0.54198	-0.857037	0.330717	-0.39716	0.318027	0.199054	0.232293	0.57825	0.387759	16.2314	6.09956	10.1318	-4.03228	NM_080644	140723	Cacng5	black	11	107874605
9XSC0oR1XtK6.6IgYo	0.0596775	0.861634	0.663843	-0.122597	0.260439	-0.385315	-0.0813214	0.116468	-0.184596	0.0848948	8.35207	3.10171	5.25036	-2.14866	NM_145940	52639	Wipi1	black	11	109573331
Er3EItq6kBd9_NTvZU	0.671808	0.0235738	0.341738	-0.881123	-0.0234597	-0.0756732	0.253552	-0.595073	-0.624708	-0.182609	25.3518	11.7198	13.632	-1.91215	NM_053273	117160	Ttyh2	brown	11	114675431
0nLggp6KeGfuCShbos	-0.377672	0.252156	0.441689	0.397436	0.748671	-0.667883	0.405811	0.306785	-0.296476	-0.453667	25.8373	10.5259	15.3114	-4.78556	NM_175454	217310	C630004H02Rik	greenyellow	11	115347707
B394eTVFerUNUTsFAA	0.414863	0.204537	0.130921	-0.724269	-0.386252	0.231496	-0.137944	-0.270779	-0.079156	0.331886	12.3181	5.99933	6.31882	-0.319489	NM_133663	192897	Itgb4	brown	11	115974709
uimigoQ2_beK0rrTcU	0.0594396	0.862181	0.134664	-0.33557	-0.0142778	-0.186581	0.513759	0.193714	-0.0241485	0.401239	5.96929	1.25142	4.71787	-3.46645	NM_030206	114886	Cygb	brown	11	116645595
uVh8.3CHkCNH_0Uleo	-0.610893	0.0458729	0.542888	0.496807	0.59992	-0.717051	0.0832848	0.560705	-0.142127	-0.360636	28.3126	15.7359	12.5767	3.1592	NM_008730	18164	Nptx1	greenyellow	11	119538719
WkW696Lik684ofGhyI	0.414056	0.205508	0.665856	-0.385425	0.796356	-0.711416	0.269996	-0.413505	-0.90087	-0.759828	76.798	27.2507	49.5473	-22.2965	NM_027204	56282	Mrpl12	purple	11	120484613
WNoI1QKdSr2EJl557E	0.100642	0.768432	0.303959	0.0896704	0.720181	-0.275669	-0.127237	-0.350858	-0.529696	-0.801315	27.967	11.6051	16.3619	-4.7568	NM_022014	63828	Fn3k	turquoise	11	121434913
fuzhNFBrAJ.iBNJC6c	0.214383	0.526728	0.114202	-0.192044	-0.546283	0.383864	0.35555	-0.0774804	0.358093	0.563059	12.2507	3.75795	8.49274	-4.73479	NM_016676	19325	Rab10	turquoise	12	3247430
NgOnuCPXiAiUUXXxeU	-0.258232	0.443272	0.806745	0.116914	0.61623	-0.74583	-0.026701	0.246584	-0.398048	-0.522546	31.685	15.1343	16.5507	-1.41643	NM_008640	17775	Laptm4a	greenyellow	12	8921664
9aAZIX.rCjuve7IAbo	-0.0224773	0.947699	-0.42352	0.372269	-0.569218	0.633619	-0.0185881	-0.0134272	0.768702	0.49921	32.7792	13.6303	19.1489	-5.51853	NM_027959	71853	Pdia6	purple	12	17266545
oppXwoRSEof9LN8UIU	0.221782	0.512202	0.513346	-0.0528829	0.510811	-0.1989	0.47745	-0.401107	-0.363929	-0.539482	9.49181	1.24791	8.2439	-6.99599	NM_016677	53602	Hpcal1	black	12	17690814
H4uBfuh38PIv9_zLpI	0.350977	0.28991	-0.360658	-0.296881	-0.664735	0.787386	-0.142802	-0.218975	0.290573	0.56878	36.3663	21.4962	14.8701	6.62613	NM_010496	15902	Id2	greenyellow	12	25093801
l16Av_F7.THtxiPQfQ	-0.0535151	0.875821	-0.648214	0.256187	-0.787577	0.840881	-0.0273683	0.0109176	0.838897	0.687015	80.0999	31.907	48.1929	-16.286	NM_007861	13382	Dld	greenyellow	12	31331564
xvEivkjvEjtGUSggEg	0.140055	0.681275	-0.498899	0.061935	-0.894274	0.722165	0.0504148	-0.0658295	0.757259	0.753935	70.2256	28.721	41.5046	-12.7836	NM_172253	28071	Twistnb	green	12	33429624
6ivkjvEjtGUSggEhMU	0.0911879	0.789742	-0.445339	-0.0684937	-0.941245	0.726899	-0.04936	0.0160045	0.71766	0.831688	79.2826	35.9779	43.3047	-7.32676	NM_172253	28071	Twistnb	green	12	33429624
cuwTfSd0A6jg.igjIk	0.0780005	0.819682	-0.50164	0.0971845	-0.753878	0.939619	-0.273836	-0.200748	0.655059	0.545328	68.9637	42.8761	26.0876	16.7885	NM_025359	66109	Tspan13	greenyellow	12	36014557
WhXsxnQi8P477BKb7g	-0.0141147	0.967146	-0.279821	-0.0626207	-0.301549	0.64174	-0.560642	-0.0178618	0.266617	0.231475	10.6074	7.88952	2.71784	5.17168	NM_134054	104725	Sptssa	greenyellow	12	54645374
Zk4_MUHk7sDM014QFE	-0.0371421	0.913664	-0.411743	-0.0145198	-0.581994	0.778919	-0.621615	-0.0164958	0.399792	0.42247	27.2285	18.7812	8.44727	10.3339	NM_019994	56784	Garnl1	greenyellow	12	55602929
6oCzAltHRnkfnJu1Ok	-0.311335	0.351361	-0.307488	0.401941	-0.328442	0.352048	-0.543972	0.327775	0.568332	0.575491	11.2355	3.25729	7.97822	-4.72093	NM_028127	319710	Frmd6	turquoise	12	70825514
HtjPQUk5fodx7qCFc8	0.251361	0.455918	0.718872	-0.212821	0.708267	-0.59147	-0.115007	-0.379542	-0.805046	-0.898942	59.3455	17.2149	42.1305	-24.9156	NM_024205	104771	Jkamp	turquoise	12	72085589
fSlHlj1FCOh7u6JB6A	0.0412707	0.904104	0.372019	-0.0314431	0.639868	-0.365335	0.131233	-0.338007	-0.513109	-0.736625	20.4587	7.90739	12.5514	-4.64396	NM_001007596	104001	Rtn1	turquoise	12	72211752
cqdrdiugisihjHWFv8	0.346776	0.296121	0.532238	-0.359828	0.425022	-0.365944	-0.104166	-0.542225	-0.697277	-0.767479	27.8361	3.28092	24.5552	-21.2743	NM_001079694	20384	Sfrs5	black	12	80945504
Q0YKJC3xJY0KJKJaJY	-0.0816435	0.811388	0.530816	-0.00497428	0.808183	-0.649515	-0.00856963	-0.125718	-0.683366	-0.909271	57.1767	17.8683	39.3084	-21.4401	NM_001079695	20384	Sfrs5	turquoise	12	80945504
3JzoU25OP6qF6U.X5U	-0.692255	0.0182436	-0.479491	0.838052	-0.325735	0.381483	-0.316012	0.530874	0.775532	0.29887	36.5653	17.2945	19.2708	-1.97626	NM_001033334	627191	Tmem90a	purple	12	84677278
otfSbQ70_07x405Ptg	-0.343669	0.30076	0.338315	0.404902	0.120273	-0.0901668	0.115617	0.407793	0.270587	0.0630852	6.12739	1.11383	5.01355	-3.89972	NM_010234	14281	Fos	brown	12	85473890
Q0L.vtLPgjReSV8COk	0.0735308	0.82988	-0.476013	0.155667	-0.58758	0.850995	-0.256794	-0.205752	0.627249	0.46748	43.4072	28.209	15.1982	13.0108	NM_027405	70373	Gpatch2l	greenyellow	12	86241890
rYSK6Qv0TrY6QbRaos	0.164799	0.628226	0.833213	0.012601	0.773251	-0.689386	-0.161417	-0.294514	-0.693454	-0.821399	59.0301	8.09034	50.9398	-42.8494	NM_146036	217737	Ahsa1	black	12	87266746
9XzeveFLu7sH9QjeKo	-0.448296	0.166699	-0.526614	0.428001	-0.532005	0.311999	-0.0770977	0.63855	0.851162	0.857481	46.6724	20.35	26.3224	-5.97248	NM_172544	18191	Nrxn3	purple	12	88722876
lkjEebci_jrqbtCdOs	-0.223522	0.508811	0.291565	0.0706638	0.586141	-0.543237	0.154538	-0.0234361	-0.48977	-0.746941	19.9648	7.38889	12.5759	-5.187	NM_172544	18191	Nrxn3	turquoise	12	88722876
N4UciO_KhOfAiTCeG0	0.151401	0.656773	-0.604604	-0.281234	-0.812659	0.780831	0.082357	0.0379282	0.51028	0.84939	63.0963	21.0329	42.0634	-21.0304	NM_001039089	20338	Sel1l	green	12	91806043
6ilN9SIIS7opWC4f4o	-0.534757	0.0900992	0.360721	0.0541194	0.298625	-0.544156	0.00214198	0.701743	0.014863	0.147526	12.2326	5.50043	6.73214	-1.2317	NM_007693	12652	Chga	greenyellow	12	102554969
xjhH3NJ0HQJexIcZKI	0.639655	0.0340569	0.309316	-0.372686	0.474908	-0.361179	0.160933	-0.490517	-0.676037	-0.391307	14.696	6.55754	8.1385	-1.58096	NM_029803	76933	Ifi27	purple	12	103442167
NEJzR3UOU3US11V0RI	-0.329688	0.322125	0.459576	0.184355	0.75281	-0.898835	0.110033	0.416769	-0.455514	-0.437743	53.5302	35.4923	18.0379	17.4543	NM_030238	13424	Dync1h1	greenyellow	12	110601452
cuMe4xzK.B0Ir4yJv4	-0.128536	0.706439	-0.499678	0.256448	-0.747786	0.854653	-0.190964	0.0855935	0.818313	0.634793	70.0505	19.6616	50.389	-30.7274	NM_010480	15519	Hsp90aa1	purple	12	110690605
ukviJHuh96XVekkERA	-0.109861	0.747789	0.199515	-0.0102314	0.657074	-0.586566	-0.243185	-0.0361066	-0.534034	-0.709178	26.2697	7.01123	19.2585	-12.2473	NM_026048	67236	Cinp	turquoise	12	110872610
KhE5beywWdnuKVTfhI	-0.72048	0.0123819	-0.324495	0.852775	-0.192245	0.208334	-0.227551	0.647319	0.828161	0.415433	39.4988	20.3873	19.1115	1.27589	NM_011632	22031	Traf3	purple	12	111166370
TtIhYgd_S2.O01ffdQ	-0.193343	0.568945	-0.347918	-0.0182888	-0.729615	0.321594	0.0158196	0.369565	0.658789	0.806739	36.5918	12.8403	23.7514	-10.9111	NM_173363	217869	Eif5	turquoise	12	111538101
6ghKXy7Rkr88S6Tjrg	-0.272548	0.417461	-0.510236	0.436339	-0.764919	0.731269	-0.0637873	0.288653	0.875996	0.734141	72.5991	18.0601	54.539	-36.4789	NM_008450	16593	Klc1	greenyellow	12	111758849
cqPhJChuC4LTqQSguc	-0.54096	0.0857286	-0.112301	0.475132	0.239332	-0.185321	0.0576315	0.594482	0.167737	0.154976	5.0913	1.80473	3.28657	-1.48184	NM_026939	69099	1810009N02Rik	pink	12	N/A
WVTrzr15x7dQQ7lq9Y	0.183093	0.58998	0.826426	-0.231471	0.661242	-0.672722	0.0581008	-0.3368	-0.755464	-0.831614	59.5659	15.8373	43.7286	-27.8912	NM_019703	56421	Pfkp	turquoise	13	6579768
WnB3gS_PzT6ozhzvkI	-0.123783	0.716901	-0.433803	0.00461094	-0.532696	0.849385	-0.226524	0.103595	0.536747	0.549615	40.193	27.1614	13.0316	14.1298	NM_177960	319554	Idi1	greenyellow	13	8885606
rv2nOSV6_cWuo8_nOU	0.357634	0.280219	0.692165	-0.203834	0.695965	-0.385707	0.192725	-0.422477	-0.628551	-0.637566	27.4609	4.87184	22.589	-17.7172	NM_025387	66154	Tmem14c	black	13	41016250
WoiQ9Hu3pu6CCKteCQ	-0.621316	0.0413077	-0.442841	0.637516	-0.38919	0.279451	-0.0826366	0.653889	0.862468	0.541455	35.1553	20.8518	14.3036	6.54824	NM_017464	18003	Nedd9	purple	13	41309916
9SHfo7otpkivfcS0KI	0.0829014	0.808528	0.230634	0.0939656	-0.220863	0.181134	-0.384792	-0.352517	0.0629796	-0.146276	3.20031	0.449582	2.75072	-2.30114	NM_198419	218194	Phactr1	greenyellow	13	42680623
966CEu6HvHo0ljn24I	-0.0800637	0.814982	0.61817	-0.102413	0.761413	-0.617173	-0.042102	0.0121787	-0.519818	-0.577106	33.046	13.8271	19.2189	-5.39177	NM_025935	67046	Tbc1d7	green	13	43151744
BKbgSYHbgijfgffDk0	0.277241	0.40916	-0.571349	-0.252521	-0.947738	0.696156	-0.146787	-0.119894	0.544151	0.722557	61.4373	34.2823	27.1549	7.12737	NM_025900	110052	Dek	green	13	47084775
NpuBJgduCKN_B98OTU	0.0462696	0.892543	-0.317192	-0.0436141	-0.900684	0.626384	-0.151447	0.0357609	0.665284	0.744785	56.5547	29.3548	27.1999	2.15492	NM_025900	110052	Dek	green	13	47084775
lYUh5wsgiQ24NQXyKc	0.20663	0.54213	-0.388769	-0.274318	-0.911716	0.85151	-0.0416627	-0.120262	0.542474	0.726143	73.3805	30.2612	43.1193	-12.8581	NM_031166	15904	Id4	green	13	48261427
HR13LU9GO.7BR.cFP8	0.37421	0.256885	0.238886	-0.514449	0.264036	-0.423475	0.249834	-0.143935	-0.667382	-0.254315	15.4616	7.9285	7.53305	0.395444	NM_029361	75607	Wnk2	purple	13	49036303
9Sc0s8mK7fljNItLu0	-0.114043	0.738473	-0.500093	0.274242	-0.863668	0.754881	-0.186174	0.0721845	0.848031	0.734429	78.3613	22.7903	55.571	-32.7807	NM_027324	14057	Sfxn1	purple	13	54071845
l5g9JRqciJPBQJeSjo	-0.395013	0.229228	0.489479	0.292409	0.206555	-0.369401	0.13636	0.170245	0.0453354	-0.305231	5.41367	1.90299	3.51068	-1.60768	NM_009946	12890	Cplx2	greenyellow	13	54371349
H1YlUamB1yXh5in.wM	0.53105	0.0927801	-0.39053	-0.598035	-0.774012	0.658885	0.163957	-0.366083	0.228967	0.509237	35.2523	14.9393	20.313	-5.37378	NM_001030296	432763	Prr7	green	13	55464267
BIgS9Koxxjj53tL1_0	-0.604487	0.0488447	-0.459731	0.70249	-0.354772	0.340167	-0.376981	0.540439	0.856633	0.559786	37.3385	22.3243	15.0143	7.30997	NM_181278	78521	B230219D22Rik	purple	13	55693124
NR73eLyjvKGNeZXld0	-0.66482	0.0256245	-0.505549	0.842574	-0.158516	0.345051	-0.294135	0.494945	0.720316	0.267347	29.7751	10.572	19.2031	-8.63105	NM_019568	57266	Cxcl14	brown	13	56288647
xnhfiCm_e_LCeizgiQ	-0.0283572	0.93404	-0.320256	-0.144231	-0.731937	0.433864	-0.110905	0.191546	0.614919	0.768439	35.2686	12.6516	22.617	-9.96536	NM_019832	56278	Gkap1	green	13	58233351
HR5BSUnVnYN457oOfA	0.2549	0.449384	0.739854	-0.356658	0.561289	-0.443433	-0.141476	-0.441992	-0.734291	-0.77906	38.5318	6.28724	32.2445	-25.9573	NM_025279	15387	Hnrnpk	black	13	58391142
ooAVi1_ECEohndD_ik	0.0878048	0.7974	0.426543	0.15619	0.277946	-0.640992	0.535932	0.0140489	-0.16764	-0.204142	11.6419	8.08561	3.55625	4.52936	NM_001025074	18212	Ntrk2	greenyellow	13	58806596
K5d3DgCYnv4cxoA7ng	0.0271652	0.936808	-0.589476	0.0648505	-0.802845	0.884287	0.117165	-0.04623	0.736608	0.700835	77.6177	36.8435	40.7742	-3.93063	NM_008745	18212	Ntrk2	greenyellow	13	58806596
loOZE0D1.cAziry6J0	0.188251	0.579357	-0.659598	-0.0510175	-0.812522	0.8585	0.211818	-0.165561	0.654027	0.646436	68.0774	32.5013	35.5762	-3.07491	NM_133680	66631	Hiatl1	greenyellow	13	65064663
BWmOmiC.hTeiiReiC8	-0.057088	0.867591	0.465809	0.0713423	0.874574	-0.525763	0.077849	-0.0557603	-0.596013	-0.733187	42.3479	23.8087	18.5391	5.2696	NM_138596	28077	Med10	green	13	69809882
WSayV69eVQK61xdF.w	-0.114397	0.737687	0.02489	-0.317504	-0.295447	0.0471795	-0.11323	0.379527	0.200607	0.673255	11.8977	6.68804	5.20967	1.47837	NM_010574	16372	Irx2	turquoise	13	72628820
xA7Ywl4Q3MF0jMXLo4	0.0750253	0.826468	-0.581264	-0.261822	-0.810469	0.681406	-0.0445663	0.180264	0.587199	0.911799	60.0696	17.2007	42.8689	-25.6682	NM_030174	78771	Mctp1	turquoise	13	76384535
9r_hIVpC64cWsPsoEY	0.384786	0.242598	-0.333389	-0.0789777	-0.692507	0.491666	0.106565	-0.444517	0.36757	0.34346	18.2484	10.3881	7.86037	2.52769	NM_025282	17260	Mef2c	green	13	83504034
ZgOfVJNdBSfrkhJeHI	0.042965	0.900184	0.441957	-0.255274	0.81238	-0.803167	0.0951557	0.0458841	-0.729672	-0.573747	62.8139	23.762	39.0519	-15.2899	NM_145455	218490	Btf3	greenyellow	13	98309896
WC5_4KhhJZRfa9Uz1c	-0.303061	0.364977	-0.165926	0.0506099	-0.386875	-0.0511189	0.0331148	0.538038	0.507597	0.668359	18.3837	8.42941	9.95429	-1.52488	NM_013732	27220	Cart	turquoise	13	99898484
6KAqlKNqCe7h7VYoH0	-0.148863	0.662228	-0.307419	-0.0275712	-0.465877	0.139627	0.0517307	0.419124	0.512123	0.796852	20.791	11.5958	9.1952	2.40056	NM_013732	27220	Cartpt	turquoise	13	99898484
9wzrNEgxJYtJA5HgGg	0.575456	0.0639756	-0.478113	-0.527999	-0.598694	0.775351	-0.125153	-0.543668	0.0563221	0.326954	32.1332	21.0692	11.064	10.0052	NM_027139	108143	Taf9	greenyellow	13	100651343
BIPp1PoCHdefTFiftk	-0.192619	0.570422	-0.29109	0.0863212	-0.218268	-0.0591776	0.244431	0.459291	0.440806	0.646373	12.3016	5.20443	7.09713	-1.8927	NM_001024955	18708	Pik3r1	turquoise	13	101680761
cNPyvHKC3pIiPc5y0I	-0.174459	0.60792	-0.79345	0.20087	-0.725846	0.848316	-0.32722	0.13311	0.661324	0.566651	58.8903	29.2031	29.6873	-0.484196	NM_026075	67288	Sfrs12ip1	greenyellow	13	104792484
QSajol0k3mVav6NUiQ	-0.359539	0.27748	0.473813	-0.039335	0.315663	-0.518883	-0.339488	0.415589	-0.297651	-0.109944	9.0426	4.62546	4.41714	0.208325	NM_001024713	545015	Gm10128	greenyellow	14	7636365
ZrSVeg9Yo5AKHzwNpQ	-0.027002	0.937187	0.839022	-0.0278469	0.573358	-0.495595	0.163861	0.0619568	-0.436181	-0.369606	18.7073	6.38516	12.3221	-5.93699	NM_024221	68263	Pdhb	black	14	8165991
Keks0IBTQgKIfnnASo	0.067834	0.842913	-0.37783	-0.0568732	-0.781573	0.904327	0.0294688	-0.124859	0.629913	0.617989	66.0599	36.9818	29.0781	7.90366	NM_025550	66413	Psmd6	greenyellow	14	14112184
KmXTxYxzsIgOINTmxI	-0.00584888	0.986383	-0.555837	0.0906625	-0.688554	0.935027	0.00894533	-0.120123	0.60974	0.525995	62.7929	43.0223	19.7706	23.2517	NM_025550	66413	Psmd6	greenyellow	14	14112184
Wt4_n7IPvMjxbk8kSM	0.0923373	0.787144	-0.527298	-0.141647	-0.872006	0.921742	-0.112688	-0.0644824	0.597784	0.756061	84.6493	26.084	58.5653	-32.4812	NM_009409	21974	Top2b	green	14	16365179
0FIHvLPn7jn8vKvLMw	-0.431764	0.184822	-0.510827	0.360931	-0.606672	0.754189	-0.185371	0.333284	0.805357	0.633502	49.096	16.299	32.797	-16.498	NM_011584	353187	Nr1d2	purple	14	18204054
i4ij1J9yIuBHioCiIQ	-0.396553	0.227253	-0.596783	0.315699	-0.736079	0.769749	-0.0895019	0.432609	0.891128	0.819191	79.3877	26.7402	52.6476	-25.9074	NM_011584	353187	Nr1d2	purple	14	18204054
ipwBEcj8.urkXOd7us	-0.477967	0.137021	-0.362805	0.301094	-0.0511537	0.221313	-0.223924	0.354072	0.387068	0.22646	4.46085	0.454109	4.00674	-3.55264	NM_025311	66039	D14Ertd449e	black	14	25924000
9perpegAoRIOqfuoCE	-0.406705	0.214484	-0.108909	0.00155043	-0.117886	-0.0718726	0.275954	0.675882	0.347749	0.581559	12.496	5.00154	7.49447	-2.49293	NM_008407	16426	Itih3	pink	14	30908573
EVCAi7C6EQnuXkTJ7k	-0.536933	0.0885498	-0.319353	0.178236	-0.287118	0.0475368	-0.267965	0.805296	0.55014	0.70931	21.7036	9.05512	12.6484	-3.59331	NM_025847	66923	Pbrm1	pink	14	31019138
0aIi2NU1XkisMOQvK4	0.336073	0.312269	-0.334961	-0.618394	-0.268561	0.55961	-0.156364	-0.274532	-0.0839015	0.284207	14.6495	4.17634	10.4731	-6.2968	NM_145741	14560	Gdf10	brown	14	33923587
xVeRKFCCUCJCKIOCKU	-0.0403807	0.906164	0.502885	-0.308536	0.250067	-0.249344	-0.0374238	0.252268	-0.189739	0.180137	8.66513	3.3463	5.31883	-1.97253	NM_011430	20618	Sncg	black	14	34370274
9u_6ueyAIUJKiwaKSc	-0.00762586	0.982247	0.562703	-0.335511	0.386506	-0.425982	0.00559108	0.238235	-0.329235	0.0542887	12.6835	3.70038	8.98308	-5.2827	NM_011430	20618	Sncg	black	14	34370274
ltdN6K3st3pUbLPioQ	-0.0143098	0.966692	-0.694309	-0.0551992	-0.101273	-0.0327766	0.150982	0.202059	0.0639786	0.111978	4.49295	2.754	1.73895	1.01505	NM_130878	170677	Pcdh21	black	14	37077850
0pwgEnS66JPxcE5E6U	-0.0273398	0.936403	-0.308738	0.302965	-0.127918	0.291347	0.0686783	-0.181286	0.354839	-0.0277775	5.30539	1.30224	4.00315	-2.70091	NM_027464	70564	Fam213a	brown	14	40993740
6tIR6Ev_3.cNfrIceE	-0.231574	0.493248	-0.24383	0.265423	-0.533322	0.776552	-0.591041	0.057134	0.576901	0.365597	28.8349	19.3404	9.4945	9.84591	NM_008477	16709	Ktn1	greenyellow	14	47663756
l03s2r9145x5aKLqOA	-0.774324	0.00514682	-0.393576	0.751956	-0.139445	0.0985282	-0.301845	0.63866	0.658668	0.165871	20.1521	6.35799	13.7941	-7.4361	NM_029238	75288	Slc35f4	brown	14	49298519
9WiYl.nh9d.lJGNeRc	0.116629	0.732728	0.30052	0.0239613	0.806216	-0.481711	0.0164846	-0.323491	-0.61561	-0.805247	39.9611	11.571	28.3901	-16.8191	NM_010015	13135	Dad1	turquoise	14	54235479
HPueeF_qfurV7ouook	0.489201	0.126725	-0.194635	-0.636612	-0.449466	0.298634	0.394554	-0.3237	-0.188767	0.237202	10.3363	2.2481	8.0882	-5.8401	NM_021551	59049	Slc22a17	greenyellow	14	54906727
BXCqHgghP3kiryKZ5I	-0.304923	0.36189	0.712737	0.323208	0.726427	-0.820282	0.238222	0.244755	-0.357542	-0.59079	45.6387	24.1378	21.5008	2.63698	NM_177049	319984	Jph4	greenyellow	14	55106830
Zi6dHMrRd9J9eRSBDU	-0.220256	0.515184	0.455894	0.30394	0.724989	-0.63669	-0.0480419	0.183584	-0.273945	-0.298227	21.4554	10.5295	10.9258	-0.396281	NM_024267	75751	Ipo4	green	14	55625400
91xCOEtBA1BKoR99eU	0.0273308	0.936424	-0.0852974	-0.443734	-0.365385	0.583673	-0.395545	-0.0940474	0.0992634	0.316146	11.1808	6.04808	5.13274	0.915348	NM_008125	14619	Gjb2	greenyellow	14	57098600
c7kHp_RhU3FXnsw_14	0.590876	0.0555929	0.00965257	-0.385684	0.0176762	0.0584865	0.209835	-0.758006	-0.500152	-0.450909	13	6.4535	6.54647	-0.0929773	NM_172604	219151	Scara3	pink	14	65919395
Wi7FXBpQjp.eToT_Ik	-0.165058	0.627677	0.219144	0.531304	0.530195	-0.40014	-0.0287342	-0.0629614	-0.264136	-0.610402	19.3336	4.99952	14.3341	-9.33459	NM_172498	19229	Ptk2b	green	14	66153257
o6VII6LUMKIFqKVN6c	0.103299	0.762468	0.668499	0.0804324	0.449338	-0.387725	-0.0855394	-0.287786	-0.381661	-0.7213	16.5765	7.37506	9.20144	-1.82637	NM_019675	56471	Stmn4	turquoise	14	66344296
f6UdRUJ1EXuIDkm0E0	-0.026176	0.939106	0.375117	-0.396733	0.230772	-0.13319	-0.375127	0.116526	-0.21634	0.067351	6.95327	1.86889	5.08438	-3.2155	NM_145978	213019	Pdlim2	black	14	70164218
67TLBP9YrhIjjESkno	-0.596284	0.05284	0.179344	0.692561	0.210982	-0.153007	-0.110267	0.528492	0.306196	0.132261	9.89122	5.4948	4.39642	1.09838	NM_145981	105653	Phyhip	brown	14	70457476
up9ReaxEJFC9ShEdRI	-0.723377	0.0118696	0.182581	0.327185	0.568596	-0.515319	-0.310561	0.710254	-0.0766502	-0.0946982	15.3959	4.87144	10.5245	-5.65308	NM_009755	12153	Bmp1	pink	14	70474557
KTSURSpFUlDASAu8SU	0.260578	0.438992	-0.0165643	-0.642628	0.160321	-0.0443676	-0.0800582	-0.177814	-0.604474	-0.189456	10.3023	3.5787	6.72361	-3.14492	NM_009755	12153	Bmp1	brown	14	70474557
0lSt6v2.8VIV6R1e1E	0.567833	0.0684192	0.502977	-0.386677	0.223995	-0.361087	0.444308	-0.485426	-0.616436	-0.386726	13.6421	6.10843	7.53364	-1.42521	NM_013514	13829	Epb4.9	purple	14	70602184
K0diUkUW90ZXieSEnI	0.213038	0.529386	0.777272	-0.120829	0.6157	-0.504843	-0.131534	-0.416431	-0.725185	-0.859486	46.8747	15.3636	31.5111	-16.1475	NM_009366	21807	Tsc22d1	turquoise	14	76414961
xt47KwCgL4DQV1Y4zo	0.348303	0.293855	-0.477856	-0.315284	-0.703763	0.780958	0.0679108	-0.174657	0.345294	0.653647	40.4018	20.0394	20.3624	-0.323	NM_026474	67955	Sugt1	greenyellow	14	79587691
K6F4qP.F76ed4_Xvwo	0.163368	0.631255	0.750127	-0.141673	0.0612265	-0.161295	-0.151393	-0.285825	-0.238704	-0.235042	8.40983	5.83859	2.57124	3.26735	NM_001081377	211712	Pcdh9	black	14	93015512
HCejovn3lXvEg3S6jM	0.355315	0.283575	-0.736788	-0.206111	-0.82756	0.723797	0.205934	-0.314934	0.458529	0.480585	44.3179	18.642	25.6759	-7.03383	NM_175245	76789	Mzt1	green	14	99034544
io7yK0Bj_wuH0lz.dU	-0.214773	0.525958	-0.346526	-0.0166724	-0.602692	0.410546	0.0739475	0.463646	0.675076	0.903087	40.6237	16.4405	24.1832	-7.74278	NM_007904	13618	Ednrb	turquoise	14	103814625
xkEc4cALk3B30qe.tU	-0.103289	0.762491	-0.66015	0.0584942	-0.897623	0.807189	-0.288539	0.100707	0.768676	0.696961	76.6739	28.0712	48.6028	-20.5316	NM_029561	76273	Ndfip2	green	14	105258573
EN5vFj1FrtlB5Ci9V0	0.154381	0.650386	0.602111	-0.209774	0.866011	-0.722921	-0.173982	-0.211354	-0.807244	-0.702603	70.7813	19.8503	50.931	-31.0807	NM_021386	58187	Cldn10	purple	14	118787908
QfeP4vfP4O9_hTuwSg	-0.307062	0.35836	-0.488621	0.436667	-0.367601	0.684216	-0.416321	0.248889	0.61595	0.401231	25.0152	13.8516	11.1636	2.68795	XR_034960	668837	Gm9391	greenyellow	14	120827112
3e6MRH979R8LgHtqf4	0.289782	0.387386	-0.383625	-0.317416	-0.639654	0.77397	0.070778	-0.371191	0.356092	0.379195	31.6165	20.2096	11.4069	8.80276	NM_080556	68059	Tm9sf2	greenyellow	14	122107038
3R1eTPggB3uDEDu_lE	0.198994	0.557476	-0.725845	0.0191704	-0.855904	0.93804	-0.00581544	-0.199233	0.671292	0.643982	86.9854	44.2433	42.7421	1.50118	NM_080556	68059	Tm9sf2	greenyellow	14	122107038
6XOBeF3.OnDGHCQg6I	0.0574503	0.866758	-0.137648	-0.444757	-0.59647	0.535777	-0.163015	0.125881	0.302246	0.731282	24.2789	7.01969	17.2592	-10.2396	NM_001042613	20363	Sepp1	turquoise	15	3268547
fnl4QDSVOBVOglBVB4	-0.00880946	0.979492	0.421873	-0.409994	0.620428	-0.786084	-0.0255257	0.12269	-0.685934	-0.427816	42.6594	22.5823	20.0771	2.50514	NM_009155	20363	Sepp1	greenyellow	15	3268547
f5MhNgMhb86B_J9uJ0	-0.343485	0.301036	-0.65152	0.16632	-0.747105	0.712883	0.0732823	0.330562	0.808573	0.704309	58.2543	18.4464	39.808	-21.3616	NM_001085410	68646	Nadk2	purple	15	9071260
oXxqOeuk2IL62k3cAk	0.00369893	0.991388	0.856972	-0.00527152	0.399403	-0.479766	-0.22087	-0.162362	-0.399711	-0.502532	19.6597	9.67541	9.98429	-0.308879	NM_008729	18163	Ctnnd2	black	15	30172593
NbCXog3ggwHsU.FHuE	-0.0297536	0.930799	-0.23769	0.237991	-0.570019	0.84121	-0.121461	-0.104325	0.596816	0.413935	41.0271	28.7236	12.3035	16.4201	NM_007637	12465	Cct5	greenyellow	15	31590800
E0JLfSAjCiv71Tsgx0	0.247957	0.462247	-0.518488	-0.294288	-0.833219	0.878991	-0.311948	-0.156417	0.431961	0.664669	63.8683	32.7559	31.1124	1.64353	NM_033521	114128	Laptm4b	greenyellow	15	34238026
r13fe13uznK_qvtWRc	0.0907188	0.790803	0.41589	0.170663	0.595725	-0.129349	-0.150808	-0.38839	-0.457274	-0.656478	14.2024	1.84289	12.3595	-10.5166	NM_009083	19946	Rpl30	purple	15	34440505
NkvmHUUf3tUdA5EA1E	-0.3562	0.282292	-0.40371	0.152787	-0.439712	0.477754	0.0584297	0.49367	0.685819	0.74491	28.6709	7.76578	20.9052	-13.1394	NM_012031	26942	Spag1	turquoise	15	36179368
3dxJ.07A8t.6.4h91A	-0.536584	0.0887971	-0.161578	0.667722	-0.33674	0.527933	-0.242155	0.336541	0.73557	0.274861	23.038	10.5072	12.5308	-2.02358	NM_011740	22631	Ywhaz	purple	15	36770770
rvL9_8BP_8tS._2fPo	0.132726	0.697253	-0.48257	-0.0827579	-0.728512	0.961169	-0.113294	-0.203716	0.505315	0.54842	68.4278	48.4133	20.0145	28.3988	NM_009009	19357	Rad21	greenyellow	15	51962605
9n0KCI3il7oOftY5BQ	-0.342084	0.303142	-9.37659e-05	0.315642	0.222796	-0.229273	-0.127226	0.159096	-0.172485	-0.458878	6.16148	1.5691	4.59238	-3.02327	NM_177912	331063	AI987692	turquoise	15	63824346
lkyxcDOiJ5QuLD4Oi4	-0.0304328	0.929223	-0.771166	0.151135	-0.775949	0.7982	-0.117048	0.137516	0.720079	0.816767	71.5789	14.2646	57.3143	-43.0498	NM_144846	223601	Fam49b	turquoise	15	63929097
ioPqP.QR5w4I1XfMtQ	-0.0737346	0.829415	-0.562635	-0.073349	-0.864351	0.706799	-0.206587	0.116228	0.663735	0.784942	57.3786	22.3253	35.0534	-12.7281	XM_989935	239510	Phf20l1	green	15	66577517
oyruyspXqhyohXojdA	-0.2016	0.55222	0.424055	0.293466	0.241504	-0.243917	0.248816	0.303237	0.0599313	-0.0812238	6.83357	2.98539	3.84818	-0.862786	NM_018790	11838	Arc	black	15	74669083
Hleeu5Q0qNcE0qIofU	0.242643	0.472203	0.372368	-0.171909	0.735177	-0.676473	-0.153878	-0.256839	-0.746623	-0.660355	43.8309	11.599	32.2319	-20.6329	NM_010741	17067	Ly6c1	green	15	75045017
lupuCp9BFeW1GiN1Ow	-0.558658	0.074037	-0.233897	0.304836	-0.043209	-0.403154	0.100971	0.664587	0.267471	0.184812	7.23735	3.55815	3.6792	-0.121046	NM_007583	12300	Cacng2	pink	15	77991748
KiMIj_4d_LiijrqYik	-0.605821	0.0482151	-0.0553484	0.891175	-0.00777263	-0.0985585	-0.00329619	0.511154	0.57763	0.0419355	21.3409	12.0912	9.24964	2.84159	NM_183141	207393	Elfn2	brown	15	78670022
6hH3fe9bi0VwfDAF9Y	0.686669	0.0196042	0.123241	-0.794772	-0.196893	0.25562	-0.17897	-0.684329	-0.477914	-0.182843	18.251	7.11134	11.1397	-4.02836	NM_001039156	110253	Triobp	brown	15	78947724
HriYUSlBSCaNFHXxOE	0.196176	0.563185	0.289157	0.0657336	0.588525	-0.605049	0.419736	-0.208532	-0.425835	-0.649176	19.8946	6.52849	13.3661	-6.83766	NM_027231	69833	Polr2f	green	15	79141351
rdf1Q7RUEQWcSU5RMk	-0.243598	0.470405	0.156934	0.618802	0.349866	-0.111567	0.0403406	-0.120542	0.0439314	-0.5939	10.3898	3.6042	6.78564	-3.18145	NM_013818	14904	Gtpbp1	turquoise	15	79690895
NLpC3UJUKEFd4GCoaE	-0.320865	0.336012	0.450043	0.372663	0.477961	-0.557031	-0.38079	0.397701	-0.0358612	-0.0603802	10.3295	4.98123	5.34824	-0.367009	NM_009303	20972	Syngr1	greenyellow	15	80091334
xlCiNSzeAheMgitbCk	0.930331	3.29005e-05	0.137976	-0.542679	-0.180787	0.295854	0.224559	-0.959753	-0.356656	-0.1993	25.5505	19.7349	5.81556	13.9194	NM_009716	11911	Atf4	pink	15	80255184
T2LwkT12DUkCVRBOFg	0.595318	0.0533247	0.652675	-0.398684	0.321825	0.0315395	0.0101718	-0.765363	-0.568882	-0.505276	19.0079	6.91726	12.0907	-5.17341	NM_009716	11911	Atf4	pink	15	80255184
rfQIneFKXgjIFPq5Ro	-0.0901976	0.791982	0.445686	0.185555	0.925173	-0.706462	0.275612	-0.0320572	-0.608676	-0.792106	63.6181	31.7069	31.9112	-0.204311	NM_013872	29858	Pmm1	green	15	81951108
uTUc4h8SpQinQ4Q6KU	-0.467818	0.146764	0.343479	0.257667	0.104817	-0.0890158	-0.0237566	0.436514	0.283937	0.297036	6.17763	1.20766	4.96998	-3.76232	NM_011889	24050	Sept3	pink	15	82274935
ol7d4X.N1.yLTc7yfU	-0.437981	0.177873	-0.119788	0.695486	-0.294304	0.368733	-0.372157	0.2418	0.729905	0.377596	20.5519	5.44003	15.1119	-9.67188	NM_011889	24050	Sept3	brown	15	82274935
iK0tNtHZJplP_VCWuA	-0.290596	0.385993	0.385423	0.331008	0.876903	-0.734516	0.165443	0.270896	-0.411572	-0.5988	47.7799	15.5506	32.2293	-16.6787	NM_026914	69029	Smdt1	greenyellow	15	82338959
o6n7Ay1FcVpU0u56V4	0.603373	0.0493745	-0.0768708	-0.880012	0.0168861	0.0326942	-0.0486204	-0.486179	-0.618284	-0.147553	21.0551	11.9633	9.09177	2.87156	NM_001081030	77980	Sbf1	brown	15	89288236
HknoyHjtjzo9uqXigQ	-0.498364	0.118704	-0.513078	0.820438	-0.296976	0.341954	0.0969271	0.364457	0.758858	0.244413	30.455	9.08311	21.3719	-12.2888	NM_016743	54003	Nell2	brown	15	95219451
Ep4XU42hvll3uxPP9c	0.853722	0.000826389	0.282309	-0.88859	0.0387631	-0.0726003	0.174877	-0.674959	-0.667871	-0.140474	29.8183	12.111	17.7073	-5.59625	NM_028003	71919	D15Ertd682e	brown	15	97675105
WojMkUpEKH5ecRFSGo	-0.534796	0.0900715	0.0157806	0.161134	0.129515	-0.482169	0.185555	0.79185	0.089175	0.191946	11.9869	6.89847	5.08846	1.81001	NM_001038658	72393	Faim2	pink	15	99497005
BJLmoftz_R9obCdelQ	-0.242233	0.472974	0.590701	-0.0386624	0.798465	-0.901579	0.0270427	0.266168	-0.578708	-0.585851	64.8259	17.0067	47.8192	-30.8125	NM_021713	60315	Myg1	green	15	102331709
ZlSghIiAqSCVAG4eeo	0.498623	0.118482	-0.27896	-0.50149	-0.271968	-0.0621179	0.286615	-0.184611	-0.143485	0.377401	3.8478	0.772213	3.07559	-2.30338	NM_025571	66449	Magmas	green	16	4616464
ZR6oKhUPcXv4k7oQ5U	-0.411033	0.209171	0.56657	0.16652	0.797088	-0.778387	0.0119093	0.310882	-0.448494	-0.560243	41.0707	16.2791	24.7916	-8.51251	NM_010443	15369	Hmox2	green	16	4726361
Q3t9I0I5IHdqeuI6dI	-0.101005	0.767616	-0.718249	0.00873301	-0.811023	0.684726	-0.34088	0.294375	0.691355	0.89373	63.4669	17.3371	46.1298	-28.7928	NM_033564	93734	Mpv17l	turquoise	16	13903161
6mEiz7FRfLvsUJf97s	-0.742442	0.00887203	-0.00818387	0.778261	-0.066996	-0.0926324	-0.0618884	0.659705	0.520833	0.183198	18.0524	8.78515	9.26724	-0.48209	NM_178922	58180	Hic2	brown	16	17233572
ZCkne4UJqq1_e11vlw	-0.425836	0.1916	0.327169	0.345347	0.805317	-0.780049	0.178996	0.416681	-0.395806	-0.539524	44.4243	20.351	24.0733	-3.72235	NM_010047	13353	Dgcr6	greenyellow	16	18052860
W3abUV9WtP7N59Yud4	-0.651995	0.0297114	0.337858	0.821854	0.382586	-0.47891	-0.0941398	0.536036	0.208268	-0.224917	22.2736	10.8077	11.4659	-0.658186	NM_213614	18951	Sept5	brown	16	18621811
ikUKvV0RT15xV4niSI	0.438966	0.176787	0.200006	-0.470747	0.295642	-0.307068	0.051698	-0.484893	-0.760387	-0.579075	23.6928	13.2716	10.4213	2.85031	NM_009893	12667	Chrd	purple	16	20733127
9XVE95tOftvMPHWiEo	-0.146984	0.666277	-0.747895	-0.0930646	-0.772601	0.702717	0.101964	0.330015	0.648591	0.853134	58.3555	5.79282	52.5627	-46.7699	NM_009744	12053	Bcl6	black	16	23965052
upgJNI_n9SP6o3gmpU	-0.241663	0.474048	0.55123	0.220447	0.533596	-0.640341	-0.150316	0.101181	-0.351433	-0.523167	17.0789	6.90835	10.1705	-3.26217	NM_010199	14167	Fgf12	greenyellow	16	28160120
iRyndKt_kUdlQvM1FI	0.233087	0.490348	0.344969	-0.340374	0.510487	-0.275533	-0.469841	-0.373907	-0.619555	-0.47761	14.1465	3.02184	11.1246	-8.1028	NM_011638	22042	Tfrc	turquoise	16	32608920
iX3InXi1ntPHRQMVO0	-0.340664	0.305286	0.500499	0.304112	0.862227	-0.90897	0.15344	0.352788	-0.399477	-0.523607	66.9732	37.9483	29.0249	8.92334	NM_172615	224118	Rubcn	greenyellow	16	32821703
fvd6HhK413wF_3uvFY	-0.755099	0.00721467	-0.22648	0.805473	-0.0641993	-0.0445962	-0.208491	0.678979	0.508653	0.148536	21.3124	9.3705	11.9419	-2.57142	XM_001481028	545156	Kalrn	brown	16	33969073
Z3XHC9pCjhz35MDA3U	0.233121	0.490283	-0.226388	-0.0532654	-0.138732	0.643119	-0.152502	-0.295484	0.107545	0.17289	9.42326	7.84496	1.5783	6.26666	NM_026610	68194	Ndufb4	greenyellow	16	37647170
6frvvOmL.6w445LTfo	-0.419017	0.19958	-0.502016	0.426014	-0.724286	0.681475	-0.108165	0.366298	0.948847	0.749064	74.2918	34.8133	39.4785	-4.66523	NM_008083	14432	Gap43	purple	16	42248442
usvRN.EAk5.VzVPqVE	-0.38016	0.24879	-0.673436	0.593232	-0.623329	0.535454	-0.0787901	0.328207	0.923066	0.651084	57.6787	30.5711	27.1076	3.46356	NM_010818	17470	Cd200	purple	16	45382111
NrP.kTu8M064846UCU	0.306148	0.359866	-0.67028	-0.151035	-0.884216	0.938533	-0.114634	-0.239203	0.564056	0.654878	83.3539	42.6078	40.7461	1.86175	NM_028680	73916	Ift57	greenyellow	16	49699233
oEx.heCdArpL7iPqEQ	0.163567	0.630832	-0.362997	0.0118695	-0.813542	0.610163	0.264649	-0.086167	0.665831	0.715019	46.3099	19.2856	27.0244	-7.73877	NM_009655	11658	Alcam	green	16	52248996
QnfZTfxVpKWE3NFOCs	0.395299	0.228861	0.409292	-0.395585	0.786902	-0.629769	0.0964097	-0.362637	-0.892801	-0.669237	61.7214	26.8357	34.8857	-8.05003	NM_024218	68193	Rpl24	purple	16	55966275
lhIgRYNRUsu9wD8B_w	0.44226	0.173184	-0.442762	-0.36707	-0.838441	0.649633	0.371864	-0.212571	0.397285	0.684299	42.5461	21.503	21.0431	0.459936	NM_017404	27393	Mrpl39	green	16	84717576
omUst3.T_r_FxJZWoA	0.113412	0.739877	0.556442	-0.221422	0.846983	-0.569795	0.0456658	-0.0953575	-0.773004	-0.580077	53.6399	25.9066	27.7333	-1.82672	NM_138597	28080	Atp5o	green	16	91684398
BkSSYs77WAwgneozwU	-0.0357035	0.916998	-0.0220024	-0.145457	-0.650579	0.320098	0.00579769	0.20423	0.430437	0.702001	19.8864	8.29292	11.5935	-3.30057	NM_009441	22129	Ttc3	turquoise	16	94370618
cPwENyxUADupbH9y4s	0.288557	0.389487	-0.454227	-0.0885968	-0.646986	0.902874	-0.33981	-0.294207	0.431582	0.491649	47.0136	34.4344	12.5792	21.8553	NM_007834	13185	Dscr3	greenyellow	16	94497783
3qvd.OXrui_u40n_S4	0.119825	0.725645	0.718128	-0.0411073	0.829167	-0.868367	0.293513	-0.193922	-0.747372	-0.864853	89.6818	21.9919	67.6898	-45.6979	NM_027457	70544	Tmem242	green	17	5410864
fardxdvnhPeKE.3LR4	0.206682	0.542026	0.478644	-0.624844	0.0565211	0.0205468	0.0270796	-0.143564	-0.308463	0.0358392	7.91937	3.32292	4.59645	-1.27353	NM_178774	320111	Prr18	brown	17	8340406
TJTt6IVwcXkWDhxHfc	-0.277362	0.408948	0.634368	0.102971	0.720759	-0.502749	0.143698	0.0166361	-0.433948	-0.710627	26.7504	11.0686	15.6818	-4.61323	NM_016891	51792	Ppp2r1a	green	17	20945311
BiqRJ0oTcpdI_441Kg	-0.240981	0.475337	0.51385	0.2879	0.703265	-0.611009	-0.197076	0.227736	-0.297765	-0.26742	20.6948	10.3386	10.3562	-0.0176027	NM_175229	75956	Srrm2	green	17	23803187
lu6tfuTJIcdMT5_Cek	-0.618217	0.0426302	-0.522616	0.809446	-0.48594	0.392553	-0.192357	0.540248	0.931368	0.540473	55.6456	33.0316	22.614	10.4176	NM_011522	20974	Syngr3	purple	17	24685092
HAyFSJK.n9pHhIQJS4	-0.213162	0.52914	0.353214	0.0870239	0.122928	-0.196041	0.236091	0.395696	0.020365	0.0461661	5.21695	2.1752	3.04175	-0.866553	NM_013642	19252	Dusp1	black	17	26505590
6pPlzvgGyUI7g_AMsc	0.338404	0.308712	0.0564407	-0.264024	-0.295114	0.702047	-0.255416	-0.537321	0.00958075	-0.00399124	16.2763	13.7688	2.50754	11.2612	NM_019837	56409	Nudt3	greenyellow	17	27579382
TvobhK37vytCu3XdLk	-0.462235	0.152304	0.199687	0.640415	0.224767	0.0253441	-0.671165	0.189437	0.283868	-0.202699	6.08486	2.81327	3.27159	-0.458323	NM_011951	26416	Mapk14	brown	17	28691342
rFDueqKCtdxeWJ99Fw	-0.641986	0.0332039	0.293617	0.436376	-0.0551852	-0.0914552	-0.0991342	0.482691	0.421645	0.146503	6.32936	1.49794	4.83142	-3.33347	NM_019880	56462	Mtch1	brown	17	29332072
rikuf.cfx7InvotHgc	0.152661	0.654069	-0.534967	0.0981075	-0.382267	0.186656	0.469729	-0.000946482	0.412627	0.290533	5.97784	1.13043	4.84741	-3.71698	NM_028543	73451	Zfp763	black	17	33016863
oV0NNO10QCleu0pClk	-0.0983399	0.773609	0.262406	0.0843742	0.68989	-0.349681	-0.24918	0.0516717	-0.351445	-0.27933	14.9319	10.41	4.52194	5.88805	NM_023202	66416	Ndufa7	green	17	33824591
07jpYU7nqmuSC9el0s	0.27779	0.408194	0.699313	0.0202111	0.707085	-0.438082	0.143743	-0.535038	-0.586355	-0.839178	38.1092	10.1879	27.9213	-17.7335	NM_019442	54402	Stk19	green	17	34823993
KZfaBJNd3LjADpS0hU	-0.168718	0.61996	0.636755	0.303007	0.918529	-0.653763	-0.00499997	-0.0693823	-0.525425	-0.860726	63.2713	30.3912	32.8801	-2.48881	NM_023179	66237	Atp6v1g2	green	17	35233660
QP0ijsae4XqtoamXXU	0.0531824	0.876588	0.597209	0.006998	0.440652	-0.401994	0.610528	0.00429704	-0.340624	-0.322796	9.23414	3.48052	5.75362	-2.27311	NM_001081032	667977	EG667977	black	17	36164443
lhHuhDiTOqYZ22A554	-0.0668076	0.845265	0.578873	0.149678	0.946154	-0.756884	-0.087885	-0.0384118	-0.627348	-0.708937	68.7975	33.1977	35.5999	-2.40217	NM_029632	76497	Ppp1r11	green	17	36948356
ZXvfoVevl_NN5xB6eQ	0.129479	0.704368	0.637782	-0.396513	0.63369	-0.395622	-0.129082	-0.223185	-0.628061	-0.480578	26.2826	4.71801	21.5646	-16.8466	NM_010814	17441	Mog	black	17	37010746
ZR7_8_5e9_hV6_X400	0.0128569	0.970072	0.609754	-0.218531	0.548703	-0.454681	-0.0318514	-0.116596	-0.430711	-0.379045	15.7511	3.6805	12.0706	-8.39009	NM_010814	17441	Mog	black	17	37010746
6VSWFIX600IT1v17RI	-0.198248	0.558985	0.67681	-0.00833554	0.338443	-0.648208	0.219474	0.258488	-0.271091	-0.171262	15.1579	3.61734	11.5406	-7.92327	NM_019439	54393	Gabbr1	black	17	37045966
0SjRIVIPIIH5_8RL5c	0.277446	0.4088	-0.247473	-0.371013	-0.714076	0.655974	-0.00825508	-0.189102	0.211773	0.502293	25.672	11.129	14.543	-3.41403	NM_013737	27226	Pla2g7	greenyellow	17	43568098
uQjXgrTWQgTbQguXok	-0.0363447	0.915512	0.78874	0.0972246	0.477829	-0.29964	-0.159858	-0.184581	-0.227485	-0.419731	11.9005	5.36233	6.53821	-1.17588	NM_008302	15516	Hsp90ab1	black	17	45567775
92lHFFTgi87gnldZ54	0.836393	0.00133218	0.154036	-0.882884	0.0384537	-0.104982	0.231009	-0.717039	-0.725452	-0.326179	32.5435	12.5435	20.0001	-7.45662	NM_025302	27398	Mrpl2	brown	17	46646229
utiQAJghQhRQgmV0mY	0.18663	0.582687	0.721143	-0.30037	0.757133	-0.501144	-0.000302803	-0.19928	-0.678682	-0.504792	38.6436	6.15786	32.4857	-26.3278	NM_023402	67938	Mylc2b	black	17	70973920
3O2JAAmCFCFFCCZXSY	0.0969681	0.776697	0.403561	-0.220568	0.703723	-0.443882	-0.0126221	-0.0438971	-0.633359	-0.33779	24.4269	13.5657	10.8613	2.70436	NM_023402	67938	Mylc2b	green	17	70973920
Q.S4Tl77iOBde4fe3s	-0.633951	0.0362082	-0.146633	0.40113	-0.212568	0.000839953	-0.260897	0.808361	0.635924	0.669064	23.5444	8.77162	14.7728	-6.0012	NM_029999	77889	Lbh	pink	17	72918305
KU1ADvlxJzi8Iu3Em4	0.271268	0.419738	-0.644646	0.0597632	-0.542979	0.703745	0.283397	-0.213256	0.490209	0.411819	23.3923	12.6074	10.7849	1.82249	NM_178050	56298	Atl2	greenyellow	17	79848392
Qe7pJkgaooZTQkE1Pc	-0.593314	0.0543399	0.281789	0.815176	0.476147	-0.450358	-0.400383	0.379269	0.124493	-0.374364	19.6728	8.937	10.7357	-1.79874	NM_011104	18754	Prkce	brown	17	86167785
QSBQlH7k30N8IcagPE	-0.420253	0.198119	-0.460233	0.509381	-0.459803	0.659012	-0.429619	0.149876	0.694495	0.261914	28.0924	11.8775	16.2149	-4.33746	NM_021522	59025	Usp14	greenyellow	18	9995432
lZ.1pT0wVS1ujd6JeA	0.781153	0.00453015	0.475042	-0.59812	0.43609	-0.259485	0.148035	-0.770548	-0.77131	-0.482079	32.6763	15.014	17.6623	-2.64827	NM_009226	20641	Snrpd1	purple	18	10617796
BwVS1ujd6JeD3uBLak	0.737077	0.00965214	0.587862	-0.480227	0.538589	-0.379242	0.20782	-0.789285	-0.808881	-0.670218	42.5596	17.9401	24.6195	-6.67933	NM_009226	20641	Snrpd1	purple	18	10617796
oXx18Tcv.QseHuPuFI	-0.0985476	0.773141	-0.52035	0.274096	-0.789249	0.922867	-0.220339	-0.0173939	0.783846	0.610858	85.1011	44.4295	40.6716	3.75786	NM_199024	319211	Nol4	greenyellow	18	22693181
ceNZIbR3nX4vEkUa3g	-0.00495359	0.988467	0.48648	-0.0767846	0.764916	-0.633915	0.291581	-0.167012	-0.638979	-0.8288	45.893	13.0605	32.8325	-19.772	NM_027002	69241	Polr2d	turquoise	18	31789159
9SUu.BS1_XereUjnqs	0.357455	0.280476	0.163015	-0.411872	-0.0333529	0.318037	-0.153733	-0.375726	-0.0771669	0.133982	6.04189	2.00284	4.03905	-2.03621	NM_001025381	574402	Gpr17	greenyellow	18	31942997
uR54kqGR5CwBBXboDs	0.100464	0.768833	0.316458	-0.538782	-0.123373	-0.277276	0.163539	0.164649	-0.148705	0.312865	7.81409	2.56594	5.24815	-2.68221	NM_133774	170459	Stard4	brown	18	33199355
0lyA_G_L.Q6fENy0R0	0.161959	0.63424	-0.530359	-0.112522	-0.769616	0.95052	-0.238808	-0.246109	0.468713	0.442641	63.554	43.9728	19.5812	24.3916	NM_053142	93888	Pcdhb17	greenyellow	18	37485021
oQhCvByChiccfLdEx4	-0.314945	0.345506	-0.568997	0.407143	-0.754496	0.65961	0.210905	0.284808	0.839753	0.611604	57.8392	21.9202	35.919	-13.9988	NM_027531	72930	Ppp2r2b	purple	18	42637432
3So0qCt7KSCs465XJI	-0.0796874	0.815839	0.538862	0.0823751	0.875482	-0.879982	-0.120368	0.0644851	-0.686946	-0.691837	80.1578	34.7413	45.4166	-10.6753	NM_178377	69456	Commd10	greenyellow	18	46958862
EueCF5y.Xo_z5S.5eo	-0.585856	0.0582344	-0.563548	0.823434	-0.325503	0.199988	-0.104442	0.570819	0.816731	0.485355	38.5557	20.9319	17.6238	3.30804	NM_013594	17190	Mbd1	purple	18	74268272
KhGpNfh1NqZ9.JrhKo	0.118096	0.729474	0.809264	-0.337578	0.393647	-0.506479	0.320128	-0.139284	-0.460817	-0.358892	17.0925	4.51842	12.5741	-8.05563	NM_001025245	17196	Mbp	greenyellow	18	82475146
WT3KcIIN95QddCUNt4	-0.402928	0.219184	-0.327019	0.0640976	-0.482818	0.194583	-0.0341078	0.599064	0.627067	0.808022	29.6471	12.7443	16.9029	-4.15862	NM_010253	14419	Gal	turquoise	19	3409919
QeDWRUkpOUUxFPtx9U	0.13875	0.684113	0.408109	-0.281269	0.789576	-0.519785	0.235132	-0.154693	-0.669914	-0.542149	35.3722	16.6985	18.6737	-1.97521	NM_013541	14870	Gstp1	green	19	4035411
uquihfZpAztFdNxFBw	-0.137448	0.686945	0.824694	-0.0856233	0.83579	-0.718161	0.10196	0.0762773	-0.650129	-0.578925	52.6153	21.132	31.4834	-10.3514	NM_013541	14870	Gstp1	green	19	4035411
WpSqQh2STSXQvoS4Is	-0.496599	0.120223	0.456053	0.496879	0.640168	-0.614709	-0.0212022	0.496763	-0.183936	-0.338661	23.2466	10.8148	12.4317	-1.61691	NM_008851	18739	Pitpnm1	greenyellow	19	4099998
H93EBSwaj9D1hod5ZU	-0.318901	0.339146	0.161425	0.442654	0.275332	-0.108359	0.177571	0.36552	0.128297	-0.0991868	4.90355	1.2369	3.66665	-2.42976	NM_153553	225872	Npas4	brown	19	4984355
3XVAKrVyF32XrfoqNw	-0.868061	0.000530851	-0.325191	0.887786	-0.0187614	0.0558734	-0.341064	0.685985	0.652331	0.204083	28.7217	12.0319	16.6898	-4.65794	NM_008451	16594	Klc2	brown	19	5107746
ooqPb1HU35A5UhXRFE	-0.74376	0.00868772	-0.214715	0.766471	-0.213937	0.232023	-0.529577	0.664625	0.730304	0.346933	24.2412	11.3164	12.9248	-1.60841	NM_008451	16594	Klc2	purple	19	5107746
cjp77RXRdc7HUq3OqI	-0.172065	0.61293	0.432858	0.16581	0.879023	-0.736238	0.19601	-0.0202118	-0.560291	-0.771428	56.6553	25.5984	31.0569	-5.45854	NM_001038231	23825	Banf1	green	19	5364641
Q_K3qaiaWLpmKJbxSI	-0.0566	0.868715	0.450036	0.292618	0.846263	-0.651086	0.309034	-0.0504345	-0.452456	-0.615209	35.4426	19.4178	16.0248	3.39293	NM_011793	23825	Banf1	green	19	5364641
E6ol6Wo_uG14kIp6KA	0.0334514	0.92222	0.511769	0.0915998	0.913609	-0.637163	0.255951	-0.143027	-0.684351	-0.814758	62.5202	30.1289	32.3913	-2.26235	NM_011793	23825	Banf1	green	19	5364641
igqCFoHXiAVe0jfpdc	-0.136749	0.68847	0.489455	-0.0585273	0.240389	-0.434924	-0.255181	0.259161	-0.141878	0.146818	6.6495	2.78207	3.86743	-1.08536	NM_178637	81601	Kat5	greenyellow	19	5603017
3bt0aorqoyOU7q2uz8	0.352565	0.287582	0.207016	-0.478458	-0.000596831	0.0861201	0.451306	-0.342291	-0.42407	-0.158675	5.16559	2.1487	3.01689	-0.868189	NM_194348	329015	Atg2a	purple	19	6241668
oWJTiLih.WZU_uFfUo	-0.671278	0.0237251	0.5777	0.387236	0.642421	-0.696667	-0.0285919	0.536457	-0.172946	-0.411485	26.4557	12.7088	13.747	-1.03823	NM_011750	22668	Sf1	greenyellow	19	6363690
NCF4dsB5kSiF6k1VcE	0.499061	0.118108	0.521401	-0.568809	0.486679	-0.447421	0.15212	-0.379271	-0.815316	-0.471579	29.2743	16.1599	13.1144	3.04552	NM_011750	22668	Sf1	purple	19	6363690
BLfXdfv.Af_SPExg98	0.275278	0.412622	-0.242173	-0.274608	-0.670914	0.873517	-0.122219	-0.380264	0.308547	0.308174	40.5941	30.304	10.2901	20.0139	NM_008577	17254	Slc3a2	greenyellow	19	8706882
EKVzl90S96l03Sy6vI	0.0287397	0.933152	0.922558	-0.131826	0.597894	-0.523151	-0.0703742	-0.0571765	-0.496898	-0.420067	24.174	8.35188	15.8221	-7.47024	NM_134129	28000	Prpf19	black	19	10888156
xksyJuSMOEKLN_x0Vw	-0.0151682	0.964695	-0.617981	-0.176695	-0.794958	0.59468	0.0839807	0.210225	0.635081	0.753352	44.8441	15.3915	29.4526	-14.0611	NM_008960	19211	Pten	green	19	32757497
9n90vU1AgjEs4CyK5E	0.0606012	0.859511	-0.58701	-0.0537676	-0.582359	0.835108	-0.312139	-0.236837	0.360615	0.294758	32.1394	23.1191	9.02032	14.0988	NM_133352	107358	Tm9sf3	greenyellow	19	41210842
0ko_XeqF2.6gf9_qe8	-0.00206252	0.995198	0.565757	-0.132314	0.405207	-0.478207	0.645203	0.110225	-0.388249	-0.245822	9.30387	2.38293	6.92093	-4.538	NM_009128	20250	Scd2	black	19	44293676
6Xcij3m_J.mRlB5FeM	-0.173712	0.609481	0.461213	0.0117408	0.896884	-0.685154	0.0873675	0.046374	-0.625706	-0.757794	59.9674	29.3989	30.5685	-1.1696	NM_172639	226162	Dpcd	green	19	45560615
Wet8x9C8KXCAHUnuAk	0.0752796	0.825887	-0.48021	0.0915625	-0.447484	0.751102	0.0766795	-0.166948	0.390198	0.421307	21.177	15.2597	5.91731	9.34242	NM_023211	66477	Usmg5	greenyellow	19	47083471
o.S17L.P878jKnqQoA	-0.180345	0.595668	-0.400874	0.202974	-0.694395	0.887052	-0.257729	0.110783	0.702694	0.657234	64.2954	36.0539	28.2415	7.81232	NM_001008543	17859	Mxi1	greenyellow	19	53310506
fh_BPJiKt4klt4kluo	-0.285714	0.394383	-0.598401	0.579385	-0.549015	0.401711	0.0937072	0.26651	0.804003	0.58041	32.4998	16.2865	16.2133	0.0731519	NM_009333	21416	Tcf7l2	purple	19	55741810
xU97AEIfgTyYireJJY	0.00965618	0.977521	-0.610165	0.35918	-0.765515	0.699108	0.167822	-0.0618057	0.773737	0.561954	54.3103	15.6798	38.6304	-22.9506	NM_009333	21416	Tcf7l2	purple	19	55741810
649e0.ef_KfS.SwAY0	-0.0907329	0.790771	-0.377865	-0.050586	-0.675339	0.550219	-0.129751	0.276636	0.684364	0.865998	44.2275	11.2387	32.9888	-21.7501	NM_172523	214084	Slc18a2	purple	19	59260878
lrU3nuUXiMue68w7f8	0.816649	0.00215824	0.189891	-0.553161	-0.119688	0.210599	0.263745	-0.940445	-0.413118	-0.363625	23.2206	16.1866	7.03396	9.15268	XR_033736	100047619	withdrawn	pink	N/A	N/A
Zo5WEibz2ArroVIhKE	-0.782281	0.00443382	-0.0637425	0.803071	0.148209	-0.280553	0.0202274	0.737882	0.460732	0.0382196	20.8879	6.03993	14.848	-8.80808	XM_001479690	100048046	withdrawn	pink	N/A	N/A
ZUqNU0jkiDujEgw7EI	0.61381	0.0445615	-0.0635449	-0.295357	-0.21957	0.584939	-0.211685	-0.674191	-0.0946688	0.0678684	11.2031	3.55474	7.64838	-4.09365	XM_001476827	100046796	Gm14567	pink	N/A	N/A
cuwIIc5Hq4i7mkvleQ	-0.591162	0.0554446	-0.174457	0.409393	-0.457517	0.203271	-0.0291062	0.679743	0.701583	0.714116	24.4824	6.47291	18.0094	-11.5365	XM_001475257	100045963	withdrawn	turquoise	N/A	N/A
cs5fV_BfpJN_KoibXc	-0.587124	0.0575589	0.288035	0.615974	0.619383	-0.476272	-0.251073	0.498161	-0.0967523	-0.336472	19.5543	5.6811	13.8732	-8.19212	XM_001475765	100046744	withdrawn	greenyellow	N/A	N/A
QadQogbkIhEDcBUpkY	-0.52479	0.0974256	-0.0901429	0.83373	-0.193072	0.25381	-0.115437	0.301334	0.688114	0.250105	20.6067	9.39662	11.2101	-1.81349	XM_001473918	100045241	withdrawn	brown	N/A	N/A
oRqJK0q_d6sAl7CXCI	-0.369045	0.264033	0.446875	0.340148	0.579735	-0.344626	-0.252815	0.177149	-0.0883674	-0.272698	8.9637	4.42279	4.54091	-0.118127	NM_010490	#N/A	Iap	green	N/A	N/A
r7OeBnGbAEZtwAeVXU	-0.362926	0.272645	0.143782	0.0858978	-0.120603	-0.0442833	-0.0606883	0.559315	0.299388	0.393503	4.43862	1.8373	2.60132	-0.764025	XM_001474024	100045304	withdrawn	pink	N/A	N/A
uUkIH5Ioj9RJzdQF7o	-0.241179	0.474961	0.52161	0.204297	0.0866567	-0.237672	-0.386114	0.133546	-0.0863898	-0.23157	5.2572	2.49387	2.76333	-0.269467	XM_976559	674706	withdrawn	black	N/A	N/A
ZlAoQD9TfqA5W3XXuQ	0.184693	0.586676	0.823747	-0.257811	0.848322	-0.714913	0.141904	-0.231853	-0.797571	-0.683988	70.0368	21.225	48.8119	-27.5869	XM_001479138	100047583	Apod	green	N/A	N/A
lzFAA_i.vZ7w.f7qtI	-0.172008	0.61305	-0.684907	0.166251	-0.895504	0.791199	0.118537	0.207323	0.84648	0.756308	90.6526	24.3848	66.2677	-41.8829	XR_034194	100044087	withdrawn	purple	N/A	N/A
TN_q9MzUi0LS0FyFDo	-0.164102	0.6297	-0.427336	0.0358891	-0.790339	0.470407	-0.309399	0.344119	0.6809	0.856299	43.3115	14.1287	29.1828	-15.0541	XM_001476743	100046746	withdrawn	turquoise	N/A	N/A
iuzsXJ7HMLL6.s4jrw	-0.149277	0.661338	-0.691585	0.276331	-0.723957	0.723022	-0.219046	0.264264	0.78036	0.829584	63.4622	14.7629	48.6993	-33.9364	XR_030993	100044779	withdrawn	turquoise	N/A	N/A
KlOwycg4DvNeCXvsT4	-0.11054	0.746275	-0.620941	0.0556952	-0.684825	0.905776	-0.375202	0.0948344	0.623525	0.624089	61.3244	37.5728	23.7516	13.8212	XM_001480627	100048530	Tma7-ps	greenyellow	N/A	N/A
Znz_m3Uie1KD_t_Vr0	-0.0937005	0.784066	0.781287	0.0453003	0.94643	-0.861886	0.0174629	0.0400172	-0.716953	-0.732042	94.6379	31.9337	62.7042	-30.7705	XM_001476721	100046650	withdrawn	greenyellow	N/A	N/A
TFcpS7psileFHegsko	0.058514	0.86431	0.604533	-0.105818	0.879114	-0.762369	0.252096	0.00259862	-0.709462	-0.548753	61.0321	27.1253	33.9068	-6.78159	XM_001480467	100048445	withdrawn	green	N/A	N/A
TShBx7.cCgzxGKdov4	0.0450104	0.895454	-0.112381	-0.0282022	-0.670261	0.630602	0.170339	-0.0756351	0.49192	0.579022	24.6396	8.49913	16.1405	-7.64134	XM_001478863	100047837	withdrawn	green	N/A	N/A
om50PF_dLUOnr0eK5E	-0.331362	0.319524	-0.33932	0.29117	-0.462243	0.266232	0.0962141	0.394066	0.724769	0.710399	25.5713	12.1624	13.4089	-1.24643	NM_177914	331374	Dgkk	purple	X	6779306
rrRYkT_99MfgA67h94	-0.376851	0.253274	-0.552869	0.49778	-0.689951	0.745027	-0.200739	0.31247	0.945139	0.692717	76.8597	34.1918	42.6679	-8.47611	NM_011285	19893	Rpgr	purple	X	10073621
96A_lzFKI2DVIbJ5Hs	0.139456	0.682576	0.592546	0.0813315	0.656117	-0.631693	-0.0592295	-0.363394	-0.619065	-0.915082	49.5358	18.4204	31.1154	-12.695	NM_027439	70495	Atp6ap2	turquoise	X	12587801
HOgPpcxSiNg1SGyeR4	0.0516678	0.88008	0.813778	0.121586	0.778052	-0.731787	-0.0244364	-0.233209	-0.654922	-0.849781	65.7888	7.76945	58.0193	-50.2499	NM_027439	70495	Atp6ap2	black	X	12587801
i57VKm7U53Pf305Sec	-0.301348	0.367831	0.645329	0.274376	0.824822	-0.827989	0.0586382	0.0968656	-0.523502	-0.771219	63.244	20.0833	43.1607	-23.0774	NM_009457	22201	Uba1	green	X	20658326
TNRAun9.qrogKtWDFI	-0.462413	0.152126	0.184256	0.230384	0.105383	-0.313738	0.158884	0.574663	0.297718	0.356737	11.3153	2.89044	8.42487	-5.53442	NM_028325	72693	Zcchc12	greenyellow	X	36195904
BeE3eCDiAEcTpHJ6uI	-0.261775	0.436815	-0.663439	0.398317	-0.722032	0.876216	-0.26282	0.141861	0.842533	0.620612	80.4444	37.7978	42.6466	-4.84877	NM_016783	53328	Pgrmc1	greenyellow	X	36598206
0lFBHSDxnExIgpxBuw	0.191738	0.572219	-0.718338	0.0389912	-0.856503	0.671564	0.0781118	-0.156475	0.646508	0.543929	50.9578	24.0016	26.9562	-2.95452	NM_016886	53623	Gria3	green	X	41400854
u_L6tCKPepukJ3ErQk	-0.205482	0.544426	-0.352437	-0.107166	-0.541217	0.342493	0.0239582	0.46048	0.564024	0.852	30.2944	13.9191	16.3753	-2.45622	NM_183336	209268	Igsf1	turquoise	X	49782536
3U4lEGDQbJS4qQBip0	0.162689	0.632691	0.338893	0.236408	0.399625	-0.545257	0.316974	-0.324961	-0.364027	-0.683514	22.1006	7.11575	14.9849	-7.86915	NM_010200	14168	Fgf13	turquoise	X	59062145
0XwK_1APJC58W7iZFQ	-0.440068	0.175576	-0.291851	0.0403988	-0.23088	0.117751	-0.396754	0.646951	0.440702	0.696436	15.9111	3.99437	11.9168	-7.92239	NM_178740	245446	Slitrk4	pink	X	64264885
ZbsS8Cdm17j9ezoxXo	-0.495821	0.120897	-0.131304	0.504679	0.082306	-0.149674	-0.0529108	0.52577	0.424223	0.327141	6.31712	1.77136	4.54576	-2.7744	NM_001081642	434794	Xlr4a	purple	X	73074345
HH_CK5OwnUGeOKKE1k	-0.199571	0.556311	0.709367	0.109025	0.857866	-0.71017	0.0118954	0.0667401	-0.524099	-0.723177	51.6681	22.801	28.8671	-6.06617	NM_008323	15929	Idh3g	green	X	73778963
EjlD15QPNNXSBStBKA	-0.228047	0.50004	0.863917	0.100616	0.661071	-0.550501	-0.268227	-0.00655313	-0.432631	-0.591214	26.9972	7.75909	19.2381	-11.479	NM_010273	14567	Gdi1	black	X	74304998
cd6AlPrHh7rALH64xI	-0.555106	0.0762922	-0.574977	0.390278	-0.574893	0.569389	-0.220288	0.660833	0.853112	0.829968	55.7279	21.0641	34.6638	-13.5998	NM_011692	22327	Vbp1	purple	X	75514299
uzr9Rcg50nqgo4JTSc	0.2341	0.488409	-0.160613	-0.348775	-0.42574	0.060132	0.0177232	-0.0122727	0.208002	0.563215	8.49909	4.07069	4.4284	-0.357716	NM_020601	21372	Tbl1x	turquoise	X	77511013
rdUiSP3n9J83wg6_UI	-0.0834546	0.807271	-0.471416	-0.0692672	-0.757616	0.447799	0.328922	0.196187	0.643158	0.735949	35.4103	8.53961	26.8707	-18.3311	NM_175771	192216	Tmem47	purple	X	81070644
9uuv7JTb7jvDXv_3uU	-0.255037	0.449132	-0.565908	0.573101	-0.213473	0.360384	-0.428946	0.012482	0.479327	0.0243069	11.417	3.03374	8.38328	-5.34954	NM_199018	236920	Stard8	brown	X	99003248
NaORNiSh9CCqFC9ye4	0.425175	0.192364	0.519303	-0.2388	0.751924	-0.54984	-0.0639722	-0.54688	-0.81329	-0.756846	50.6792	8.54593	42.1333	-33.5873	NM_028303	72621	Pdzd11	turquoise	X	100622883
HRbXr8ujqijquGnxSc	0.315944	0.343894	0.165601	-0.245682	0.584645	-0.18954	0.0085424	-0.530566	-0.664152	-0.741648	22.4178	8.08339	14.3344	-6.25096	NM_028303	72621	Pdzd11	turquoise	X	100622883
0VRgiepd07rvLhozgM	0.821616	0.00192195	0.148021	-0.57706	-0.0888867	0.256024	0.181172	-0.911703	-0.381192	-0.197782	22.9453	15.8692	7.07613	8.79304	NM_007515	11989	Slc7a3	pink	X	101079210
QnHi0XooHn7EejulSU	0.44429	0.170986	0.615095	-0.58001	0.538757	-0.493655	0.0947542	-0.497654	-0.932177	-0.732488	57.2649	31.2068	26.0581	5.14872	NM_021521	59024	Med12	purple	X	101274030
xPvUjF9L_gL.eIDohs	0.144068	0.672577	-0.523918	0.0433909	-0.748144	0.968592	-0.198632	-0.206089	0.566466	0.513252	72.6365	50.6512	21.9853	28.6659	NM_023144	53610	Nono	greenyellow	X	101429318
35J6QQF4UTjwl74LRY	-0.0592172	0.862692	0.759218	0.209047	0.276855	-0.24814	-0.333173	-0.195408	-0.192617	-0.472042	10.9606	6.10538	4.85525	1.25013	NM_139144	108155	Ogt	black	X	101640060
Quok85J6QQF4UTjwl4	-0.0533137	0.876285	0.869792	0.0678422	0.738633	-0.758275	0.092044	-0.119899	-0.618147	-0.810431	61.3494	8.68518	52.6642	-43.979	NM_139144	108155	Ogt	black	X	101640060
3Sy25SesQw0KD78AUE	-0.00359707	0.991625	0.084272	-0.285199	-0.0386981	0.332861	-0.541882	0.0163114	-0.104236	0.225903	4.23112	2.02648	2.20463	-0.178152	NM_025379	66142	Cox7b	greenyellow	X	106015700
iXKXdPTfpKHj766JeQ	0.322206	0.333881	0.742041	-0.296548	0.566463	-0.383904	0.346062	-0.532308	-0.656497	-0.716337	29.3038	8.11725	21.1865	-13.0693	NM_008409	16431	Itm2a	turquoise	X	107397099
3lSCHAh8DefkcjuX08	0.346775	0.296122	-0.436343	-0.293666	-0.876646	0.665464	0.157713	-0.243531	0.514194	0.661971	50.8171	24.9335	25.8836	-0.950157	NM_138742	54561	Nap1l3	green	X	122394565
oXwpExeC6P97SCUT4M	0.292266	0.383142	0.521577	-0.00705577	0.178408	-0.184249	-0.0546764	-0.55198	-0.306511	-0.604371	11.145	4.61574	6.52925	-1.91351	NM_019868	56258	Hnrnph2	turquoise	X	134601179
B1j7pXl.YJ6IccblyI	0.623365	0.0404487	0.560379	-0.27582	0.589172	-0.333669	0.0758177	-0.792436	-0.781224	-0.831499	44.3091	8.1114	36.1977	-28.0863	NM_009749	12069	Bex2	pink	X	136066564
Q6AWItSmkmoPhKKHGU	0.276607	0.410278	0.819004	0.00902424	0.599008	-0.570673	0.128062	-0.365657	-0.55775	-0.617333	27.9116	6.47785	21.4338	-14.9559	NM_009749	12069	Bex2	black	X	136066564
Zil8Sm.WBVoF4Q08Yc	0.937202	2.08289e-05	0.0539674	-0.653804	-0.183101	0.2434	0.220383	-0.931513	-0.409502	-0.172446	25.8744	17.5068	8.3676	9.13921	NM_212457	406217	Bex4	pink	X	136138996
0ooImiSt4gkgn2aZF4	0.845349	0.00104822	0.296667	-0.435823	0.0244609	0.00216913	0.465761	-0.870322	-0.425792	-0.346218	17.9715	13.0268	4.94468	8.08209	NM_212457	406217	Bex4	pink	X	136138996
ooJAhPVgltfFe7n0pc	0.375024	0.255769	0.664244	-0.307094	0.77834	-0.501808	0.0026276	-0.535538	-0.81554	-0.793286	58.3404	11.9947	46.3457	-34.351	NM_025703	66684	Tceal8	turquoise	X	136168984
EySD80Pk6gjWzxc_4E	0.595796	0.0530844	-0.177864	-0.386237	-0.606295	0.78097	0.0685272	-0.659779	0.168723	0.307142	33.1672	21.1693	11.9979	9.17141	NM_009052	19716	Bex1	greenyellow	X	136213972
Wpcw9.7ySD80Pk6gjU	0.559485	0.0735186	0.16	-0.340551	-0.324874	0.60873	-0.106278	-0.735226	-0.0755091	-0.0624554	16.0189	9.58505	6.43382	3.15123	NM_009052	19716	Rex3	greenyellow	X	136213972
EcJJKGJ7i6n3kJaIKQ	0.377383	0.25255	0.304443	-0.102052	0.402415	-0.267437	0.240779	-0.599038	-0.417901	-0.665113	13.3155	4.66569	8.64986	-3.98417	NM_001029978	594844	Tceal3	turquoise	X	136590842
ZbXuR.gfOJi6iY1x.o	-0.0105394	0.975465	0.403974	0.0276195	0.719227	-0.836086	0.240515	-0.0433858	-0.63587	-0.792225	57.2594	24.2303	33.0291	-8.79882	NM_009653	11656	Alas2	greenyellow	X	150547375
6QnGFzNzlLoMw_rqoc	0.0893296	0.793947	-0.428309	0.08325	-0.733279	0.543717	0.0262684	-0.18636	0.480824	0.351942	21.2787	12.8137	8.46497	4.34873	NM_177751	245684	Cnksr2	green	X	157821436
NIFSGlIWB0p.1iYoeY	0.395679	0.228373	0.733965	-0.337052	0.541893	-0.488315	0.147563	-0.589806	-0.777063	-0.83244	46.3037	13.6222	32.6815	-19.0592	NM_009031	245688	Rbbp7	turquoise	X	162760402
3IaUhYHSn.WJih5uG4	0.187062	0.581799	0.765865	-0.175592	0.674968	-0.394937	0.0622547	-0.457401	-0.724032	-0.880229	43.4093	15.3659	28.0434	-12.6775	NM_009031	245688	Rbbp7	turquoise	X	162760402
lB0p.1iYoebhuXqIpA	0.0808305	0.813237	0.6459	0.0304984	0.595755	-0.53762	-0.0885314	-0.332495	-0.55722	-0.825043	32.8235	13.13	19.6935	-6.5635	NM_009031	245688	Rbbp7	turquoise	X	162760402
WKzqfjooOO0OianuIk	0.323712	0.331497	-0.285612	-0.247968	-0.465548	0.133713	0.667252	-0.0216572	0.129463	0.413008	5.41389	2.25424	3.15965	-0.905414	NM_009759	12169	Bmx	green	X	164192842
x_e2cJRLPzojru_4Ws	0.280599	0.403272	-0.430877	-0.107272	-0.686434	0.508178	0.418179	-0.181816	0.534972	0.563389	24.9731	4.70541	20.2677	-15.5623	NM_183427	237213	Glra2	purple	X	165129017
r.7BcEuDQz.c0uUKn0	0.0684567	0.841487	-0.383524	0.0543591	-0.639458	0.90991	-0.0737669	-0.154155	0.495315	0.456959	51.4904	38.7108	12.7796	25.9312	NM_023122	14758	Gpm6b	greenyellow	X	166238911
uXs5v1QD.FNDPXqHJM	-0.121071	0.722888	-0.679209	0.0376245	-0.78177	0.564193	-0.0117648	0.213174	0.688962	0.820644	43.7445	10.9551	32.7894	-21.8342	NM_011419	20592	Jarid1d	turquoise	Y	897788
Qvsn4y8EHvnuRR4HxI	-0.340275	0.305873	-0.355046	-0.0166017	-0.375505	0.352868	-0.0425993	0.40358	0.441336	0.671132	10.0845	4.45852	5.62595	-1.16743	NM_012011	26908	Eif2s3y	turquoise	Y	1010543
u748S7tCB_vSAP9ToU	-0.231997	0.492437	-0.548289	0.0868671	-0.618438	0.83443	-0.189591	0.0668116	0.588812	0.474017	38.9382	24.4045	14.5337	9.87075	NM_012008	26900	Ddx3y	greenyellow	Y	1260715

## Sheet: R2D2 black
Overlap Results
Collection(s):	H
# overlaps shown:	2
# genesets in collections:	50
# genes in comparison (n):	67
# genes in universe (N):	45956
Gene Set Name	# Genes in Gene Set (K)	Description	# Genes in Overlap (k)	k/K	p-value	FDR q-value
HALLMARK_TNFA_SIGNALING_VIA_NFKB	200	Genes regulated by NF-kB in response to TNF [GeneID=7124].	4	0.02	0.000215	0.0108
HALLMARK_UV_RESPONSE_UP	158	Genes up-regulated in response to ultraviolet (UV) radiation.	3	0.019	0.00163	0.0406
Gene/Gene Set Overlap Matrix
Entrez Gene Id	Gene Symbol	Gene Description	HALLMARK_TNFA_SIGNALING_VIA_NFKB	HALLMARK_UV_RESPONSE_UP
3726	JUNB	jun B proto-oncogene	HALLMARK_TNFA_SIGNALING_VIA_NFKB	HALLMARK_UV_RESPONSE_UP
1843	DUSP1	dual specificity phosphatase 1	HALLMARK_TNFA_SIGNALING_VIA_NFKB
604	BCL6	B-cell CLL/lymphoma 6	HALLMARK_TNFA_SIGNALING_VIA_NFKB
1959	EGR2	early growth response 2	HALLMARK_TNFA_SIGNALING_VIA_NFKB
760	CA2	carbonic anhydrase II		HALLMARK_UV_RESPONSE_UP
1267	CNP	2',3'-cyclic nucleotide 3' phosphodiesterase		HALLMARK_UV_RESPONSE_UP
3638	INSIG1	insulin induced gene 1
2037	EPB41L2	erythrocyte membrane protein band 4.1-like 2
103910	MYL12B	myosin, light chain 12B, regulatory
6456	SH3GL2	SH3-domain GRB2-like 2
967	CD63	CD63 molecule
6319	SCD	stearoyl-CoA desaturase (delta-9-desaturase)
5162	PDHB	pyruvate dehydrogenase (lipoamide) beta
6623	SNCG	synuclein, gamma (breast cancer-specific protein 1)
535	ATP6V0A1	ATPase, H+ transporting, lysosomal V0 subunit a1
3312	HSPA8	heat shock 70kDa protein 8
2550	GABBR1	gamma-aminobutyric acid (GABA) B receptor, 1
3326	HSP90AB1	heat shock protein 90kDa alpha (cytosolic), class B member 1
7018	TF	transferrin
55062	WIPI1	WD repeat domain, phosphoinositide interacting 1
5781	PTPN11	protein tyrosine phosphatase, non-receptor type 11
10159	ATP6AP2	ATPase, H+ transporting, lysosomal accessory protein 2
10598	AHSA1	AHA1, activator of heat shock 90kDa protein ATPase homolog 1 (yeast)
10625	IVNS1ABP	influenza virus NS1A binding protein
1501	CTNND2	catenin (cadherin-associated protein), delta 2 (neural plakophilin-related arm-repeat protein)
159	ADSS	adenylosuccinate synthase
161	AP2A2	adaptor-related protein complex 2, alpha 2 subunit
222008	VSTM2A	V-set and transmembrane domain containing 2A
222068	TMED4	transmembrane emp24 protein transport domain containing 4
23237	ARC	activity-regulated cytoskeleton-associated protein
23671	TMEFF2	transmembrane protein with EGF-like and two follistatin-like domains 2
23678	SGK3	serum/glucocorticoid regulated kinase family, member 3
25852	ARMC8	armadillo repeat containing 8
2664	GDI1	GDP dissociation inhibitor 1
27091	CACNG5	calcium channel, voltage-dependent, gamma subunit 5
27324	TOX3	TOX high mobility group box family member 3
27339	PRPF19	PRP19/PSO4 pre-mRNA processing factor 19 homolog (S. cerevisiae)
2902	GRIN1	glutamate receptor, ionotropic, N-methyl D-aspartate 1
3187	HNRNPH1	heterogeneous nuclear ribonucleoprotein H1 (H)
3190	HNRNPK	heterogeneous nuclear ribonucleoprotein K
3241	HPCAL1	hippocalcin-like 1
3927	LASP1	LIM and SH3 protein 1
4144	MAT2A	methionine adenosyltransferase II, alpha
4336	MOBP	myelin-associated oligodendrocyte basic protein
4340	MOG	myelin oligodendrocyte glycoprotein
477	ATP1A2	ATPase, Na+/K+ transporting, alpha 2 polypeptide
5101	PCDH9	protocadherin 9
51187	RSL24D1	ribosomal L24 domain containing 1
51282	SCAND1	SCAN domain containing 1
51522	TMEM14C	transmembrane protein 14C
51608	GET4	golgi to ER traffic protein 4 homolog (S. cerevisiae)
55958	KLHL9	kelch-like 9 (Drosophila)
57611	ISLR2	immunoglobulin superfamily containing leucine-rich repeat 2
60488	MRPS35	mitochondrial ribosomal protein S35
6100	RP9	retinitis pigmentosa 9 (autosomal dominant)
64236	PDLIM2	PDZ and LIM domain 2 (mystique)
6430	SRSF5	serine/arginine-rich splicing factor 5
6612	SUMO3	SMT3 suppressor of mif two 3 homolog 3 (S. cerevisiae)
7266	DNAJC7	DnaJ (Hsp40) homolog, subfamily C, member 7
796	CALCA	calcitonin-related polypeptide alpha
80195	C10orf57	chromosome 10 open reading frame 57
84152	PPP1R1B	protein phosphatase 1, regulatory (inhibitor) subunit 1B
84707	BEX2	brain expressed X-linked 2
8473	OGT	O-linked N-acetylglucosamine (GlcNAc) transferase (UDP-N-acetylglucosamine:polypeptide-N-acetylglucosaminyl transferase)
8718	TNFRSF25	tumor necrosis factor receptor superfamily, member 25
90525	SHF	Src homology 2 domain containing F
92211	CDHR1	cadherin-related family member 1

## Sheet: R2D2 brown
Overlap Results
Collection(s):	H
# overlaps shown:	6
# genesets in collections:	50
# genes in comparison (n):	78
# genes in universe (N):	45956
Gene Set Name	# Genes in Gene Set (K)	Description	# Genes in Overlap (k)	k/K	p-value	FDR q-value
HALLMARK_UV_RESPONSE_UP	158	Genes up-regulated in response to ultraviolet (UV) radiation.	4	0.0253	0.000157	0.00787
HALLMARK_ESTROGEN_RESPONSE_LATE	200	Genes defining late response to estrogen.	4	0.02	0.000386	0.00965
HALLMARK_UV_RESPONSE_DN	144	Genes down-regulated in response to ultraviolet (UV) radiation.	3	0.0208	0.00193	0.0322
HALLMARK_APICAL_JUNCTION	200	Genes encoding components of apical junction complex.	3	0.015	0.00486	0.0405
HALLMARK_ESTROGEN_RESPONSE_EARLY	200	Genes defining early response to estrogen.	3	0.015	0.00486	0.0405
HALLMARK_P53_PATHWAY	200	Genes involved in p53 pathways and networks.	3	0.015	0.00486	0.0405
Gene/Gene Set Overlap Matrix
Entrez Gene Id	Gene Symbol	Gene Description	HALLMARK_UV_RESPONSE_UP	HALLMARK_ESTROGEN_RESPONSE_LATE	HALLMARK_UV_RESPONSE_DN	HALLMARK_APICAL_JUNCTION	HALLMARK_ESTROGEN_RESPONSE_EARLY	HALLMARK_P53_PATHWAY
2353	FOS	FBJ murine osteosarcoma viral oncogene homolog	HALLMARK_UV_RESPONSE_UP	HALLMARK_ESTROGEN_RESPONSE_LATE			HALLMARK_ESTROGEN_RESPONSE_EARLY	HALLMARK_P53_PATHWAY
2354	FOSB	FBJ murine osteosarcoma viral oncogene homolog B	HALLMARK_UV_RESPONSE_UP
4916	NTRK3	neurotrophic tyrosine kinase, receptor, type 3	HALLMARK_UV_RESPONSE_UP
6415	SEPW1	selenoprotein W, 1	HALLMARK_UV_RESPONSE_UP
1952	CELSR2	cadherin, EGF LAG seven-pass G-type receptor 2 (flamingo homolog, Drosophila)		HALLMARK_ESTROGEN_RESPONSE_LATE			HALLMARK_ESTROGEN_RESPONSE_EARLY
51195	RAPGEFL1	Rap guanine nucleotide exchange factor (GEF)-like 1		HALLMARK_ESTROGEN_RESPONSE_LATE			HALLMARK_ESTROGEN_RESPONSE_EARLY
9547	CXCL14	chemokine (C-X-C motif) ligand 14		HALLMARK_ESTROGEN_RESPONSE_LATE
1432	MAPK14	mitogen-activated protein kinase 14			HALLMARK_UV_RESPONSE_DN	HALLMARK_APICAL_JUNCTION
5581	PRKCE	protein kinase C, epsilon			HALLMARK_UV_RESPONSE_DN
8997	KALRN	kalirin, RhoGEF kinase			HALLMARK_UV_RESPONSE_DN
3691	ITGB4	integrin, beta 4				HALLMARK_APICAL_JUNCTION		HALLMARK_P53_PATHWAY
649	BMP1	bone morphogenetic protein 1				HALLMARK_APICAL_JUNCTION
51447	IP6K2	inositol hexakisphosphate kinase 2						HALLMARK_P53_PATHWAY
23705	CADM1	cell adhesion molecule 1
27087	B3GAT1	beta-1,3-glucuronyltransferase 1 (glucuronosyltransferase P)
9514	GAL3ST1	galactose-3-O-sulfotransferase 1
598	BCL2L1	BCL2-like 1
1291	COL6A1	collagen, type VI, alpha 1
811	CALR	calreticulin
134429	STARD4	StAR-related lipid transfer (START) domain containing 4
22924	MAPRE3	microtubule-associated protein, RP/EB family, member 3
56894	AGPAT3	1-acylglycerol-3-phosphate O-acyltransferase 3
4504	MT3	metallothionein 3
11113	CIT	citron (rho-interacting, serine/threonine kinase 21)
26053	AUTS2	autism susceptibility candidate 2
4355	MPP2	membrane protein, palmitoylated 2 (MAGUK p55 subfamily member 2)
1459	CSNK2A2	casein kinase 2, alpha prime polypeptide
11078	TRIOBP	TRIO and F-actin binding protein
114757	CYGB	cytoglobin
114794	ELFN2	extracellular leucine-rich repeat and fibronectin type III domain containing 2
116986	AGAP2	ArfGAP with GTPase domain, ankyrin repeat and PH domain 2
164832	LONRF2	LON peptidase N-terminal domain and ring finger 2
183	AGT	angiotensinogen (serpin peptidase inhibitor, clade A, member 8)
23119	HIC2	hypermethylated in cancer 2
23154	NCDN	neurochondrin
23648	SSBP3	single stranded DNA binding protein 3
23787	MTCH1	mitochondrial carrier 1
25791	NGEF	neuronal guanine nucleotide exchange factor
26093	CCDC9	coiled-coil domain containing 9
2662	GDF10	growth differentiation factor 10
266743	NPAS4	neuronal PAS domain protein 4
2670	GFAP	glial fibrillary acidic protein
27091	CACNG5	calcium channel, voltage-dependent, gamma subunit 5
285800	PRR18	proline rich 18
3191	HNRNPL	heterogeneous nuclear ribonucleoprotein L
3202	HOXA5	homeobox A5
3215	HOXB5	homeobox B5
341880	SLC35F4	solute carrier family 35, member F4
4753	NELL2	NEL-like 2 (chicken)
4759	NEU2	sialidase 2 (cytosolic sialidase)
4826	NNAT	neuronatin
489	ATP2A3	ATPase, Ca++ transporting, ubiquitous
5064	PALM	paralemmin
51069	MRPL2	mitochondrial ribosomal protein L2
51341	ZBTB7A	zinc finger and BTB domain containing 7A
5138	PDE2A	phosphodiesterase 2A, cGMP-stimulated
5413	2016-09-05	septin 5
5536	PPP5C	protein phosphatase 5, catalytic subunit
55964	2016-09-03	septin 3
57030	SLC17A7	solute carrier family 17 (sodium-dependent inorganic phosphate cotransporter), member 7
57605	PITPNM2	phosphatidylinositol transfer protein, membrane-associated 2
58506	SCAF1	SR-related CTD-associated factor 1
6305	SBF1	SET binding factor 1
64651	CSRNP1	cysteine-serine-rich nuclear protein 1
64837	KLC2	kinesin light chain 2
6660	SOX5	SRY (sex determining region Y)-box 5
7425	VGF	VGF nerve growth factor inducible
7732	RNF112	ring finger protein 112
81671	VMP1	vacuole membrane protein 1
83640	FAM103A1	family with sequence similarity 103, member A1
83931	STK40	serine/threonine kinase 40
8396	PIP4K2B	phosphatidylinositol-5-phosphate 4-kinase, type II, beta
84886	C1orf198	chromosome 1 open reading frame 198
869	CBLN1	cerebellin 1 precursor
90525	SHF	Src homology 2 domain containing F
94015	TTYH2	tweety homolog 2 (Drosophila)
9754	STARD8	StAR-related lipid transfer (START) domain containing 8
9796	PHYHIP	phytanoyl-CoA 2-hydroxylase interacting protein

## Sheet: R2D2 green
Overlap Results
Collection(s):	H
# overlaps shown:	6
# genesets in collections:	50
# genes in comparison (n):	133
# genes in universe (N):	45956
Gene Set Name	# Genes in Gene Set (K)	Description	# Genes in Overlap (k)	k/K	p-value	FDR q-value
HALLMARK_OXIDATIVE_PHOSPHORYLATION	200	Genes encoding proteins involved in oxidative phosphorylation.	8	0.04	1.38e-07	6.88e-06
HALLMARK_MYC_TARGETS_V1	200	A subgroup of genes regulated by MYC - version 1 (v1).	7	0.035	2.08e-06	5.21e-05
HALLMARK_REACTIVE_OXIGEN_SPECIES_PATHWAY	49	Genes up-regulated by reactive oxigen species (ROS).	4	0.0816	1.28e-05	0.000214
HALLMARK_ADIPOGENESIS	200	Genes up-regulated during adipocyte differentiation (adipogenesis).	5	0.025	0.000304	0.0038
HALLMARK_KRAS_SIGNALING_DN	200	Genes down-regulated by KRAS activation.	4	0.02	0.0028	0.0268
HALLMARK_ANDROGEN_RESPONSE	101	Genes defining response to androgens.	3	0.0297	0.00321	0.0268
Gene/Gene Set Overlap Matrix
Entrez Gene Id	Gene Symbol	Gene Description	HALLMARK_OXIDATIVE_PHOSPHORYLATION	HALLMARK_MYC_TARGETS_V1	HALLMARK_REACTIVE_OXIGEN_SPECIES_PATHWAY	HALLMARK_ADIPOGENESIS	HALLMARK_KRAS_SIGNALING_DN	HALLMARK_ANDROGEN_RESPONSE
3421	IDH3G	isocitrate dehydrogenase 3 (NAD+) gamma	HALLMARK_OXIDATIVE_PHOSPHORYLATION			HALLMARK_ADIPOGENESIS
2109	ETFB	electron-transfer-flavoprotein, beta polypeptide	HALLMARK_OXIDATIVE_PHOSPHORYLATION			HALLMARK_ADIPOGENESIS
4698	NDUFA5	NADH dehydrogenase (ubiquinone) 1 alpha subcomplex, 5, 13kDa	HALLMARK_OXIDATIVE_PHOSPHORYLATION			HALLMARK_ADIPOGENESIS
539	ATP5O	ATP synthase, H+ transporting, mitochondrial F1 complex, O subunit	HALLMARK_OXIDATIVE_PHOSPHORYLATION			HALLMARK_ADIPOGENESIS
5435	POLR2F	polymerase (RNA) II (DNA directed) polypeptide F	HALLMARK_OXIDATIVE_PHOSPHORYLATION
1340	COX6B1	cytochrome c oxidase subunit VIb polypeptide 1 (ubiquitous)	HALLMARK_OXIDATIVE_PHOSPHORYLATION
4701	NDUFA7	NADH dehydrogenase (ubiquinone) 1 alpha subcomplex, 7, 14.5kDa	HALLMARK_OXIDATIVE_PHOSPHORYLATION
9550	ATP6V1G1	ATPase, H+ transporting, lysosomal 13kDa, V1 subunit G1	HALLMARK_OXIDATIVE_PHOSPHORYLATION
6059	ABCE1	ATP-binding cassette, sub-family E (OABP), member 1		HALLMARK_MYC_TARGETS_V1
7398	USP1	ubiquitin specific peptidase 1		HALLMARK_MYC_TARGETS_V1
7913	DEK	DEK oncogene		HALLMARK_MYC_TARGETS_V1
6141	RPL18	ribosomal protein L18		HALLMARK_MYC_TARGETS_V1
6164	RPL34	ribosomal protein L34		HALLMARK_MYC_TARGETS_V1
6193	RPS5	ribosomal protein S5		HALLMARK_MYC_TARGETS_V1
6634	SNRPD3	small nuclear ribonucleoprotein D3 polypeptide 18kDa		HALLMARK_MYC_TARGETS_V1
10494	STK25	serine/threonine kinase 25			HALLMARK_REACTIVE_OXIGEN_SPECIES_PATHWAY
140809	SRXN1	sulfiredoxin 1			HALLMARK_REACTIVE_OXIGEN_SPECIES_PATHWAY
3163	HMOX2	heme oxygenase (decycling) 2			HALLMARK_REACTIVE_OXIGEN_SPECIES_PATHWAY
51022	GLRX2	glutaredoxin 2			HALLMARK_REACTIVE_OXIGEN_SPECIES_PATHWAY
6342	SCP2	sterol carrier protein 2				HALLMARK_ADIPOGENESIS
6446	SGK1	serum/glucocorticoid regulated kinase 1					HALLMARK_KRAS_SIGNALING_DN	HALLMARK_ANDROGEN_RESPONSE
9435	CHST2	carbohydrate (N-acetylglucosamine-6-O) sulfotransferase 2					HALLMARK_KRAS_SIGNALING_DN
3785	KCNQ2	potassium voltage-gated channel, KQT-like subfamily, member 2					HALLMARK_KRAS_SIGNALING_DN
7021	TFAP2B	transcription factor AP-2 beta (activating enhancer binding protein 2 beta)					HALLMARK_KRAS_SIGNALING_DN
567	B2M	beta-2-microglobulin						HALLMARK_ANDROGEN_RESPONSE
2185	PTK2B	PTK2B protein tyrosine kinase 2 beta						HALLMARK_ANDROGEN_RESPONSE
5434	POLR2E	polymerase (RNA) II (DNA directed) polypeptide E, 25kDa
5439	POLR2J	polymerase (RNA) II (DNA directed) polypeptide J, 13.3kDa
1984	EIF5A	eukaryotic translation initiation factor 5A
5728	PTEN	phosphatase and tensin homolog
6624	FSCN1	fascin homolog 1, actin-bundling protein (Strongylocentrotus purpuratus)
103910	MYL12B	myosin, light chain 12B, regulatory
23710	GABARAPL1	GABA(A) receptor-associated protein like 1
6271	S100A1	S100 calcium binding protein A1
214	ALCAM	activated leukocyte cell adhesion molecule
347	APOD	apolipoprotein D
1410	CRYAB	crystallin, alpha B
4208	MEF2C	myocyte enhancer factor 2C
11080	DNAJB4	DnaJ (Hsp40) homolog, subfamily B, member 4
24147	FJX1	four jointed box 1 (Drosophila)
5372	PMM1	phosphomannomutase 1
5730	PTGDS	prostaglandin D2 synthase 21kDa (brain)
51614	ERGIC3	ERGIC and golgi 3
8027	STAM	signal transducing adaptor molecule (SH3 domain and ITAM motif) 1
10094	ARPC3	actin related protein 2/3 complex, subunit 3, 21kDa
22921	MSRB2	methionine sulfoxide reductase B2
79586	CHPF	chondroitin polymerizing factor
5801	PTPRR	protein tyrosine phosphatase, receptor type, R
4256	MGP	matrix Gla protein
10422	UBAC1	UBA domain containing 1
11151	CORO1A	coronin, actin binding protein, 1A
8815	BANF1	barrier to autointegration factor 1
79711	IPO4	importin 4
55851	PSENEN	presenilin enhancer 2 homolog (C. elegans)
100128731	OST4	oligosaccharyltransferase 4 homolog (S. cerevisiae)
10100	TSPAN2	tetraspanin 2
10434	LYPLA1	lysophospholipase I
10681	GNB5	guanine nucleotide binding protein (G protein), beta 5
10726	NUDC	nuclear distribution gene C homolog (A. nidulans)
10980	COPS6	COP9 constitutive photomorphogenic homolog subunit 6 (Arabidopsis)
11258	DCTN3	dynactin 3 (p22)
1174	AP1S1	adaptor-related protein complex 1, sigma 1 subunit
118427	OLFM3	olfactomedin 3
133121	ENPP6	ectonucleotide pyrophosphatase/phosphodiesterase 6
1660	DHX9	DEAH (Asp-Glu-Ala-His) box polypeptide 9
1996	ELAVL4	ELAV (embryonic lethal, abnormal vision, Drosophila)-like 4 (Hu antigen D)
2020	EN2	engrailed homeobox 2
221830	TWISTNB	TWIST neighbor
222068	TMED4	transmembrane emp24 protein transport domain containing 4
22820	COPG	coatomer protein complex, subunit gamma
22866	CNKSR2	connector enhancer of kinase suppressor of Ras 2
23328	SASH1	SAM and SH3 domain containing 1
23524	SRRM2	serine/arginine repetitive matrix 2
25911	DPCD	deleted in primary ciliary dyskinesia homolog (mouse)
25932	CLIC4	chloride intracellular channel 4
27319	BHLHE22	basic helix-loop-helix family, member e22
2892	GRIA3	glutamate receptor, ionotrophic, AMPA 3
29093	MRPL22	mitochondrial ribosomal protein L22
2950	GSTP1	glutathione S-transferase pi 1
29896	TRA2A	transformer 2 alpha homolog (Drosophila)
309	ANXA6	annexin A6
3400	ID4	inhibitor of DNA binding 4, dominant negative helix-loop-helix protein
347730	LRRTM1	leucine rich repeat transmembrane neuronal 1
439	ASNA1	arsA arsenite transporter, ATP-binding, homolog 1 (bacterial)
440145	MZT1	mitotic spindle organizing protein 1
4637	MYL6	myosin, light chain 6, alkali, smooth muscle and non-muscle
4675	NAP1L3	nucleosome assembly protein 1-like 3
491	ATP2B2	ATPase, Ca++ transporting, plasma membrane 2
51025	PAM16	presequence translocase-associated motor 16 homolog (S. cerevisiae)
51105	PHF20L1	PHD finger protein 20-like 1
51256	TBC1D7	TBC1 domain family, member 7
5202	PFDN2	prefoldin subunit 2
5274	SERPINI1	serpin peptidase inhibitor, clade I (neuroserpin), member 1
534	ATP6V1G2	ATPase, H+ transporting, lysosomal 13kDa, V1 subunit G2
54148	MRPL39	mitochondrial ribosomal protein L39
54543	TOMM7	translocase of outer mitochondrial membrane 7 homolog (yeast)
54602	NDFIP2	Nedd4 family interacting protein 2
54664	TMEM106B	transmembrane protein 106B
54675	CRLS1	cardiolipin synthase 1
5518	PPP2R1A	protein phosphatase 2, regulatory subunit A, alpha
55505	NOP10	NOP10 ribonucleoprotein homolog (yeast)
55576	STAB2	stabilin 2
5590	PRKCZ	protein kinase C, zeta
5695	PSMB7	proteasome (prosome, macropain) subunit, beta type, 7
57120	GOPC	golgi-associated PDZ and coiled-coil motif containing
57181	SLC39A10	solute carrier family 39 (zinc transporter), member 10
57348	TTYH1	tweety homolog 1 (Drosophila)
5919	RARRES2	retinoic acid receptor responder (tazarotene induced) 2
59286	UBL5	ubiquitin-like 5
60314	C12orf10	chromosome 12 open reading frame 10
6155	RPL27	ribosomal protein L27
6217	RPS16	ribosomal protein S16
6301	SARS	seryl-tRNA synthetase
6400	SEL1L	sel-1 suppressor of lin-12-like (C. elegans)
64130	LIN7B	lin-7 homolog B (C. elegans)
660	BMX	BMX non-receptor tyrosine kinase
6746	SSR2	signal sequence receptor, beta (translocon-associated protein beta)
6992	PPP1R11	protein phosphatase 1, regulatory (inhibitor) subunit 11
7155	TOP2B	topoisomerase (DNA) II beta 180kDa
7317	UBA1	ubiquitin-like modifier activating enzyme 1
79009	DDX50	DEAD (Asp-Glu-Ala-Asp) box polypeptide 50
79035	OBFC2B	oligonucleotide/oligosaccharide-binding fold containing 2B
80318	GKAP1	G kinase anchoring protein 1
80758	PRR7	proline rich 7 (synaptic)
8125	ANP32A	acidic (leucine-rich) nuclear phosphoprotein 32 family, member A
83442	SH3BGRL3	SH3 domain binding glutamic acid-rich protein like 3
84246	MED10	mediator complex subunit 10
84313	VPS25	vacuolar protein sorting 25 homolog (S. cerevisiae)
8668	EIF3I	eukaryotic translation initiation factor 3, subunit I
8859	STK19	serine/threonine kinase 19
9024	BRSK2	BR serine/threonine kinase 2
9403	2016-09-15	15 kDa selenoprotein
9482	STX8	syntaxin 8

## Sheet: R2D2 greenyellow
Overlap Results
Collection(s):	H
# overlaps shown:	21
# genesets in collections:	50
# genes in comparison (n):	182
# genes in universe (N):	45956
Gene Set Name	# Genes in Gene Set (K)	Description	# Genes in Overlap (k)	k/K	p-value	FDR q-value
HALLMARK_HYPOXIA	200	Genes up-regulated in response to low oxygen levels (hypoxia).	9	0.045	1.21e-07	3.02e-06
HALLMARK_OXIDATIVE_PHOSPHORYLATION	200	Genes encoding proteins involved in oxidative phosphorylation.	9	0.045	1.21e-07	3.02e-06
HALLMARK_ESTROGEN_RESPONSE_LATE	200	Genes defining late response to estrogen.	6	0.03	0.000155	0.00259
HALLMARK_PANCREAS_BETA_CELLS	40	Genes specifically up-regulated in pancreatic beta cells.	3	0.075	0.000542	0.00523
HALLMARK_PROTEIN_SECRETION	96	Genes involved in protein secretion pathway.	4	0.0417	0.000595	0.00523
HALLMARK_REACTIVE_OXIGEN_SPECIES_PATHWAY	49	Genes up-regulated by reactive oxigen species (ROS).	3	0.0612	0.000984	0.00523
HALLMARK_ADIPOGENESIS	200	Genes up-regulated during adipocyte differentiation (adipogenesis).	5	0.025	0.00125	0.00523
HALLMARK_ALLOGRAFT_REJECTION	200	Genes up-regulated during transplant rejection.	5	0.025	0.00125	0.00523
HALLMARK_COMPLEMENT	200	Genes encoding components of the complement system, which is part of the innate immune system.	5	0.025	0.00125	0.00523
HALLMARK_KRAS_SIGNALING_UP	200	Genes up-regulated by KRAS activation.	5	0.025	0.00125	0.00523
HALLMARK_MYC_TARGETS_V1	200	A subgroup of genes regulated by MYC - version 1 (v1).	5	0.025	0.00125	0.00523
HALLMARK_TNFA_SIGNALING_VIA_NFKB	200	Genes regulated by NF-kB in response to TNF [GeneID=7124].	5	0.025	0.00125	0.00523
HALLMARK_ANDROGEN_RESPONSE	101	Genes defining response to androgens.	3	0.0297	0.00766	0.0222
HALLMARK_PEROXISOME	104	Genes encoding components of peroxisome.	3	0.0288	0.0083	0.0222
HALLMARK_EPITHELIAL_MESENCHYMAL_TRANSITION	200	Genes defining epithelial-mesenchymal transition, as in wound healing, fibrosis and metastasis.	4	0.02	0.00844	0.0222
HALLMARK_ESTROGEN_RESPONSE_EARLY	200	Genes defining early response to estrogen.	4	0.02	0.00844	0.0222
HALLMARK_GLYCOLYSIS	200	Genes encoding proteins involved in glycolysis and gluconeogenesis.	4	0.02	0.00844	0.0222
HALLMARK_MITOTIC_SPINDLE	200	Genes important for mitotic spindle assembly.	4	0.02	0.00844	0.0222
HALLMARK_MTORC1_SIGNALING	200	Genes up-regulated through activation of mTORC1 complex.	4	0.02	0.00844	0.0222
HALLMARK_TGF_BETA_SIGNALING	54	Genes up-regulated in response to TGFB1 [GeneID=7040].	2	0.037	0.0195	0.0472
HALLMARK_UV_RESPONSE_DN	144	Genes down-regulated in response to ultraviolet (UV) radiation.	3	0.0208	0.0198	0.0472
Gene/Gene Set Overlap Matrix
Entrez Gene Id	Gene Symbol	Gene Description	HALLMARK_HYPOXIA	HALLMARK_OXIDATIVE_PHOSPHORYLATION	HALLMARK_ESTROGEN_RESPONSE_LATE	HALLMARK_PANCREAS_BETA_CELLS	HALLMARK_PROTEIN_SECRETION	HALLMARK_REACTIVE_OXIGEN_SPECIES_PATHWAY	HALLMARK_ADIPOGENESIS	HALLMARK_ALLOGRAFT_REJECTION	HALLMARK_COMPLEMENT	HALLMARK_KRAS_SIGNALING_UP	HALLMARK_MYC_TARGETS_V1	HALLMARK_TNFA_SIGNALING_VIA_NFKB	HALLMARK_ANDROGEN_RESPONSE	HALLMARK_PEROXISOME	HALLMARK_EPITHELIAL_MESENCHYMAL_TRANSITION	HALLMARK_ESTROGEN_RESPONSE_EARLY	HALLMARK_GLYCOLYSIS	HALLMARK_MITOTIC_SPINDLE	HALLMARK_MTORC1_SIGNALING	HALLMARK_TGF_BETA_SIGNALING	HALLMARK_UV_RESPONSE_DN
7163	TPD52	tumor protein D52	HALLMARK_HYPOXIA				HALLMARK_PROTEIN_SECRETION			HALLMARK_ALLOGRAFT_REJECTION					HALLMARK_ANDROGEN_RESPONSE
5066	PAM	peptidylglycine alpha-amidating monooxygenase	HALLMARK_HYPOXIA				HALLMARK_PROTEIN_SECRETION												HALLMARK_GLYCOLYSIS
901	CCNG2	cyclin G2	HALLMARK_HYPOXIA						HALLMARK_ADIPOGENESIS
3309	HSPA5	heat shock 70kDa protein 5 (glucose-regulated protein, 78kDa)	HALLMARK_HYPOXIA								HALLMARK_COMPLEMENT								HALLMARK_GLYCOLYSIS		HALLMARK_MTORC1_SIGNALING
8553	BHLHE40	basic helix-loop-helix family, member e40	HALLMARK_HYPOXIA											HALLMARK_TNFA_SIGNALING_VIA_NFKB				HALLMARK_ESTROGEN_RESPONSE_EARLY			HALLMARK_MTORC1_SIGNALING		HALLMARK_UV_RESPONSE_DN
694	BTG1	B-cell translocation gene 1, anti-proliferative	HALLMARK_HYPOXIA											HALLMARK_TNFA_SIGNALING_VIA_NFKB
4601	MXI1	MAX interactor 1	HALLMARK_HYPOXIA																HALLMARK_GLYCOLYSIS
25819	CCRN4L	CCR4 carbon catabolite repression 4-like (S. cerevisiae)	HALLMARK_HYPOXIA
7428	VHL	von Hippel-Lindau tumor suppressor	HALLMARK_HYPOXIA
4710	NDUFB4	NADH dehydrogenase (ubiquinone) 1 beta subcomplex, 4, 15kDa		HALLMARK_OXIDATIVE_PHOSPHORYLATION				HALLMARK_REACTIVE_OXIGEN_SPECIES_PATHWAY
4720	NDUFS2	NADH dehydrogenase (ubiquinone) Fe-S protein 2, 49kDa (NADH-coenzyme Q reductase)		HALLMARK_OXIDATIVE_PHOSPHORYLATION				HALLMARK_REACTIVE_OXIGEN_SPECIES_PATHWAY
1738	DLD	dihydrolipoamide dehydrogenase		HALLMARK_OXIDATIVE_PHOSPHORYLATION					HALLMARK_ADIPOGENESIS										HALLMARK_GLYCOLYSIS
1349	COX7B	cytochrome c oxidase subunit VIIb		HALLMARK_OXIDATIVE_PHOSPHORYLATION					HALLMARK_ADIPOGENESIS
291	SLC25A4	solute carrier family 25 (mitochondrial carrier; adenine nucleotide translocator), member 4		HALLMARK_OXIDATIVE_PHOSPHORYLATION												HALLMARK_PEROXISOME
6834	SURF1	surfeit 1		HALLMARK_OXIDATIVE_PHOSPHORYLATION
514	ATP5E	ATP synthase, H+ transporting, mitochondrial F1 complex, epsilon subunit		HALLMARK_OXIDATIVE_PHOSPHORYLATION
54205	CYCS	cytochrome c, somatic		HALLMARK_OXIDATIVE_PHOSPHORYLATION
64960	MRPS15	mitochondrial ribosomal protein S15		HALLMARK_OXIDATIVE_PHOSPHORYLATION
3398	ID2	inhibitor of DNA binding 2, dominant negative helix-loop-helix protein			HALLMARK_ESTROGEN_RESPONSE_LATE							HALLMARK_KRAS_SIGNALING_UP		HALLMARK_TNFA_SIGNALING_VIA_NFKB			HALLMARK_EPITHELIAL_MESENCHYMAL_TRANSITION					HALLMARK_TGF_BETA_SIGNALING
27075	TSPAN13	tetraspanin 13			HALLMARK_ESTROGEN_RESPONSE_LATE							HALLMARK_KRAS_SIGNALING_UP
3487	IGFBP4	insulin-like growth factor binding protein 4			HALLMARK_ESTROGEN_RESPONSE_LATE												HALLMARK_EPITHELIAL_MESENCHYMAL_TRANSITION	HALLMARK_ESTROGEN_RESPONSE_EARLY
7466	WFS1	Wolfram syndrome 1 (wolframin)			HALLMARK_ESTROGEN_RESPONSE_LATE													HALLMARK_ESTROGEN_RESPONSE_EARLY
2261	FGFR3	fibroblast growth factor receptor 3			HALLMARK_ESTROGEN_RESPONSE_LATE
3716	JAK1	Janus kinase 1			HALLMARK_ESTROGEN_RESPONSE_LATE
1113	CHGA	chromogranin A (parathyroid secretory protein 1)				HALLMARK_PANCREAS_BETA_CELLS
4760	NEUROD1	neurogenic differentiation 1				HALLMARK_PANCREAS_BETA_CELLS
5126	PCSK2	proprotein convertase subtilisin/kexin type 2				HALLMARK_PANCREAS_BETA_CELLS
1211	CLTA	clathrin, light chain A					HALLMARK_PROTEIN_SECRETION
372	ARCN1	archain 1					HALLMARK_PROTEIN_SECRETION
4155	MBP	myelin basic protein						HALLMARK_REACTIVE_OXIGEN_SPECIES_PATHWAY
8404	SPARCL1	SPARC-like 1 (hevin)							HALLMARK_ADIPOGENESIS			HALLMARK_KRAS_SIGNALING_UP
64225	ATL2	atlastin GTPase 2							HALLMARK_ADIPOGENESIS
7334	UBE2N	ubiquitin-conjugating enzyme E2N								HALLMARK_ALLOGRAFT_REJECTION
7903	ST8SIA4	ST8 alpha-N-acetyl-neuraminide alpha-2,8-sialyltransferase 4								HALLMARK_ALLOGRAFT_REJECTION
3603	IL16	interleukin 16								HALLMARK_ALLOGRAFT_REJECTION
5552	SRGN	serglycin								HALLMARK_ALLOGRAFT_REJECTION
1848	DUSP6	dual specificity phosphatase 6									HALLMARK_COMPLEMENT	HALLMARK_KRAS_SIGNALING_UP
5216	PFN1	profilin 1									HALLMARK_COMPLEMENT
7941	PLA2G7	phospholipase A2, group VII (platelet-activating factor acetylhydrolase, plasma)									HALLMARK_COMPLEMENT
9097	USP14	ubiquitin specific peptidase 14 (tRNA-guanine transglycosylase)									HALLMARK_COMPLEMENT
10418	SPON1	spondin 1, extracellular matrix protein										HALLMARK_KRAS_SIGNALING_UP
10856	RUVBL2	RuvB-like 2 (E. coli)											HALLMARK_MYC_TARGETS_V1
1982	EIF4G2	eukaryotic translation initiation factor 4 gamma, 2											HALLMARK_MYC_TARGETS_V1
22948	CCT5	chaperonin containing TCP1, subunit 5 (epsilon)											HALLMARK_MYC_TARGETS_V1
3181	HNRNPA2B1	heterogeneous nuclear ribonucleoprotein A2/B1											HALLMARK_MYC_TARGETS_V1
6741	SSB	Sjogren syndrome antigen B (autoantigen La)											HALLMARK_MYC_TARGETS_V1
10365	KLF2	Kruppel-like factor 2 (lung)												HALLMARK_TNFA_SIGNALING_VIA_NFKB
23135	KDM6B	lysine (K)-specific demethylase 6B												HALLMARK_TNFA_SIGNALING_VIA_NFKB
3422	IDI1	isopentenyl-diphosphate delta isomerase 1													HALLMARK_ANDROGEN_RESPONSE	HALLMARK_PEROXISOME					HALLMARK_MTORC1_SIGNALING
6414	SEPP1	selenoprotein P, plasma, 1													HALLMARK_ANDROGEN_RESPONSE
9962	SLC23A2	solute carrier family 23 (nucleobase transporters), member 2														HALLMARK_PEROXISOME
6678	SPARC	secreted protein, acidic, cysteine-rich (osteonectin)															HALLMARK_EPITHELIAL_MESENCHYMAL_TRANSITION
5217	PFN2	profilin 2															HALLMARK_EPITHELIAL_MESENCHYMAL_TRANSITION
9145	SYNGR1	synaptogyrin 1																HALLMARK_ESTROGEN_RESPONSE_EARLY
6711	SPTBN1	spectrin, beta, non-erythrocytic 1																		HALLMARK_MITOTIC_SPINDLE		HALLMARK_TGF_BETA_SIGNALING
5048	PAFAH1B1	platelet-activating factor acetylhydrolase 1b, regulatory subunit 1 (45kDa)																		HALLMARK_MITOTIC_SPINDLE
1778	DYNC1H1	dynein, cytoplasmic 1, heavy chain 1																		HALLMARK_MITOTIC_SPINDLE
3831	KLC1	kinesin light chain 1																		HALLMARK_MITOTIC_SPINDLE
27101	CACYBP	calcyclin binding protein																			HALLMARK_MTORC1_SIGNALING
27032	ATP2C1	ATPase, Ca++ transporting, type 2C, member 1																					HALLMARK_UV_RESPONSE_DN
1628	DBP	D site of albumin promoter (albumin D-box) binding protein																					HALLMARK_UV_RESPONSE_DN
2752	GLUL	glutamate-ammonia ligase
6697	SPR	sepiapterin reductase (7,8-dihydrobiopterin:NADP+ oxidoreductase)
83700	JAM3	junctional adhesion molecule 3
8751	ADAM15	ADAM metallopeptidase domain 15
11345	GABARAPL2	GABA(A) receptor-associated protein-like 2
10857	PGRMC1	progesterone receptor membrane component 1
6880	TAF9	TAF9 RNA polymerase II, TATA box binding protein (TBP)-associated factor, 32kDa
5885	RAD21	RAD21 homolog (S. pombe)
10606	PAICS	phosphoribosylaminoimidazole carboxylase, phosphoribosylaminoimidazole succinocarboxamide synthetase
212	ALAS2	aminolevulinate, delta-, synthase 2
56990	CDC42SE2	CDC42 small effector 2
6520	SLC3A2	solute carrier family 3 (activators of dibasic and neutral amino acid transport), member 2
4118	MAL	mal, T-cell differentiation protein
8321	FZD1	frizzled family receptor 1
10079	ATP9A	ATPase, class II, type 9A
10099	TSPAN3	tetraspanin 3
10311	DSCR3	Down syndrome critical region gene 3
10524	KAT5	K(lysine) acetyltransferase 5
10625	IVNS1ABP	influenza virus NS1A binding protein
10814	CPLX2	complexin 2
10910	SUGT1	SGT1, suppressor of G2 allele of SKP1 (S. cerevisiae)
10983	CCNI	cyclin I
11165	NUDT3	nudix (nucleoside diphosphate linked moiety X)-type motif 3
134492	NUDCD2	NudC domain containing 2
140823	ROMO1	reactive oxygen species modulator 1
148523	C1orf51	chromosome 1 open reading frame 51
170261	ZCCHC12	zinc finger, CCHC domain containing 12
1780	DYNC1I1	dynein, cytoplasmic 1, intermediate chain 1
1948	EFNB2	ephrin-B2
200916	RPL22L1	ribosomal protein L22-like 1
201780	SLC10A4	solute carrier family 10 (sodium/bile acid cotransporter family), member 4
2173	FABP7	fatty acid binding protein 7, brain
221037	JMJD1C	jumonji domain containing 1C
221692	PHACTR1	phosphatase and actin regulator 1
2257	FGF12	fibroblast growth factor 12
22871	NLGN1	neuroligin 1
23270	TSPYL4	TSPY-like 4
23741	EID1	EP300 interacting inhibitor of differentiation 1
253959	RALGAPA1	Ral GTPase activating protein, alpha subunit 1 (catalytic)
25994	HIGD1A	HIG1 hypoxia inducible domain family, member 1A
26012	NELF	nasal embryonic LHRH factor
2628	GATM	glycine amidinotransferase (L-arginine:glycine amidinotransferase)
2706	GJB2	gap junction protein, beta 2, 26kDa
27430	MAT2B	methionine adenosyltransferase II, beta
2824	GPM6B	glycoprotein M6B
283987	C17orf28	chromosome 17 open reading frame 28
2840	GPR17	G protein-coupled receptor 17
29105	C16orf80	chromosome 16 open reading frame 80
3060	HCRT	hypocretin (orexin) neuropeptide precursor
3208	HPCA	hippocalcin
3284	HSD3B2	hydroxy-delta-5-steroid dehydrogenase, 3 beta- and steroid delta-isomerase 2
340485	ACER2	alkaline ceramidase 2
3612	IMPA1	inositol(myo)-1(or 4)-monophosphatase 1
3895	KTN1	kinectin 1 (kinesin receptor)
4133	MAP2	microtubule-associated protein 2
4336	MOBP	myelin-associated oligodendrocyte basic protein
4591	TRIM37	tripartite motif containing 37
4841	NONO	non-POU domain containing, octamer-binding
4884	NPTX1	neuronal pentraxin I
4915	NTRK2	neurotrophic tyrosine kinase, receptor, type 2
4927	NUP88	nucleoporin 88kDa
51100	SH3GLB1	SH3-domain GRB2-like endophilin B1
51133	KCTD3	potassium channel tetramerisation domain containing 3
51310	SLC22A17	solute carrier family 22, member 17
51397	COMMD10	COMM domain containing 10
51510	CHMP5	charged multivesicular body protein 5
51673	TPPP3	tubulin polymerization-promoting protein family member 3
5367	PMCH	pro-melanin-concentrating hormone
54039	PCBP3	poly(rC) binding protein 3
54469	ZFAND6	zinc finger, AN1-type domain 6
54661	PCDHB17	protocadherin beta 17 pseudogene
55081	IFT57	intraflagellar transport 57 homolog (Chlamydomonas)
55179	FAIM	Fas apoptotic inhibitory molecule
55182	RNF220	ring finger protein 220
5530	PPP3CA	protein phosphatase 3, catalytic subunit, alpha isozyme
55353	LAPTM4B	lysosomal protein transmembrane 4 beta
55669	MFN1	mitofusin 1
55859	BEX1	brain expressed, X-linked 1
5604	MAP2K1	mitogen-activated protein kinase kinase 1
56889	TM9SF3	transmembrane 9 superfamily member 3
56928	SPPL2B	signal peptide peptidase-like 2B
57396	CLK4	CDC-like kinase 4
57468	SLC12A5	solute carrier family 12 (potassium/chloride transporter), member 5
57649	PHF12	PHD finger protein 12
57689	LRRC4C	leucine rich repeat containing 4C
5786	PTPRA	protein tyrosine phosphatase, receptor type, A
64168	NECAB1	N-terminal EF-hand calcium binding protein 1
6612	SUMO3	SMT3 suppressor of mif two 3 homolog 3 (S. cerevisiae)
6657	SOX2	SRY (sex determining region Y)-box 2
6863	TAC1	tachykinin, precursor 1
689	BTF3	basic transcription factor 3
7259	TSPYL1	TSPY-like 1
7368	UGT8	UDP glycosyltransferase 8
7536	SF1	splicing factor 1
7782	SLC30A4	solute carrier family 30 (zinc transporter), member 4
79152	FA2H	fatty acid 2-hydroxylase
80781	COL18A1	collagen, type XVIII, alpha 1
8214	DGCR6	DiGeorge syndrome critical region gene 6
8408	ULK1	unc-51-like kinase 1 (C. elegans)
84251	SGIP1	SH3-domain GRB2-like (endophilin) interacting protein 1
84502	JPH4	junctophilin 4
84641	HIATL1	hippocampus abundant transcript-like 1
84833	USMG5	up-regulated during skeletal muscle growth 5 homolog (mouse)
8531	CSDA	cold shock domain protein A
85364	ZCCHC3	zinc finger, CCHC domain containing 3
8607	RUVBL1	RuvB-like 1 (E. coli)
8653	DDX3Y	DEAD (Asp-Glu-Ala-Asp) box polypeptide 3, Y-linked
8715	NOL4	nucleolar protein 4
8864	PER2	period homolog 2 (Drosophila)
8883	NAE1	NEDD8 activating enzyme E1 subunit 1
9168	TMSB10	thymosin beta 10
92181	UBTD2	ubiquitin domain containing 2
9320	TRIP12	thyroid hormone receptor interactor 12
9375	TM9SF2	transmembrane 9 superfamily member 2
9403	2016-09-15	15 kDa selenoprotein
9600	PITPNM1	phosphatidylinositol transfer protein, membrane-associated 1
9705	ST18	suppression of tumorigenicity 18 (breast carcinoma) (zinc finger protein)
9741	LAPTM4A	lysosomal protein transmembrane 4 alpha
9861	PSMD6	proteasome (prosome, macropain) 26S subunit, non-ATPase, 6
989	2016-09-07	septin 7
9896	FIG4	FIG4 homolog, SAC1 lipid phosphatase domain containing (S. cerevisiae)

## Sheet: R2D2 pink
Overlap Results
Collection(s):	H
# overlaps shown:	5
# genesets in collections:	50
# genes in comparison (n):	56
# genes in universe (N):	45956
Gene Set Name	# Genes in Gene Set (K)	Description	# Genes in Overlap (k)	k/K	p-value	FDR q-value
HALLMARK_UNFOLDED_PROTEIN_RESPONSE	113	Genes up-regulated during unfolded protein response, a cellular stress response related to the endoplasmic reticulum.	3	0.0265	0.000365	0.0182
HALLMARK_ADIPOGENESIS	200	Genes up-regulated during adipocyte differentiation (adipogenesis).	3	0.015	0.0019	0.019
HALLMARK_EPITHELIAL_MESENCHYMAL_TRANSITION	200	Genes defining epithelial-mesenchymal transition, as in wound healing, fibrosis and metastasis.	3	0.015	0.0019	0.019
HALLMARK_HEME_METABOLISM	200	Genes involved in metabolism of heme (a cofactor consisting of iron and porphyrin) and erythroblast differentiation.	3	0.015	0.0019	0.019
HALLMARK_IL2_STAT5_SIGNALING	200	Genes up-regulated by STAT5 in response to IL2 stimulation.	3	0.015	0.0019	0.019
Gene/Gene Set Overlap Matrix
Entrez Gene Id	Gene Symbol	Gene Description	HALLMARK_UNFOLDED_PROTEIN_RESPONSE	HALLMARK_ADIPOGENESIS	HALLMARK_EPITHELIAL_MESENCHYMAL_TRANSITION	HALLMARK_HEME_METABOLISM	HALLMARK_IL2_STAT5_SIGNALING
440	ASNS	asparagine synthetase (glutamine-hydrolyzing)	HALLMARK_UNFOLDED_PROTEIN_RESPONSE			HALLMARK_HEME_METABOLISM
468	ATF4	activating transcription factor 4 (tax-responsive enhancer element B67)	HALLMARK_UNFOLDED_PROTEIN_RESPONSE
79094	CHAC1	ChaC, cation transport regulator homolog 1 (E. coli)	HALLMARK_UNFOLDED_PROTEIN_RESPONSE
4259	MGST3	microsomal glutathione S-transferase 3		HALLMARK_ADIPOGENESIS		HALLMARK_HEME_METABOLISM
2878	GPX3	glutathione peroxidase 3 (plasma)		HALLMARK_ADIPOGENESIS
6391	SDHC	succinate dehydrogenase complex, subunit C, integral membrane protein, 15kDa		HALLMARK_ADIPOGENESIS
6696	SPP1	secreted phosphoprotein 1			HALLMARK_EPITHELIAL_MESENCHYMAL_TRANSITION		HALLMARK_IL2_STAT5_SIGNALING
649	BMP1	bone morphogenetic protein 1			HALLMARK_EPITHELIAL_MESENCHYMAL_TRANSITION
1314	COPA	coatomer protein complex, subunit alpha			HALLMARK_EPITHELIAL_MESENCHYMAL_TRANSITION
2532	DARC	Duffy blood group, chemokine receptor				HALLMARK_HEME_METABOLISM
7371	UCK2	uridine-cytidine kinase 2					HALLMARK_IL2_STAT5_SIGNALING
23413	NCS1	neuronal calcium sensor 1					HALLMARK_IL2_STAT5_SIGNALING
8682	PEA15	phosphoprotein enriched in astrocytes 15
8503	PIK3R3	phosphoinositide-3-kinase, regulatory subunit 3 (gamma)
22809	ATF5	activating transcription factor 5
2207	FCER1G	Fc fragment of IgE, high affinity I, receptor for; gamma polypeptide
43	ACHE	acetylcholinesterase
3699	ITIH3	inter-alpha-trypsin inhibitor heavy chain 3
5824	PEX19	peroxisomal biogenesis factor 19
967	CD63	CD63 molecule
10369	CACNG2	calcium channel, voltage-dependent, gamma subunit 2
1137	CHRNA4	cholinergic receptor, nicotinic, alpha 4
115265	DDIT4L	DNA-damage-inducible transcript 4-like
117143	TADA1	transcriptional adaptor 1
1325	CORT	cortistatin
139065	SLITRK4	SLIT and NTRK-like family, member 4
164633	CABP7	calcium binding protein 7
1745	DLX1	distal-less homeobox 1
1813	DRD2	dopamine receptor D2
2212	FCGR2A	Fc fragment of IgG, low affinity IIa, receptor (CD32)
22820	COPG	coatomer protein complex, subunit gamma
23017	FAIM2	Fas apoptotic inhibitory molecule 2
3706	ITPKA	inositol-trisphosphate 3-kinase A
375035	SFT2D2	SFT2 domain containing 2
3765	KCNJ9	potassium inwardly-rectifying channel, subfamily J, member 9
4782	NFIC	nuclear factor I/C (CCAAT-binding transcription factor)
5087	PBX1	pre-B-cell leukemia homeobox 1
51006	SLC35C2	solute carrier family 35, member C2
51435	SCARA3	scavenger receptor class A, member 3
551	AVP	arginine vasopressin
55193	PBRM1	polybromo 1
55964	2016-09-03	septin 3
5597	MAPK6	mitogen-activated protein kinase 6
56271	BEX4	brain expressed, X-linked 4
57216	VANGL2	vang-like 2 (van gogh, Drosophila)
666	BOK	BCL2-related ovarian killer
7200	TRH	thyrotropin-releasing hormone
81606	LBH	limb bud and heart development homolog (mouse)
84557	MAP1LC3A	microtubule-associated protein 1 light chain 3 alpha
84707	BEX2	brain expressed X-linked 2
84889	SLC7A3	solute carrier family 7 (cationic amino acid transporter, y+ system), member 3
8703	B4GALT3	UDP-Gal:betaGlcNAc beta 1,4- galactosyltransferase, polypeptide 3
9196	KCNAB3	potassium voltage-gated channel, shaker-related subfamily, beta member 3
93107	KCNG4	potassium voltage-gated channel, subfamily G, member 4
9427	ECEL1	endothelin converting enzyme-like 1
9507	ADAMTS4	ADAM metallopeptidase with thrombospondin type 1 motif, 4

## Sheet: R2D2 purple
Overlap Results
Collection(s):	H
# overlaps shown:	5
# genesets in collections:	50
# genes in comparison (n):	131
# genes in universe (N):	45956
Gene Set Name	# Genes in Gene Set (K)	Description	# Genes in Overlap (k)	k/K	p-value	FDR q-value
HALLMARK_MYC_TARGETS_V1	200	A subgroup of genes regulated by MYC - version 1 (v1).	5	0.025	0.000283	0.00798
HALLMARK_UNFOLDED_PROTEIN_RESPONSE	113	Genes up-regulated during unfolded protein response, a cellular stress response related to the endoplasmic reticulum.	4	0.0354	0.000319	0.00798
HALLMARK_APOPTOSIS	161	Genes mediating programmed cell death (apoptosis) by activation of caspases.	4	0.0248	0.0012	0.0201
HALLMARK_INTERFERON_GAMMA_RESPONSE	200	Genes up-regulated in response to IFNG [GeneID=3458].	4	0.02	0.00265	0.0275
HALLMARK_INTERFERON_ALPHA_RESPONSE	97	Genes up-regulated in response to alpha interferon proteins.	3	0.0309	0.00275	0.0275
Gene/Gene Set Overlap Matrix
Entrez Gene Id	Gene Symbol	Gene Description	HALLMARK_MYC_TARGETS_V1	HALLMARK_UNFOLDED_PROTEIN_RESPONSE	HALLMARK_APOPTOSIS	HALLMARK_INTERFERON_GAMMA_RESPONSE	HALLMARK_INTERFERON_ALPHA_RESPONSE
5887	RAD23B	RAD23 homolog B (S. cerevisiae)	HALLMARK_MYC_TARGETS_V1
6632	SNRPD1	small nuclear ribonucleoprotein D1 polypeptide 16kDa	HALLMARK_MYC_TARGETS_V1
6194	RPS6	ribosomal protein S6	HALLMARK_MYC_TARGETS_V1
6633	SNRPD2	small nuclear ribonucleoprotein D2 polypeptide 16.5kDa	HALLMARK_MYC_TARGETS_V1
7411	VBP1	von Hippel-Lindau binding protein 1	HALLMARK_MYC_TARGETS_V1
10130	PDIA6	protein disulfide isomerase family A, member 6		HALLMARK_UNFOLDED_PROTEIN_RESPONSE
2521	FUS	fused in sarcoma		HALLMARK_UNFOLDED_PROTEIN_RESPONSE
4850	CNOT4	CCR4-NOT transcription complex, subunit 4		HALLMARK_UNFOLDED_PROTEIN_RESPONSE
7534	YWHAZ	tyrosine 3-monooxygenase/tryptophan 5-monooxygenase activation protein, zeta polypeptide		HALLMARK_UNFOLDED_PROTEIN_RESPONSE
10628	TXNIP	thioredoxin interacting protein			HALLMARK_APOPTOSIS	HALLMARK_INTERFERON_GAMMA_RESPONSE	HALLMARK_INTERFERON_ALPHA_RESPONSE
10410	IFITM3	interferon induced transmembrane protein 3			HALLMARK_APOPTOSIS	HALLMARK_INTERFERON_GAMMA_RESPONSE	HALLMARK_INTERFERON_ALPHA_RESPONSE
894	CCND2	cyclin D2			HALLMARK_APOPTOSIS
4739	NEDD9	neural precursor cell expressed, developmentally down-regulated 9			HALLMARK_APOPTOSIS
3429	IFI27	interferon, alpha-inducible protein 27				HALLMARK_INTERFERON_GAMMA_RESPONSE	HALLMARK_INTERFERON_ALPHA_RESPONSE
256586	LYSMD2	LysM, putative peptidoglycan-binding, domain containing 2				HALLMARK_INTERFERON_GAMMA_RESPONSE
23385	NCSTN	nicastrin
7164	TPD52L1	tumor protein D52-like 1
4781	NFIB	nuclear factor I/B
9975	NR1D2	nuclear receptor subfamily 1, group D, member 2
23788	MTCH2	mitochondrial carrier 2
84274	COQ5	coenzyme Q5 homolog, methyltransferase (S. cerevisiae)
928	CD9	CD9 molecule
2039	EPB49	erythrocyte membrane protein band 4.9 (dematin)
51094	ADIPOR1	adiponectin receptor 1
51377	UCHL5	ubiquitin carboxyl-terminal hydrolase L5
60	ACTB	actin, beta
7168	TPM1	tropomyosin 1 (alpha)
5020	OXT	oxytocin, prepropeptide
3320	HSP90AA1	heat shock protein 90kDa alpha (cytosolic), class A member 1
4885	NPTX2	neuronal pentraxin II
51082	POLR1D	polymerase (RNA) I polypeptide D, 16kDa
5947	RBP1	retinol binding protein 1, cellular
9525	VPS4B	vacuolar protein sorting 4 homolog B (S. cerevisiae)
146760	RTN4RL1	reticulon 4 receptor-like 1
4821	NKX2-2	NK2 homeobox 2
6934	TCF7L2	transcription factor 7-like 2 (T-cell specific, HMG-box)
10144	FAM13A	family with sequence similarity 13, member A
10550	ARL6IP5	ADP-ribosylation-like factor 6 interacting protein 5
11275	KLHL2	kelch-like 2, Mayven (Drosophila)
114882	OSBPL8	oxysterol binding protein-like 8
126006	PCP2	Purkinje cell protein 2
139189	DGKK	diacylglycerol kinase, kappa
154743	C7orf60	chromosome 7 open reading frame 60
160760	PPTC7	PTC7 protein phosphatase homolog (S. cerevisiae)
1955	MEGF9	multiple EGF-like-domains 9
1979	EIF4EBP2	eukaryotic translation initiation factor 4E binding protein 2
22859	LPHN1	latrophilin 1
22905	EPN2	epsin 2
23130	ATG2A	ATG2 autophagy related 2 homolog A (S. cerevisiae)
23302	WSCD1	WSC domain containing 1
23316	CUX2	cut-like homeobox 2
23400	ATP13A2	ATPase type 13A2
23521	RPL13A	ribosomal protein L13a
23554	TSPAN12	tetraspanin 12
23613	ZMYND8	zinc finger, MYND-type containing 8
23646	PLD3	phospholipase D family, member 3
23767	FLRT3	fibronectin leucine rich transmembrane protein 3
253152	EPHX4	epoxide hydrolase 4
2596	GAP43	growth associated protein 43
266812	NAP1L5	nucleosome assembly protein 1-like 5
27068	PPA2	pyrophosphatase (inorganic) 2
27248	ERLEC1	endoplasmic reticulum lectin 1
27249	MMADHC	methylmalonic aciduria (cobalamin deficiency) cblD type, with homocystinuria
27327	TNRC6A	trinucleotide repeat containing 6A
2742	GLRA2	glycine receptor, alpha 2
2743	GLRB	glycine receptor, beta
2799	GNS	glucosamine (N-acetyl)-6-sulfatase
283149	BCL9L	B-cell CLL/lymphoma 9-like
28958	CCDC56	coiled-coil domain containing 56
28964	GIT1	G protein-coupled receptor kinase interacting ArfGAP 1
28977	MRPL42	mitochondrial ribosomal protein L42
2975	GTF3C1	general transcription factor IIIC, polypeptide 1, alpha 220kDa
339287	MSL1	male-specific lethal 1 homolog (Drosophila)
352954	GATS	GATS, stromal antigen 3 opposite strand
3751	KCND2	potassium voltage-gated channel, Shal-related subfamily, member 2
3777	KCNK3	potassium channel, subfamily K, member 3
388585	HES5	hairy and enhancer of split 5 (Drosophila)
389941	C1QL3	complement component 1, q subcomponent-like 3
404217	CTXN1	cortexin 1
4152	MBD1	methyl-CpG binding domain protein 1
4345	CD200	CD200 molecule
4733	DRG1	developmentally regulated GTP binding protein 1
4900	NRGN	neurogranin (protein kinase C substrate, RC3)
4922	NTS	neurotensin
51506	UFC1	ubiquitin-fold modifier conjugating enzyme 1
53827	FXYD5	FXYD domain containing ion transport regulator 5
54329	GPR85	G protein-coupled receptor 85
54499	TMCO1	transmembrane and coiled-coil domains 1
55188	RIC8B	resistance to inhibitors of cholinesterase 8 homolog B (C. elegans)
5521	PPP2R2B	protein phosphatase 2, regulatory subunit B, beta
55244	SLC47A1	solute carrier family 47, member 1
55327	LIN7C	lin-7 homolog C (C. elegans)
55850	USE1	unconventional SNARE in the ER 1 homolog (S. cerevisiae)
56262	LRRC8A	leucine rich repeat containing 8 family, member A
57142	RTN4	reticulon 4
5814	PURB	purine-rich element binding protein B
60592	SCOC	short coiled-coil protein
6103	RPGR	retinitis pigmentosa GTPase regulator
6152	RPL24	ribosomal protein L24
6156	RPL30	ribosomal protein L30
6182	MRPL12	mitochondrial ribosomal protein L12
646658	SYNDIG1L	synapse differentiation inducing 1-like
64837	KLC2	kinesin light chain 2
65083	NOL6	nucleolar protein family 6 (RNA-associated)
65268	WNK2	WNK lysine deficient protein kinase 2
6538	SLC6A11	solute carrier family 6 (neurotransmitter transporter, GABA), member 11
6571	SLC18A2	solute carrier family 18 (vesicular monoamine), member 2
6603	SMARCD2	SWI/SNF related, matrix associated, actin dependent regulator of chromatin, subfamily d, member 2
7187	TRAF3	TNF receptor-associated factor 3
7536	SF1	splicing factor 1
79694	MANEA	mannosidase, endo-alpha
8073	PTP4A2	protein tyrosine phosphatase type IVA, member 2
8195	MKKS	McKusick-Kaufman syndrome
83604	TMEM47	transmembrane protein 47
84251	SGIP1	SH3-domain GRB2-like (endophilin) interacting protein 1
84457	PHYHIPL	phytanoyl-CoA 2-hydroxylase interacting protein-like
84557	MAP1LC3A	microtubule-associated protein 1 light chain 3 alpha
84759	PCGF1	polycomb group ring finger 1
8577	TMEFF1	transmembrane protein with EGF-like and two follistatin-like domains 1
8646	CHRD	chordin
8971	H1FX	H1 histone family, member X
9040	UBE2M	ubiquitin-conjugating enzyme E2M
9071	CLDN10	claudin 10
91252	SLC39A13	solute carrier family 39 (zinc transporter), member 13
9143	SYNGR3	synaptogyrin 3
9213	XPR1	xenotropic and polytropic retrovirus receptor 1
9369	NRXN3	neurexin 3
94081	SFXN1	sideroflexin 1
9777	TM9SF4	transmembrane 9 superfamily protein member 4
9926	LPGAT1	lysophosphatidylglycerol acyltransferase 1
9968	MED12	mediator complex subunit 12

## Sheet: R2D2 turquoise
Overlap Results
Collection(s):	H
# overlaps shown:	2
# genesets in collections:	50
# genes in comparison (n):	96
# genes in universe (N):	45956
Gene Set Name	# Genes in Gene Set (K)	Description	# Genes in Overlap (k)	k/K	p-value	FDR q-value
HALLMARK_MTORC1_SIGNALING	200	Genes up-regulated through activation of mTORC1 complex.	4	0.02	0.000846	0.0211
HALLMARK_MYC_TARGETS_V1	200	A subgroup of genes regulated by MYC - version 1 (v1).	4	0.02	0.000846	0.0211
Gene/Gene Set Overlap Matrix
Entrez Gene Id	Gene Symbol	Gene Description	HALLMARK_MTORC1_SIGNALING	HALLMARK_MYC_TARGETS_V1
7037	TFRC	transferrin receptor (p90, CD71)	HALLMARK_MTORC1_SIGNALING
1649	DDIT3	DNA-damage-inducible transcript 3	HALLMARK_MTORC1_SIGNALING
7167	TPI1	triosephosphate isomerase 1	HALLMARK_MTORC1_SIGNALING
79071	ELOVL6	ELOVL fatty acid elongase 6	HALLMARK_MTORC1_SIGNALING
3181	HNRNPA2B1	heterogeneous nuclear ribonucleoprotein A2/B1		HALLMARK_MYC_TARGETS_V1
6188	RPS3	ribosomal protein S3		HALLMARK_MYC_TARGETS_V1
65005	MRPL9	mitochondrial ribosomal protein L9		HALLMARK_MYC_TARGETS_V1
7203	CCT3	chaperonin containing TCP1, subunit 3 (gamma)		HALLMARK_MYC_TARGETS_V1
51083	GAL	galanin prepropeptide
1983	EIF5	eukaryotic translation initiation factor 5
3487	IGFBP4	insulin-like growth factor binding protein 4
3547	IGSF1	immunoglobulin superfamily, member 1
5214	PFKP	phosphofructokinase, platelet
8848	TSC22D1	TSC22 domain family, member 1
2258	FGF13	fibroblast growth factor 13
6414	SEPP1	selenoprotein P, plasma, 1
1639	DCTN1	dynactin 1
9114	ATP6V0D1	ATPase, H+ transporting, lysosomal 38kDa, V0 subunit d1
1603	DAD1	defender against cell death 1
5433	POLR2D	polymerase (RNA) II (DNA directed) polypeptide D
5931	RBBP7	retinoblastoma binding protein 7
966	CD59	CD59 molecule, complement regulatory protein
794	CALB2	calbindin 2
64122	FN3K	fructosamine 3 kinase
51735	RAPGEF6	Rap guanine nucleotide exchange factor (GEF) 6
1644	DDC	dopa decarboxylase (aromatic L-amino acid decarboxylase)
9607	CARTPT	CART prepropeptide
4211	MEIS1	Meis homeobox 1
2224	FDPS	farnesyl diphosphate synthase
6252	RTN1	reticulon 1
10049	DNAJB6	DnaJ (Hsp40) homolog, subfamily B, member 6
10159	ATP6AP2	ATPase, H+ transporting, lysosomal accessory protein 2
10368	CACNG3	calcium channel, voltage-dependent, gamma subunit 3
10890	RAB10	RAB10, member RAS oncogene family
11083	DIDO1	death inducer-obliterator 1
11186	RASSF1	Ras association (RalGDS/AF-6) domain family member 1
114826	SMYD4	SET and MYND domain containing 4
121278	TPH2	tryptophan hydroxylase 2
122786	FRMD6	FERM domain containing 6
128866	CHMP4B	charged multivesicular body protein 4B
153572	IRX2	iroquois homeobox 2
1910	EDNRB	endothelin receptor type B
1993	ELAVL2	ELAV (embryonic lethal, abnormal vision, Drosophila)-like 2 (Hu antigen B)
2029	ENSA	endosulfine alpha
2166	FAAH	fatty acid amide hydrolase
23321	TRIM2	tripartite motif containing 2
23446	SLC44A1	solute carrier family 44, member 1
255027	MPV17L	MPV17 mitochondrial membrane protein-like
2559	GABRA6	gamma-aminobutyric acid (GABA) A receptor, alpha 6
26127	FGFR1OP2	FGFR1 oncogene partner 2
2637	GBX2	gastrulation brain homeobox 2
2823	GPM6A	glycoprotein M6A
3188	HNRNPH2	heterogeneous nuclear ribonucleoprotein H2 (H')
3736	KCNA1	potassium voltage-gated channel, shaker-related subfamily, member 1 (episodic ataxia with myokymia)
4664	NAB1	NGFI-A binding protein 1 (EGR1 binding protein 1)
4782	NFIC	nuclear factor I/C (CCAAT-binding transcription factor)
51248	PDZD11	PDZ domain containing 11
51528	JKAMP	JNK1/MAPK8-associated membrane protein
51550	CINP	cyclin-dependent kinase 2 interacting protein
51571	FAM49B	family with sequence similarity 49, member B
51621	KLF13	Kruppel-like factor 13
5295	PIK3R1	phosphoinositide-3-kinase, regulatory subunit 1 (alpha)
54386	TERF2IP	telomeric repeat binding factor 2, interacting protein
54861	SNRK	SNF related kinase
55531	ELMOD1	ELMO/CED-12 domain containing 1
57142	RTN4	reticulon 4
57709	SLC7A14	solute carrier family 7 (orphan transporter), member 14
6388	SDF2	stromal cell-derived factor 2
6430	SRSF5	serine/arginine-rich splicing factor 5
64601	VPS16	vacuolar protein sorting 16 homolog (S. cerevisiae)
6674	SPAG1	sperm associated antigen 1
6861	SYT5	synaptotagmin V
6907	TBL1X	transducin (beta)-like 1X-linked
7222	TRPC3	transient receptor potential cation channel, subfamily C, member 3
7259	TSPYL1	TSPY-like 1
7267	TTC3	tetratricopeptide repeat domain 3
7545	ZIC1	Zic family member 1
79012	CAMKV	CaM kinase-like vesicle-associated
79191	IRX3	iroquois homeobox 3
79772	MCTP1	multiple C2 domains, transmembrane 1
80219	COQ10B	coenzyme Q10 homolog B (S. cerevisiae)
80319	CXXC4	CXXC finger protein 4
81551	STMN4	stathmin-like 4
8284	KDM5D	lysine (K)-specific demethylase 5D
85012	TCEAL3	transcription elongation factor A (SII)-like 3
889	KRIT1	KRIT1, ankyrin repeat containing
90843	TCEAL8	transcription elongation factor A (SII)-like 8
9369	NRXN3	neurexin 3
94274	PPP1R14A	protein phosphatase 1, regulatory (inhibitor) subunit 14A
9452	ITM2A	integral membrane protein 2A
9567	GTPBP1	GTP binding protein 1
9584	RBM39	RNA binding motif protein 39
9678	PHF14	PHD finger protein 14
9852	EPM2AIP1	EPM2A (laforin) interacting protein 1
9931	HELZ	helicase with zinc finger
9988	DMTF1	cyclin D binding myb-like transcription factor 1
